# Supplementary material for: Crystal structure of ruthenocenecarbo­nitrile
Source: Acta Crystallogr E Crystallogr Commun. 2015 Mar 21;71(Pt 4):398–401. doi: 10.1107/S205698901500540X (PMC4438815; doi:10.1107/S205698901500540X)
Supplement: Supplementary file 1 [file e-71-00398-sup1.cif]

##############################################################################
#                                                                            #
# This CIF contains the data in a paper accepted for publication in          #
# Acta Crystallographica Section E. It conforms to the requirements of       #
# Notes for Authors for Acta Crystallographica Section E, and has been       #
# peer reviewed under the auspices of the IUCr Commission on Journals.       #
#                                                                            #
# Full details of the Crystallographic Information File format               #
# are given in the paper "The Crystallographic Information File (CIF):       #
# a New Standard Archive File for Crystallography" by S. R. Hall, F. H.      #
# Allen and I. D. Brown [Acta Cryst. (1991), A47, 655-685].                  #
#                                                                            #
# The current version of the core CIF dictionary is obtainable from          #
# ftp://ftp.iucr.org/pub/cif_core.dic.                                       #
#                                                                            #
# Software is freely available for graphical display of the structure(s)     #
# in this CIF. For information consult the CIF software page                 #
# http://www.iucr.org/resources/cif/software.                                #
#                                                                            #
# This file may be used for bona fide research purposes within the           #
# scientific community so long as proper attribution is given to the journal # 
# article from which it was obtained.                                        #
#                                                                            #
##############################################################################
data_I
_database_code_depnum_ccdc_archive 'CCDC 1054219'
_audit_creation_method     SHELXL-2013
_journal_date_recd_electronic     2015-01-20
_journal_date_accepted     2015-03-16
_journal_name_full     'Acta Crystallographica, Section E'
_journal_year     2015
_journal_volume     71
_journal_issue      4
_journal_page_first     398
_journal_page_last     401
_journal_paper_category     GM
_journal_paper_doi     10.1107/S205698901500540X
_journal_coeditor_code     WM5119
_publ_contact_author_name     'Heinrich Lang'
_publ_contact_author_address
;
Technische Universit\"at Chemnitz
Fakult\"at f\"ur Naturwissenschaften
Institut f\"ur Chemie
Anorganische Chemie
D-09107 Chemnitz
Germany
;
_publ_contact_author_email     'heinrich.lang@chemie.tu-chemnitz.de'
_publ_contact_author_fax     '+49 (0)371-531-21210'
_publ_contact_author_phone     '+49 (0)371-531-21219'
_publ_section_title
;
Crystal structure of ruthenocenecarbonitrile
;
loop_
    _publ_author_name
    _publ_author_footnote
    _publ_author_address
    'Strehler, Frank' .
;
Technische Universit\"at Chemnitz
Fakult\"at f\"ur Naturwissenschaften
Institut f\"ur Chemie
Anorganische Chemie
D-09107 Chemnitz
Germany
;
    'Korb, Marcus' .
;
Technische Universit\"at Chemnitz
Fakult\"at f\"ur Naturwissenschaften
Institut f\"ur Chemie
Anorganische Chemie
D-09107 Chemnitz
Germany
;
    'Lang, Heinrich' .
;
Technische Universit\"at Chemnitz
Fakult\"at f\"ur Naturwissenschaften
Institut f\"ur Chemie
Anorganische Chemie
D-09107 Chemnitz
Germany
;
_publ_section_synopsis
;
The ruthenocenecarbonitrile molecule exhibits mirror symmetry in the solid
state.
;
_chemical_name_systematic
;
Ruthenocenecarbonitrile
;
_chemical_name_common     ?
_chemical_formula_moiety     'C11 H9 N Ru'
_chemical_formula_sum     'C11 H9 N Ru'
_chemical_formula_iupac     '[Ru (C5 H5) (C6 H4 N)]'
_chemical_formula_weight     256.26
_chemical_melting_point     ?
_shelx_space_group_comment
;
The symmetry employed for this shelxl refinement is uniquely defined
by the following loop, which should always be used as a source of
symmetry information in preference to the above space-group names.
They are only intended as comments.
;
_space_group_crystal_system     monoclinic
_space_group_name_H-M_alt     'P 21/m'
_space_group_name_Hall     '-P 2yb'
loop_
    _space_group_symop_operation_xyz
    'x, y, z'
    '-x, y+1/2, -z'
    '-x, -y, -z'
    'x, -y-1/2, z'
_cell_length_a     7.2023(2)
_cell_length_b     8.6802(2)
_cell_length_c     7.29220(10)
_cell_angle_alpha     90
_cell_angle_beta     106.497(2)
_cell_angle_gamma     90
_cell_volume     437.122(17)
_cell_formula_units_Z     2
_cell_measurement_reflns_used     26762
_cell_measurement_theta_min     3.502
_cell_measurement_theta_max     28.691
_cell_measurement_temperature     110
_exptl_crystal_description     'block'
_exptl_crystal_colour     'yellow green'
_exptl_crystal_size_max     0.38
_exptl_crystal_size_mid     0.30
_exptl_crystal_size_min     0.30
_exptl_crystal_density_diffrn     1.947
_exptl_crystal_density_meas     ?
_exptl_crystal_density_method     ?
_exptl_crystal_F_000     252
_exptl_absorpt_coefficient_mu     1.735
_exptl_absorpt_correction_type     multi-scan
_exptl_absorpt_process_details
;
(<i>CrysAlis RED</i>; Oxford Diffraction, 2006)
;
_shelx_estimated_absorpt_T_min     ?
_shelx_estimated_absorpt_T_max     ?
_exptl_absorpt_correction_T_min     0.84868
_exptl_absorpt_correction_T_max     1.00000
_exptl_special_details     ?
_diffrn_ambient_temperature     110
_diffrn_radiation_type     MoK\a
_diffrn_radiation_wavelength     0.71073
_diffrn_radiation_source     'fine-focus sealed tube'
_diffrn_radiation_monochromator     graphite
_diffrn_measurement_device_type     'Oxford Gemini S CCD'
_diffrn_measurement_method     '\w scans'
_diffrn_detector_area_resol_mean     ?
_diffrn_reflns_number     27710
_diffrn_reflns_av_R_equivalents     0.0189
_diffrn_reflns_theta_min     3.509
_diffrn_reflns_theta_max     25.998
_diffrn_reflns_theta_full     26.000
_diffrn_measured_fraction_theta_max     0.986
_diffrn_measured_fraction_theta_full     0.986
_diffrn_reflns_limit_h_min     -8
_diffrn_reflns_limit_h_max     8
_diffrn_reflns_limit_k_min     -10
_diffrn_reflns_limit_k_max     10
_diffrn_reflns_limit_l_min     -8
_diffrn_reflns_limit_l_max     8
_diffrn_standards_number     2
_diffrn_standards_interval_count     5
_diffrn_standards_interval_time     10
_diffrn_standards_decay_%     0
_refine_special_details
;
Refinement of <i>F</i>^2^ against ALL reflections. The weighted <i>R</i> factor
<i>wR</i> and goodness of fit <i>S</i> are based on <i>F</i>^2^, conventional
<i>R</i> factors <i>R</i> are based on <i>F</i>, with <i>F</i> set to zero for
negative <i>F</i>^2^. The threshold expression of <i>F</i>^2^ >
\s(<i>F</i>^2^) is used only for calculating <i>R</i> factors(gt) <i>etc</i>.
and is not relevant to the choice of reflections for refinement. <i>R</i>
factors based on <i>F</i>^2^ are statistically about twice as large as those
based on <i>F</i>, and <i>R</i> factors based on ALL data will be even larger.
;
_reflns_number_total     900
_reflns_number_gt     877
_reflns_threshold_expression     I>2\s(I)
_refine_ls_structure_factor_coef     Fsqd
_refine_ls_matrix_type     full
_refine_ls_R_factor_all     0.0125
_refine_ls_R_factor_gt     0.0120
_refine_ls_wR_factor_gt     0.0319
_refine_ls_wR_factor_ref     0.0321
_refine_ls_goodness_of_fit_ref     1.053
_refine_ls_restrained_S_all     1.053
_refine_ls_number_reflns     900
_refine_ls_number_parameters     67
_refine_ls_number_restraints     0
_refine_ls_hydrogen_treatment     constr
_refine_ls_weighting_scheme     calc
_refine_ls_weighting_details
              'w=1/[\s^2^(Fo^2^)+(0.0218P)^2^+0.1909P] where P=(Fo^2^+2Fc^2^)/3'
_atom_sites_solution_hydrogens     geom
_atom_sites_solution_primary     direct
_atom_sites_solution_secondary     difmap
_refine_ls_shift/su_max     0.000
_refine_ls_shift/su_mean     0.000
_refine_diff_density_max     0.266
_refine_diff_density_min     -0.393
_refine_ls_extinction_method     none
_refine_ls_extinction_coef     .
loop_
    _atom_type_symbol
    _atom_type_description
    _atom_type_scat_dispersion_real
    _atom_type_scat_dispersion_imag
    _atom_type_scat_source
    'C' 'C' 0.0033 0.0016
                         'International Tables Vol C Tables 4.2.6.8 and 6.1.1.4'
    'N' 'N' 0.0061 0.0033
                         'International Tables Vol C Tables 4.2.6.8 and 6.1.1.4'
    'Ru' 'Ru' -1.2594 0.8363
                         'International Tables Vol C Tables 4.2.6.8 and 6.1.1.4'
    'H' 'H' 0.0000 0.0000
                         'International Tables Vol C Tables 4.2.6.8 and 6.1.1.4'
_computing_data_collection
;
CrysAlis CCD (Oxford Diffraction, 2006)
;
_computing_cell_refinement
;
CrysAlis RED (Oxford Diffraction, 2006)
;
_computing_data_reduction
;
CrysAlis RED (Oxford Diffraction, 2006)
;
_computing_structure_solution
;
SHELXS97 (Sheldrick, 2008)
;
_computing_structure_refinement
;
SHELXL2013 (Sheldrick, 2015)
;
_computing_molecular_graphics
;
ORTEP-3 for Windows (Farrugia, 2012) and SHELXTL (Sheldrick,
2008)
;
_computing_publication_material
;
WinGX (Farrugia, 2012) and publCIF (Westrip, 2010)
;
loop_
    _atom_site_type_symbol
    _atom_site_label
    _atom_site_fract_x
    _atom_site_fract_y
    _atom_site_fract_z
    _atom_site_U_iso_or_equiv
    _atom_site_adp_type
    _atom_site_calc_flag
    _atom_site_occupancy
    _atom_site_disorder_assembly
    _atom_site_disorder_group
    C C1 -0.4152(3) 0.2500 -0.0364(3) 0.0162(4) Uani d 1 . .
    C C2 -0.3084(3) 0.2500 0.1617(3) 0.0142(4) Uani d 1 . .
    C C3 -0.24721(18) 0.11497(16) 0.27791(19) 0.0142(3) Uani d 1 . .
    H H3C -0.2679 0.0130 0.2382 0.017 Uiso calc 1 . .
    C C4 -0.14854(18) 0.16776(15) 0.46603(18) 0.0145(3) Uani d 1 . .
    H H4C -0.0935 0.1053 0.5710 0.017 Uiso calc 1 . .
    C C5 0.1429(3) 0.2500 0.0334(3) 0.0185(4) Uani d 1 . .
    H H5C 0.0744 0.2500 -0.0957 0.022 Uiso calc 1 . .
    C C6 0.20428(19) 0.11674(17) 0.1491(2) 0.0175(3) Uani d 1 . .
    H H6C 0.1832 0.0149 0.1089 0.021 Uiso calc 1 . .
    C C7 0.30392(17) 0.16746(16) 0.33757(19) 0.0158(3) Uani d 1 . .
    H H7C 0.3591 0.1045 0.4420 0.019 Uiso calc 1 . .
    N N1 -0.5024(2) 0.2500 -0.1949(3) 0.0244(4) Uani d 1 . .
    Ru Ru1 0.00474(2) 0.2500 0.26311(2) 0.00953(7) Uani d 1 . .
loop_
    _atom_site_aniso_label
    _atom_site_aniso_U_11
    _atom_site_aniso_U_22
    _atom_site_aniso_U_33
    _atom_site_aniso_U_12
    _atom_site_aniso_U_13
    _atom_site_aniso_U_23
    C1 0.0120(8) 0.0168(9) 0.0198(10) 0.000 0.0045(7) 0.000
    C2 0.0093(8) 0.0168(9) 0.0170(9) 0.000 0.0044(7) 0.000
    C3 0.0111(6) 0.0148(7) 0.0182(6) -0.0022(5) 0.0065(5) -0.0003(5)
    C4 0.0145(6) 0.0163(7) 0.0146(6) 0.0003(5) 0.0072(5) 0.0029(5)
    C5 0.0155(9) 0.0283(11) 0.0145(9) 0.000 0.0087(7) 0.000
    C6 0.0143(6) 0.0190(7) 0.0222(7) 0.0005(5) 0.0101(5) -0.0047(6)
    C7 0.0098(6) 0.0191(7) 0.0193(6) 0.0033(5) 0.0054(5) 0.0029(5)
    N1 0.0222(9) 0.0274(10) 0.0208(9) 0.000 0.0015(7) 0.000
    Ru1 0.00850(10) 0.00992(10) 0.01040(10) 0.000 0.00305(6) 0.000
_geom_special_details
;
All e.s.d.'s (except the e.s.d. in the dihedral angle between two l.s. planes)
are estimated using the full covariance matrix. The cell e.s.d.'s are taken
into account individually in the estimation of e.s.d.'s in distances, angles
and torsion angles; correlations between e.s.d.'s in cell parameters are only
used when they are defined by crystal symmetry. An approximate (isotropic)
treatment of cell e.s.d.'s is used for estimating e.s.d.'s involving l.s.
planes.
;
loop_
    _geom_bond_atom_site_label_1
    _geom_bond_atom_site_label_2
    _geom_bond_site_symmetry_2
    _geom_bond_distance
    _geom_bond_publ_flag
    C1 N1 . 1.148(3) ?
    C1 C2 . 1.431(3) ?
    C2 C3 4_565 1.4401(17) ?
    C2 C3 . 1.4401(17) ?
    C2 Ru1 . 2.1649(18) ?
    C3 C4 . 1.4294(18) ?
    C3 Ru1 . 2.1885(13) ?
    C3 H3C . 0.9300 ?
    C4 C4 4_565 1.428(3) ?
    C4 Ru1 . 2.2013(12) ?
    C4 H4C . 0.9300 ?
    C5 C6 4_565 1.4262(18) ?
    C5 C6 . 1.4262(18) ?
    C5 Ru1 . 2.1780(18) ?
    C5 H5C . 0.9300 ?
    C6 C7 . 1.4274(19) ?
    C6 Ru1 . 2.1848(13) ?
    C6 H6C . 0.9300 ?
    C7 C7 4_565 1.433(3) ?
    C7 Ru1 . 2.1878(12) ?
    C7 H7C . 0.9300 ?
    Ru1 C6 4_565 2.1848(13) ?
    Ru1 C7 4_565 2.1878(12) ?
    Ru1 C3 4_565 2.1885(13) ?
    Ru1 C4 4_565 2.2013(12) ?
loop_
    _geom_angle_atom_site_label_1
    _geom_angle_atom_site_label_2
    _geom_angle_atom_site_label_3
    _geom_angle_site_symmetry_1
    _geom_angle_site_symmetry_3
    _geom_angle
    _geom_angle_publ_flag
    N1 C1 C2 . . 179.4(2) ?
    C1 C2 C3 . 4_565 125.52(8) ?
    C1 C2 C3 . . 125.52(8) ?
    C3 C2 C3 4_565 . 108.96(16) ?
    C1 C2 Ru1 . . 123.64(13) ?
    C3 C2 Ru1 4_565 . 71.57(8) ?
    C3 C2 Ru1 . . 71.57(8) ?
    C4 C3 C2 . . 106.82(12) ?
    C4 C3 Ru1 . . 71.48(7) ?
    C2 C3 Ru1 . . 69.80(9) ?
    C4 C3 H3C . . 126.6 ?
    C2 C3 H3C . . 126.6 ?
    Ru1 C3 H3C . . 123.8 ?
    C4 C4 C3 4_565 . 108.70(8) ?
    C4 C4 Ru1 4_565 . 71.08(3) ?
    C3 C4 Ru1 . . 70.51(7) ?
    C4 C4 H4C 4_565 . 125.7 ?
    C3 C4 H4C . . 125.7 ?
    Ru1 C4 H4C . . 124.4 ?
    C6 C5 C6 4_565 . 108.40(17) ?
    C6 C5 Ru1 4_565 . 71.18(9) ?
    C6 C5 Ru1 . . 71.18(9) ?
    C6 C5 H5C 4_565 . 125.8 ?
    C6 C5 H5C . . 125.8 ?
    Ru1 C5 H5C . . 123.5 ?
    C5 C6 C7 . . 107.83(13) ?
    C5 C6 Ru1 . . 70.66(9) ?
    C7 C6 Ru1 . . 71.06(7) ?
    C5 C6 H6C . . 126.1 ?
    C7 C6 H6C . . 126.1 ?
    Ru1 C6 H6C . . 123.8 ?
    C6 C7 C7 . 4_565 107.97(8) ?
    C6 C7 Ru1 . . 70.83(7) ?
    C7 C7 Ru1 4_565 . 70.88(4) ?
    C6 C7 H7C . . 126.0 ?
    C7 C7 H7C 4_565 . 126.0 ?
    Ru1 C7 H7C . . 123.9 ?
    C2 Ru1 C5 . . 113.36(7) ?
    C2 Ru1 C6 . 4_565 127.17(5) ?
    C5 Ru1 C6 . 4_565 38.16(5) ?
    C2 Ru1 C6 . . 127.17(5) ?
    C5 Ru1 C6 . . 38.16(5) ?
    C6 Ru1 C6 4_565 . 63.94(8) ?
    C2 Ru1 C7 . 4_565 160.38(4) ?
    C5 Ru1 C7 . 4_565 63.77(6) ?
    C6 Ru1 C7 4_565 4_565 38.11(5) ?
    C6 Ru1 C7 . 4_565 63.89(5) ?
    C2 Ru1 C7 . . 160.38(4) ?
    C5 Ru1 C7 . . 63.77(6) ?
    C6 Ru1 C7 4_565 . 63.89(5) ?
    C6 Ru1 C7 . . 38.11(5) ?
    C7 Ru1 C7 4_565 . 38.23(7) ?
    C2 Ru1 C3 . 4_565 38.63(4) ?
    C5 Ru1 C3 . 4_565 127.17(5) ?
    C6 Ru1 C3 4_565 4_565 112.30(6) ?
    C6 Ru1 C3 . 4_565 161.19(5) ?
    C7 Ru1 C3 4_565 4_565 125.76(5) ?
    C7 Ru1 C3 . 4_565 159.25(5) ?
    C2 Ru1 C3 . . 38.63(4) ?
    C5 Ru1 C3 . . 127.17(5) ?
    C6 Ru1 C3 4_565 . 161.18(5) ?
    C6 Ru1 C3 . . 112.30(6) ?
    C7 Ru1 C3 4_565 . 159.25(5) ?
    C7 Ru1 C3 . . 125.76(5) ?
    C3 Ru1 C3 4_565 . 64.76(7) ?
    C2 Ru1 C4 . 4_565 63.69(6) ?
    C5 Ru1 C4 . 4_565 160.55(4) ?
    C6 Ru1 C4 4_565 4_565 126.43(5) ?
    C6 Ru1 C4 . 4_565 159.58(5) ?
    C7 Ru1 C4 4_565 4_565 111.94(5) ?
    C7 Ru1 C4 . 4_565 125.87(5) ?
    C3 Ru1 C4 4_565 4_565 38.01(5) ?
    C3 Ru1 C4 . 4_565 63.86(5) ?
    C2 Ru1 C4 . . 63.69(6) ?
    C5 Ru1 C4 . . 160.55(4) ?
    C6 Ru1 C4 4_565 . 159.58(5) ?
    C6 Ru1 C4 . . 126.42(5) ?
    C7 Ru1 C4 4_565 . 125.87(5) ?
    C7 Ru1 C4 . . 111.94(5) ?
    C3 Ru1 C4 4_565 . 63.86(5) ?
    C3 Ru1 C4 . . 38.01(5) ?
    C4 Ru1 C4 4_565 . 37.84(7) ?
loop_
    _geom_torsion_atom_site_label_1
    _geom_torsion_atom_site_label_2
    _geom_torsion_atom_site_label_3
    _geom_torsion_atom_site_label_4
    _geom_torsion_site_symmetry_1
    _geom_torsion_site_symmetry_2
    _geom_torsion_site_symmetry_3
    _geom_torsion_site_symmetry_4
    _geom_torsion
    _geom_torsion_publ_flag
    C1 C2 C3 C4 . . . . -179.04(16) ?
    C3 C2 C3 C4 4_565 . . . 0.13(19) ?
    Ru1 C2 C3 C4 . . . . 62.30(9) ?
    C1 C2 C3 Ru1 . . . . 118.66(18) ?
    C3 C2 C3 Ru1 4_565 . . . -62.17(12) ?
    C2 C3 C4 C4 . . . 4_565 -0.08(12) ?
    Ru1 C3 C4 C4 . . . 4_565 61.12(4) ?
    C2 C3 C4 Ru1 . . . . -61.20(10) ?
    C6 C5 C6 C7 4_565 . . . 0.1(2) ?
    Ru1 C5 C6 C7 . . . . -61.69(9) ?
    C6 C5 C6 Ru1 4_565 . . . 61.79(12) ?
    C5 C6 C7 C7 . . . 4_565 -0.06(12) ?
    Ru1 C6 C7 C7 . . . 4_565 -61.50(4) ?
    C5 C6 C7 Ru1 . . . . 61.44(10) ?
_shelx_hkl_file
;
   0   0   2 456398. 6947.57  24
   0   0   2 454010. 6934.35  29
   0   0   2 456971. 6942.44  21
   0   0   2 453722. 7256.36  17
   0   0  -2 480835. 6020.11   5
   0   0  -2 463945. 7031.81  26
   0   0  -2 462856. 7052.29  30
   0   0  -2 461006. 7003.61  27
   0   0  -2 468236. 7063.56  23
   0   0  -2 464520. 7165.97   3
   0   0  -2 462834. 7028.71  25
   0   0   2 457451. 6963.71  19
   0   0   2 454594. 6937.64  20
   0   0  -3 2757.00 217.312  23
   0   0   3 2377.58 208.365  20
   0   0  -3 2281.10 210.397  27
   0   0   3 2319.95 83.8407  14
   0   0  -3 2327.25 118.220   9
   0   0   3 2309.71 205.760  24
   0   0  -3 2170.80 187.220  11
   0   0   3 2300.17 213.199  29
   0   0   3 2213.86 211.074  17
   0   0   3 2533.51 188.709  12
   0   0  -3 2322.16 208.708  30
   0   0  -3 2299.77 206.732  26
   0   0   3 2363.14 147.578   5
   0   0   3 2208.74 204.507  19
   0   0  -3 2131.94 203.426  25
   0   0  -3 2146.69 204.322   3
   0   0   3 2163.74 201.867  21
   0   0   4 214264. 1801.03  17
   0   0  -4 223703. 1688.93  11
   0   0   4 219018. 1384.40   5
   0   0  -4 219375. 1752.77  25
   0   0   4 219916. 1746.14  29
   0   0   4 220530. 1754.54  19
   0   0  -4 219291. 1114.58   9
   0   0   4 226834. 1645.81  12
   0   0  -4 215910. 1737.70  26
   0   0   4 220150. 1745.59  21
   0   0   4 220598. 1752.78  24
   0   0  -4 217069. 1743.02  27
   0   0  -4 220344. 1789.57   3
   0   0  -4 221237. 1767.17  30
   0   0  -4 216036. 1743.70  23
   0   0   4 215989. 1734.56  20
   0   0   5 34980.5 634.109   5
   0   0  -5 35162.6 823.561  28
   0   0  -5 34630.6 483.923   9
   0   0  -5 35785.5 823.529  32
   0   0   5 35027.3 822.662  20
   0   0  -5 34279.0 816.874  25
   0   0  -5 33885.3 813.311  23
   0   0  -5 36051.6 824.186  33
   0   0   5 35586.6 836.098  15
   0   0   5 36575.6 839.562  19
   0   0   5 34902.8 818.375  24
   0   0  -5 36163.8 833.197  35
   0   0  -5 35898.6 792.944  11
   0   0   5 33556.1 800.210  21
   0   0  -5 34984.8 823.532  27
   0   0   5 35178.8 821.955  29
   0   0  -5 34783.8 836.412   3
   0   0  -5 37138.8 838.729  31
   0   0   5 34236.5 842.072  17
   0   0  -5 35794.9 836.815  30
   0   0   5 35819.2 825.379  22
   0   0   5 35377.8 760.042  12
   0   0  -5 35196.5 827.311  26
   0   0  -5 35828.6 821.804  34
   0   0  -6 37834.8 952.865  33
   0   0   6 39728.2 985.572  15
   0   0  -6 36291.9 947.561  28
   0   0  -6 37156.7 961.870  27
   0   0  -6 37533.3 952.749  35
   0   0   6 38072.2 1002.32  17
   0   0  -6 37248.6 976.828   3
   0   0  -6 37377.4 945.081  31
   0   0  -6 38823.2 982.596  25
   0   0   6 38077.6 964.697  24
   0   0  -6 38071.1 974.028  30
   0   0   6 38157.2 740.842   5
   0   0  -6 40408.8 954.101  11
   0   0   6 37817.0 955.461  22
   0   0   6 38796.6 903.656  12
   0   0   6 37368.3 954.335  19
   0   0   6 37049.5 948.302  21
   0   0  -6 38607.5 959.786  32
   0   0   6 38014.6 965.897  20
   0   0  -6 38333.0 976.818  26
   0   0  -6 37881.3 952.282  34
   0   0  -7 44712.2 1121.90  11
   0   0  -7 41441.6 1112.56  31
   0   0  -7 43372.1 1132.66  34
   0   0  -7 43360.3 1135.01  32
   0   0  -7 42708.5 1144.48  25
   0   0   7 42228.8 1128.20  21
   0   0   7 42384.7 1133.98  24
   0   0   7 44320.3 1154.73  22
   0   0  -7 44309.0 1147.21  33
   0   0   7 42888.5 1185.10  17
   0   0  -7 42299.0 1140.96  28
   0   0   7 43736.3 1152.38  15
   0   0  -7 44874.2 1196.02   3
   0   0  -7 42937.9 1149.49  27
   0   0   7 44034.4 1044.50   8
   0   0  -7 43126.2 1151.33  30
   0   0  -7 46067.4 1168.74  35
   0   0  -7 41589.2 1131.81  26
   0   0   7 41705.1 1046.95  12
   0   0   7 43596.7 1147.74  19
   0   0   7 43665.5 1153.30  20
   0   0  -8 31931.5 1121.06  27
   0   0   8 32323.2 1102.70  19
   0   0  -8 32792.2 1116.58  31
   0   0   8 30697.8 1080.76  22
   0   0  -8 30673.0 1118.14   3
   0   0  -8 33819.2 1131.22  35
   0   0   8 31359.7 1018.45  12
   0   0  -8 31530.3 1059.42  11
   0   0  -8 32806.9 1114.00  32
   0   0  -8 33188.0 1106.52  34
   0   0   8 31351.3 1097.14  20
   0   0   8 33000.5 1162.74  17
   0   0   8 29704.2 957.590   8
   0   0  -8 32838.0 1107.86  33
   0   0   8 32891.8 1111.11  21
   0   0  -8 30983.8 1107.01  30
   0   0  -8 30340.5 1084.44  25
   0   0   8 31385.9 1094.41  24
   0   0  -8 31868.6 1114.00  26
   0   0  -8 31670.4 1112.53  28
   0   0  -9 27578.8 1104.85  11
   0   0   9 25852.6 1027.46  12
   0   1  -2 42675.0 570.167  23
   0  -1   2 42728.5 571.054  28
   0  -1   2 42334.9 565.725  29
   0  -1  -2 43650.8 562.306  26
   0   1   2 45208.1 556.825  12
   0  -1   2 43504.2 525.602  11
   0   1  -2 42206.9 519.361  18
   0  -1  -2 43752.8 561.262  27
   0   1   2 42943.9 554.278  19
   0  -1   2 41830.0 562.059  19
   0  -1  -2 43837.3 420.941   5
   0   1  -2 41686.6 565.679  25
   0  -1  -2 43499.9 574.278  11
   0  -1   2 42153.9 563.487  20
   0   1  -2 43165.5 564.244   3
   0   1  -2 42813.1 574.456  30
   0  -1   2 44675.5 454.253   8
   0  -1   2 42263.0 558.186  17
   0  -1  -2 42927.8 554.824  28
   0   1   2 43925.5 587.325  17
   0  -1   2 42957.5 527.238   5
   0  -1   2 42973.3 568.598  24
   0   1  -2 43383.3 514.134  11
   0   1  -2 42806.0 573.686  22
   0   1   2 42533.1 553.425  24
   0  -1  -2 43821.3 561.143  25
   0   1  -2 41765.1 563.993  27
   0   1   2 43964.7 558.413  22
   0  -1  -2 42825.4 557.120  30
   0   1  -2 42175.0 401.565   7
   0   1  -2 41798.8 565.460  26
   0  -1  -2 43903.4 577.634   3
   0   1   2 43582.1 561.349  20
   0   1   2 42268.4 548.728  21
   0  -1   2 41539.3 556.597  21
   0  -1  -3 212103. 1161.33   5
   0   1  -3 207789. 1494.28  23
   0  -1   3 209709. 1326.24   5
   0  -1  -3 215728. 1537.91   3
   0   1  -3 207840. 1494.24  25
   0   1  -3 213366. 1408.05  18
   0  -1  -3 210228. 1471.71  26
   0   1   3 206485. 1452.36  21
   0  -1   3 214369. 1087.46  14
   0  -1   3 202232. 1464.67  29
   0   1  -3 208175. 1497.64  30
   0   1   3 210761. 1470.75  24
   0   1  -3 207513. 1491.90  27
   0  -1  -3 208446. 1476.76  11
   0  -1   3 198157. 1469.83  17
   0  -1  -3 208136. 1464.38  25
   0   1  -3 206406. 1489.47  26
   0   1   3 207634. 1410.34  12
   0  -1  -3 207922. 1465.45  27
   0   1   3 210863. 1471.55  19
   0   1   3 213071. 1472.87  22
   0  -1   3 199189. 1447.83  21
   0  -1   3 198632. 1450.30  24
   0   1  -3 212722. 1384.63  11
   0   1  -3 210427. 1499.46   3
   0   1   3 206349. 1085.63   5
   0  -1  -3 210759. 1477.07  30
   0  -1   3 211504. 1241.99   8
   0   1   3 206195. 1530.86  17
   0   1  -3 204989. 969.125   7
   0  -1   3 207047. 1350.92  12
   0  -1   3 205231. 1477.17  19
   0  -1  -3 205232. 1454.33  28
   0  -1   3 205168. 1473.86  20
   0   1   3 209897. 1471.08  20
   0   1  -4 26497.7 642.031  30
   0  -1   4 26584.5 635.681  24
   0  -1   4 28750.3 421.365  14
   0  -1   4 27232.6 637.786  21
   0  -1   4 28173.3 555.906   5
   0   1   4 27296.5 468.968   5
   0  -1   4 28048.5 650.631  19
   0   1   4 27932.5 643.495  24
   0   1  -4 27724.1 652.319  27
   0  -1  -4 27729.9 641.944  28
   0  -1  -4 27046.9 653.575   3
   0   1  -4 27251.9 592.699  11
   0   1   4 26548.1 627.888  21
   0  -1  -4 27260.8 638.927  26
   0  -1   4 26268.6 571.115  12
   0  -1   4 29036.2 660.923  29
   0   1   4 27156.1 630.968  22
   0  -1  -4 27261.1 636.786  27
   0   1  -4 27295.4 649.224  25
   0  -1   4 29784.8 560.013   8
   0  -1  -4 26634.0 633.128  25
   0   1   4 28413.2 614.137  12
   0   1   4 27975.6 673.694  17
   0   1   4 27693.6 640.703  19
   0  -1  -4 28065.0 636.259  11
   0  -1  -4 28679.8 514.115   9
   0   1  -4 28505.9 613.148  18
   0   1  -4 28776.7 402.431   7
   0   1  -4 27951.5 658.025   3
   0  -1   4 27301.1 639.438  20
   0   1  -4 28192.2 658.151  26
   0  -1   4 26278.4 643.940  17
   0   1  -4 26954.0 645.200  23
   0  -1  -4 27683.5 642.762  30
   0   1   4 28605.3 652.869  20
   0   1  -5 105910. 1422.33  23
   0   1  -5 106003. 1411.22  34
   0  -1  -5 108670. 1420.56  28
   0  -1  -5 109862. 1425.12  31
   0   1  -5 107363. 1431.63  25
   0   1   5 107444. 1404.63  22
   0  -1  -5 109612. 1430.68  35
   0  -1   5 108923. 1430.06  29
   0   1  -5 109000. 1434.64  33
   0  -1   5 106827. 1290.43  12
   0  -1   5 109673. 834.781  14
   0  -1   5 106780. 1416.19  24
   0  -1  -5 104819. 1436.71   3
   0   1  -5 108784. 1329.34  11
   0  -1   5 105810. 1405.09  21
   0  -1  -5 106720. 1058.05   9
   0   1   5 114043. 1486.03  15
   0  -1  -5 108418. 1403.20  11
   0  -1   5 108214. 1194.66   5
   0   1  -5 105076. 1429.68   3
   0  -1  -5 110816. 1437.59  26
   0   1   5 110557. 1431.03  19
   0  -1   5 106620. 1414.15  20
   0   1  -5 108557. 1441.95  30
   0   1   5 108866. 1416.43  21
   0  -1  -5 110490. 1422.30  32
   0  -1  -5 108924. 1410.93  34
   0  -1   5 105908. 1448.57  17
   0   1   5 107963. 1412.75  24
   0  -1   5 108400. 1212.94   8
   0   1  -5 106781. 1419.53  32
   0   1  -5 102688. 796.995   7
   0   1  -5 107705. 1432.44  26
   0   1  -5 107406. 1428.98  35
   0   1  -5 107905. 1428.90  31
   0  -1  -5 106872. 1409.92  27
   0  -1   5 105950. 1413.21  19
   0   1   5 110410. 1433.34  20
   0   1   5 107351. 1048.39   5
   0   1   5 107111. 1476.71  17
   0  -1  -5 110986. 1441.88  30
   0  -1  -5 109277. 1412.67  33
   0   1   5 106976. 1335.31  12
   0  -1  -5 109459. 1427.41  25
   0   1  -5 107465. 1429.56  27
   0  -1  -6 70033.5 1275.91  33
   0   1  -6 72970.8 1335.46  23
   0  -1  -6 72947.6 1311.44  35
   0  -1  -6 71574.6 1285.76  32
   0   1  -6 73037.2 1317.53  34
   0   1  -6 72351.3 1325.05  35
   0   1   6 73454.6 1250.05  12
   0  -1  -6 71240.4 1302.84  27
   0   1  -6 72112.4 1331.35  26
   0   1  -6 73915.6 1328.31  32
   0  -1   6 73100.2 1329.64  19
   0  -1  -6 72536.2 1299.93  31
   0  -1  -6 70527.9 1300.07  30
   0   1  -6 71677.0 1309.76  33
   0   1  -6 71661.0 1312.38  31
   0   1   6 74734.0 1328.33  19
   0  -1  -6 71327.9 1302.21  28
   0  -1   6 73209.0 1217.51  12
   0  -1  -6 73403.1 1359.09   3
   0   1   6 70800.3 951.235   5
   0   1  -6 74786.3 1353.98  25
   0   1  -6 72435.9 1338.24  30
   0   1   6 75586.1 1361.49  15
   0   1   6 72343.3 1308.28  24
   0   1   6 74265.5 1332.28  20
   0  -1  -6 75746.9 1339.01  25
   0   1  -6 70514.8 1313.29  27
   0  -1   6 71596.7 1314.73  20
   0  -1  -6 71608.4 1285.92  11
   0  -1   6 72617.7 1135.30   8
   0  -1   6 74266.5 1337.70  29
   0  -1   6 74305.0 1378.24  17
   0  -1   6 72599.2 1325.04  24
   0   1  -6 70032.6 1324.50   3
   0  -1  -6 73334.5 1320.34  26
   0   1   6 71994.4 1300.69  22
   0  -1  -6 71546.2 1287.88  34
   0   1   6 71843.8 1301.65  21
   0  -1   6 72937.8 1089.04   5
   0   1   6 70133.8 1353.58  17
   0  -1   6 73220.7 1325.60  21
   0   1  -6 73045.6 1248.76  11
   0  -1  -7 34857.5 1020.30  11
   0   1  -7 35101.0 1034.52  32
   0   1  -7 34848.1 1050.13  28
   0  -1  -7 34132.7 1010.75  32
   0   1  -7 33443.6 1045.80   3
   0  -1  -7 33042.7 1010.86  26
   0   1  -7 33429.2 1035.05  25
   0  -1   7 36678.0 1065.17  19
   0  -1  -7 33649.9 1044.77   3
   0  -1  -7 35152.3 1029.38  35
   0  -1  -7 35463.3 1043.39  27
   0  -1  -7 32334.7 981.355  31
   0   1  -7 37280.6 1071.40  35
   0   1   7 36556.8 1049.23  24
   0   1   7 35224.5 1039.37  20
   0   1   7 34938.7 1041.02  15
   0   1   7 33276.5 1003.80  22
   0   1  -7 34280.3 1046.23  30
   0  -1  -7 33483.2 999.308  34
   0  -1   7 33127.7 1017.90  29
   0   1   7 34671.4 1020.62  19
   0   1   7 34569.9 1024.31  21
   0  -1  -7 35358.9 1043.59  28
   0  -1   7 34660.5 950.524  12
   0   1  -7 34370.1 1045.62  26
   0  -1   7 33657.7 1017.51  24
   0  -1   7 34563.7 1041.75  20
   0   1  -7 33404.0 1012.21  33
   0  -1  -7 33861.4 1008.77  33
   0  -1   7 33608.4 880.599   8
   0   1   7 37187.6 1007.43  12
   0   1   7 35645.2 1089.21  17
   0   1  -7 33374.3 1017.06  31
   0  -1   7 33394.4 1045.33  17
   0   1  -7 34257.1 1045.56  23
   0  -1  -7 34434.3 1024.00  25
   0   1  -7 37614.3 1064.26  34
   0  -1  -7 34060.2 1027.98  30
   0   1  -7 34220.4 969.077  11
   0   1  -7 33467.3 1035.88  27
   0  -1   7 35032.6 1039.82  21
   0  -1   7 33297.1 1016.13  22
   0  -1   8 27500.1 1034.64  20
   0   1   8 26907.2 1015.23  19
   0   1   8 26319.7 1018.45  20
   0  -1  -8 27042.9 1009.44  35
   0   1   8 27457.7 959.400   8
   0  -1   8 28093.9 1076.55  17
   0  -1  -8 26781.8 1022.29  25
   0  -1  -8 28491.8 1049.35  26
   0   1   8 26347.7 1009.03  24
   0   1   8 26793.8 1010.97  22
   0   1  -8 27615.4 1034.78  35
   0  -1  -8 26520.1 1016.27  30
   0   1  -8 25999.3 962.662  11
   0   1  -8 26431.7 1056.41   3
   0  -1   8 26957.5 1026.76  24
   0   1  -8 26727.0 1033.97  26
   0   1   8 26767.5 963.414  12
   0   1   8 26494.1 1052.89  17
   0  -1  -8 27957.2 1019.60  31
   0  -1  -8 25215.7 998.649  27
   0   1  -8 26774.8 1036.66  25
   0  -1  -8 26521.1 996.428  11
   0  -1  -8 27162.3 1011.48  32
   0  -1  -8 27527.8 1013.62  33
   0  -1   8 26516.2 1018.66  21
   0  -1   8 27074.0 1028.67  22
   0   1   8 27832.7 1028.85  21
   0  -1  -8 27037.7 997.952  34
   0   1   8 28554.5 1048.19  15
   0  -1   8 26376.5 930.151  12
   0   1  -8 27774.8 1032.16  32
   0   1  -8 27370.6 1046.63  28
   0  -1  -8 27225.2 1051.17   3
   0   1  -8 26965.9 1040.72  27
   0   1  -8 27166.5 1053.30  30
   0   1  -8 29172.1 1059.11  31
   0   1  -8 26258.7 1002.47  33
   0  -1  -8 28011.6 1042.22  28
   0  -1   8 27378.8 1034.54  19
   0   1  -9 45997.2 1375.16  11
   0  -1  -9 46484.3 1434.19  11
   0   1   9 46971.6 1367.15  12
   0  -2  -1 2168.49 144.487  15
   0   2  -1 2193.79 152.944  21
   0  -2  -1 2368.01 96.1905   2
   0  -2   1 2450.93 160.517  27
   0   2  -1 2248.24 95.8546   8
   0  -2  -1 2466.70 153.132  29
   0  -2  -1 2271.24 94.6947  13
   0   2  -1 2281.11 156.819  25
   0  -2  -1 2501.67 152.642  28
   0   2  -1 2180.90 136.817   3
   0  -2  -1 2462.72 153.861  25
   0  -2   1 2368.15 135.382   3
   0  -2   1 2328.74 158.142  29
   0   2   1 2317.55 147.483  20
   0   2   1 2147.61 145.707  19
   0  -2  -1 2540.94 153.965  27
   0   2  -1 2093.39 152.602  22
   0  -2  -1 2260.90 127.495  17
   0   2   1 2399.97 124.225  17
   0  -2   1 2247.82 110.073  17
   0   2  -1 2324.55 159.236  30
   0  -2  -1 2272.72 123.298   6
   0  -2   1 2580.16 160.956  10
   0   2   1 2066.35 144.015  12
   0  -2  -1 2320.08 150.588  26
   0   2   1 2471.14 151.339  23
   0   2  -1 2490.00 108.092  17
   0   2   1 2460.28 149.428  21
   0  -2  -1 2182.48 128.621   0
   0  -2   1 2266.23 155.073  28
   0  -2  -1 2568.82 169.373  11
   0   2   1 2107.14 143.708  22
   0  -2  -1 2327.88 130.752  10
   0  -2   1 2519.79 156.863   7
   0  -2   1 2214.49 164.550   5
   0  -2   1 2314.70 154.590  19
   0  -2   1 2230.70 154.351  24
   0   2  -1 2258.97 156.588  23
   0   2  -1 2398.26 137.325  18
   0   2  -2 235632. 990.846   8
   0   2   2 227936. 1358.31  19
   0   2  -2 224940. 1402.27  22
   0  -2  -2 220472. 1334.32  27
   0   2  -2 222462. 1207.05  11
   0   2   2 225296. 1342.50  23
   0   2   2 229757. 1365.76  20
   0   2  -2 226709. 1408.23  30
   0   2   2 224364. 1341.61  22
   0  -2   2 224482. 1422.86  10
   0   2  -2 221430. 1234.40  18
   0  -2  -2 222112. 1339.48  25
   0   2   2 223111. 1343.37  24
   0  -2  -2 224929. 1346.29  28
   0  -2   2 229737. 1409.06  28
   0   2   2 238949. 1383.15  17
   0  -2  -2 224571. 1341.69  29
   0  -2   2 221248. 1227.15   7
   0  -2   2 233710. 3827.34   8
   0  -2   2 222802. 1384.88  24
   0  -2  -2 226600. 1353.91  30
   0   2  -2 226224. 1405.48  25
   0  -2   2 224797. 1258.73  17
   0  -2   2 219392. 2969.17   9
   0  -2   2 226879. 1399.96  29
   0  -2   2 230962. 1412.25  20
   0  -2   2 233849. 1427.45   5
   0  -2   2 224372. 1391.99  19
   0  -2  -2 224568. 1345.05  26
   0   2  -2 231855. 1354.03   3
   0  -2  -2 226735. 1424.35  11
   0   2  -2 219502. 1176.70   7
   0   2  -2 229925. 1414.28  23
   0   2  -2 230777. 1417.74  26
   0   2   2 230382. 1369.38  12
   0   2   2 227348. 1352.23  21
   0  -2  -3 15255.8 429.208  30
   0  -2   3 14806.2 436.271  20
   0   2  -3 13804.3 317.295   7
   0   2   3 15195.8 444.084  17
   0  -2   3 15468.5 320.728   8
   0   2  -3 15321.9 449.081  23
   0   2   3 15001.5 424.478  19
   0   2  -3 14182.6 419.933   3
   0   2   3 14620.4 423.726  20
   0   2  -3 13969.8 383.894  18
   0   2  -3 14572.6 441.971  30
   0   2  -3 14372.9 436.481  26
   0  -2  -3 14247.9 417.494  28
   0   2  -3 14800.6 381.120  11
   0  -2   3 14185.7 430.003  29
   0  -2  -3 14561.1 430.895   3
   0  -2  -3 14024.1 429.559  11
   0   2  -3 14737.0 440.328  22
   0   2   3 15033.4 425.548  24
   0  -2   3 14882.4 438.945  28
   0  -2  -3 14217.1 316.381   5
   0  -2   3 14526.5 411.772  17
   0  -2   3 14155.1 429.529  24
   0  -2   3 14766.6 414.124   5
   0  -2  -3 15067.0 427.889  27
   0  -2  -3 15101.4 427.890  26
   0   2   3 14540.8 418.900  21
   0  -2   3 15534.9 447.113  19
   0  -2  -3 14467.4 420.207  25
   0   2  -3 14582.2 438.615  25
   0   2   3 15620.2 428.271  12
   0   2   3 14514.0 418.938  22
   0  -2  -4 194179. 1693.71  25
   0   2  -4 189774. 1717.45  26
   0   2   4 192555. 1686.36  24
   0  -2   4 193085. 1718.50  29
   0  -2   4 198205. 1711.07  17
   0  -2  -4 195499. 1698.27  26
   0   2  -4 192766. 1733.67  27
   0   2   4 190643. 1672.51  21
   0   2  -4 199988. 1554.21  11
   0  -2  -4 199155. 1750.29  11
   0   2   4 195550. 1772.73  17
   0  -2  -4 194888. 1694.46  27
   0   2   4 192074. 1678.50  22
   0  -2   4 192106. 1713.36  20
   0   2  -4 194663. 1744.05  30
   0   2   4 197388. 1720.49  20
   0   2  -4 199457. 1731.24   3
   0  -2   4 190780. 1708.01  24
   0  -2   4 202754. 1360.01   8
   0  -2   4 194531. 1583.46   5
   0  -2  -4 192587. 1736.13   3
   0  -2   4 196353. 1724.13  21
   0   2   4 199469. 1667.84  12
   0   2  -4 195906. 1744.47  23
   0   2  -4 197520. 1591.33  18
   0   2   4 192884. 1690.67  19
   0  -2  -4 191863. 1682.71  28
   0   2  -4 190304. 1718.78  25
   0   2  -4 191710. 1189.44   7
   0  -2   4 191950. 1716.46  19
   0  -2  -4 197243. 1711.85  30
   0   2   5 10966.1 492.186  22
   0  -2  -5 10932.1 493.284  26
   0   2   5 11379.5 495.420  21
   0  -2  -5 12360.8 511.787  31
   0  -2   5 12341.0 518.781  17
   0   2  -5 13517.1 551.162  31
   0   2  -5 12583.6 535.269  23
   0  -2  -5 11878.4 509.506  27
   0   2  -5 13064.3 539.666  35
   0  -2  -5 11231.6 486.148  33
   0  -2  -5 12056.1 503.345  34
   0  -2   5 12685.7 523.778  20
   0  -2   5 11964.0 518.853  29
   0   2  -5 10935.7 500.747  32
   0  -2  -5 11966.2 507.892  35
   0   2  -5 12425.2 533.904   3
   0  -2  -5 11712.4 508.114  28
   0  -2  -5 11511.5 505.123  11
   0   2  -5 12521.6 470.899  11
   0   2  -5 11984.4 527.586  30
   0  -2   5 12026.5 512.894  19
   0   2  -5 12161.4 521.922  33
   0  -2   5 11950.9 457.320  12
   0  -2   5 12958.4 473.820   5
   0   2   5 11851.0 535.238  17
   0   2  -5 11232.8 514.162  27
   0  -2   5 11456.2 501.546  24
   0  -2  -5 12028.6 499.973  32
   0   2  -5 11166.0 307.339   7
   0   2  -5 12417.9 531.744  25
   0  -2  -5 12026.0 512.198  25
   0   2   5 12865.1 539.584  15
   0  -2  -5 12035.2 525.789   3
   0  -2   5 13121.0 375.604  14
   0   2  -5 12175.6 524.679  26
   0   2   5 12708.3 526.413  20
   0  -2   5 11773.7 394.952   8
   0  -2  -5 11584.7 506.625  30
   0  -2   5 11929.5 511.942  21
   0  -2  -5 13019.8 440.595   9
   0   2   5 12378.2 497.101  12
   0   2  -5 11649.1 476.440  18
   0   2   5 11567.4 507.608  19
   0   2   5 12172.8 515.503  24
   0   2  -6 47767.0 1112.61   3
   0   2  -6 44798.5 1075.60  26
   0   2  -6 42511.3 1057.60  30
   0  -2  -6 46314.3 1057.69  34
   0  -2  -6 44806.2 1063.06  30
   0  -2  -6 45594.6 1046.71  33
   0   2  -6 47653.4 1099.18  32
   0  -2  -6 46845.5 1112.19   3
   0  -2   6 44911.7 1066.44  24
   0  -2   6 45948.2 980.008  12
   0   2   6 43062.4 1032.62  24
   0   2  -6 44943.0 1081.06  25
   0  -2   6 44725.7 1063.71  20
   0  -2   6 43625.4 1046.69  21
   0   2   6 46828.3 1131.64  17
   0   2   6 48202.7 1098.73  20
   0   2   6 46446.6 1034.50  12
   0   2   6 46397.0 1074.31  19
   0  -2   6 45172.6 1083.73  17
   0   2  -6 45305.6 1072.39  33
   0  -2   6 44529.3 925.529   5
   0  -2  -6 44463.0 1040.03  31
   0   2   6 46816.5 1071.47  21
   0  -2  -6 44192.7 1058.57  11
   0   2  -6 43728.5 967.623  11
   0   2   6 44994.4 1053.09  22
   0   2  -6 45233.1 1084.43  23
   0  -2  -6 43020.4 829.645   9
   0  -2   6 45423.6 859.939   8
   0  -2  -6 45587.0 1050.21  32
   0  -2  -6 48209.8 1086.38  35
   0   2  -6 44050.4 1067.71  27
   0  -2  -6 43994.7 1045.93  28
   0  -2   6 46328.5 1083.16  29
   0   2  -6 45314.7 1075.31  35
   0  -2  -6 44135.4 1053.19  26
   0  -2  -6 46213.4 1074.12  27
   0  -2   6 44494.9 1064.07  19
   0  -2  -6 43210.1 1039.91  25
   0   2  -6 44250.2 1063.81  31
   0   2   6 47017.3 1098.61  15
   0  -2  -7 16698.0 760.303  30
   0  -2  -7 17614.6 756.114  34
   0   2  -7 17625.8 784.616  27
   0   2  -7 17592.8 769.677  32
   0   2  -7 18807.5 730.311  11
   0  -2  -7 17917.6 774.362  25
   0  -2  -7 18392.8 786.086  11
   0  -2  -7 16369.1 729.710  33
   0  -2   7 18178.8 778.767  29
   0   2   7 16546.1 744.037  20
   0   2  -7 16868.4 761.251  33
   0   2   7 18095.9 808.281  17
   0  -2  -7 17193.7 742.167  32
   0   2   7 17600.7 734.371  12
   0   2  -7 17341.6 769.719  31
   0  -2   7 16763.0 747.173  21
   0  -2   7 16264.7 745.093  24
   0  -2   7 17212.0 643.942   5
   0  -2  -7 18190.1 795.438   3
   0  -2   7 17949.7 702.416  12
   0   2   7 16193.3 733.995  22
   0   2   7 15820.5 733.323  19
   0  -2  -7 16901.3 742.996  31
   0   2  -7 17971.2 794.505  23
   0   2   7 18188.7 774.513  24
   0  -2  -7 17988.1 772.839  27
   0   2  -7 18633.4 810.133   3
   0  -2   7 16659.2 753.185  20
   0   2  -7 18629.3 794.622  35
   0  -2   7 17539.0 771.555  19
   0  -2  -7 16701.5 750.135  28
   0   2  -7 17857.9 789.057  25
   0  -2   7 17760.0 787.294  17
   0  -2  -7 16660.9 742.997  35
   0   2   7 18791.9 788.650  15
   0   2  -7 16747.1 776.996  30
   0   2  -7 17597.7 784.345  26
   0  -2  -7 15440.4 727.394  26
   0   2   7 17661.2 752.095  21
   0   2   8 25771.7 1014.54  20
   0   2  -8 26037.4 944.881  11
   0  -2  -8 25931.6 1000.81  35
   0   2   8 26568.5 1024.29  15
   0  -2  -8 25228.5 1001.67  26
   0  -2  -8 25255.5 980.863  34
   0  -2   8 26736.7 1032.06  21
   0  -2  -8 28229.9 1049.78  27
   0  -2  -8 26091.3 992.064  32
   0   2  -8 27957.0 1062.64  26
   0   2   8 25675.4 992.562  21
   0  -2  -8 25992.5 1019.90  11
   0   2  -8 26038.8 1042.66  30
   0  -2   8 27312.5 1063.03  17
   0  -2  -8 25558.2 1008.91  30
   0  -2   8 27215.9 1041.57  24
   0   2   8 25014.7 985.502  22
   0  -2  -8 26547.1 1005.10  31
   0  -2   8 25621.1 913.042  12
   0   2  -8 27091.1 1065.94   3
   0  -2   8 26286.4 1026.85  29
   0   2   8 27125.4 1030.00  24
   0  -2  -8 26648.9 1005.57  33
   0   2  -8 25792.5 1031.34  27
   0   2   8 26483.1 1014.67  19
   0   2  -8 26109.5 1038.37  25
   0   2   8 25854.8 1059.80  17
   0   2  -8 25564.2 1026.92  23
   0  -2  -8 27852.3 1081.71   3
   0  -2  -8 25611.5 1001.53  25
   0  -2  -8 26980.9 1025.35  28
   0   2  -8 27858.8 1045.53  33
   0   2  -8 28274.0 1058.77  35
   0   2   8 25966.7 968.131  12
   0  -2   8 27469.4 1044.51  20
   0  -2   8 25781.4 1018.65  19
   0   2  -8 27902.1 1047.77  32
   0   2  -8 28069.4 1056.77  31
   0   2   9 19888.6 931.842  12
   0   2   9 17630.2 894.005   8
   0  -3   0 172.025 119.127  26
   0   3   0 17.4782 104.031  21
   0  -3   0 103.739 74.7849  16
   0   3   0 159.907 100.398   0
   0  -3   0 111.177 71.4076   4
   0   3   0 214.074 111.174  12
   0   3   0 204.194 107.314  18
   0  -3   0 149.776 120.027  27
   0  -3   0 191.674 116.054  29
   0   3   0 216.138 110.639  30
   0   3   0 44.7167 103.574  22
   0  -3   0 23.2101 107.817  24
   0   3   0 80.0106 98.4424  15
   0  -3   0 197.645 106.665  10
   0   3   0 126.511 107.500  23
   0   3   0 192.443 77.0795  16
   0   3   0 92.0337 105.490  20
   0  -3   0 280.335 121.342  28
   0   3   1 128170. 1007.73  19
   0  -3   1 125701. 1110.52   5
   0   3  -1 124811. 1018.87  25
   0  -3   1 127448. 1023.19  29
   0   3   1 120000. 844.424  16
   0   3   1 128133. 1006.93  23
   0  -3  -1 131390. 870.329  17
   0   3  -1 120853. 658.310  17
   0  -3   1 124767. 1011.57  24
   0  -3  -1 123551. 985.325  29
   0   3   1 125659. 1000.72  20
   0  -3  -1 126609. 1003.76  25
   0   3   1 127811. 900.932   0
   0   3  -1 126288. 1020.34  23
   0   3  -1 123405. 1009.62   0
   0   3   1 134278. 909.400   6
   0  -3  -1 127661. 892.306  10
   0   3  -1 124575. 910.004  18
   0  -3  -1 121371. 979.195  27
   0  -3   1 131909. 1029.56  10
   0  -3   1 129416. 863.918  16
   0  -3   1 127368. 1024.01  19
   0   3  -1 126936. 1024.15  21
   0  -3   1 127482. 685.940  17
   0   3  -1 127571. 887.728   4
   0   3  -1 125626. 1016.95  22
   0   3   1 126927. 1003.13  21
   0   3  -1 125574. 918.791   3
   0   3   1 125951. 997.531  22
   0  -3  -1 123709. 989.131  26
   0  -3  -1 127758. 826.332   6
   0   3   1 126837. 691.560  13
   0  -3  -1 122581. 983.564  28
   0   3  -1 127380. 1029.95  30
   0  -3   1 127044. 1025.26  27
   0   3   1 123432. 1012.73  12
   0  -3   1 127855. 1025.25  28
   0  -3   2 22627.5 500.561  20
   0   3   2 21847.6 484.673  12
   0  -3  -2 21852.7 474.067  27
   0  -3  -2 21358.7 469.636  25
   0   3   2 22410.1 480.445  19
   0  -3  -2 20840.7 464.332  29
   0  -3   2 22564.3 522.754   5
   0  -3  -2 21675.9 421.222  10
   0   3   2 23512.9 459.200  17
   0  -3  -2 22852.0 339.687   2
   0   3  -2 21221.6 490.491  25
   0   3  -2 22898.5 331.281   8
   0   3  -2 23282.0 505.870  22
   0   3  -2 21306.3 490.904  26
   0   3   2 22475.3 482.330  20
   0  -3  -2 23513.0 346.213  13
   0  -3  -2 22030.6 475.705  26
   0  -3  -2 23258.5 445.506   6
   0   3  -2 22601.3 442.543  18
   0  -3   2 21848.7 492.244  24
   0   3  -2 21978.0 497.786  30
   0   3  -2 21964.8 429.112  11
   0   3   2 22859.4 484.607  23
   0  -3   2 22902.1 409.257  17
   0  -3   2 22941.0 502.158  19
   0  -3  -2 21063.1 466.164  28
   0  -3   2 22860.2 506.204  10
   0   3  -2 22172.6 497.883  23
   0  -3  -2 22401.3 514.036  11
   0  -3   2 22408.7 499.272  29
   0  -3   2 22653.6 501.250  28
   0   3  -2 22782.8 466.696   3
   0   3   2 22142.9 478.335  21
   0   3   2 21769.1 475.110  22
   0  -3  -3 148450. 1362.12  25
   0  -3   3 153384. 1427.87   5
   0  -3   3 150147. 1266.38  17
   0   3   3 149413. 1366.36  22
   0  -3   3 150677. 1413.91  20
   0   3  -3 149335. 1420.09  30
   0  -3   3 152879. 945.417   8
   0   3   3 148761. 1368.05  12
   0   3  -3 149663. 1258.78  18
   0  -3   3 148679. 1403.94  29
   0   3   3 150872. 1374.22  21
   0   3  -3 149227. 1421.62  22
   0  -3   3 151015. 1416.03  19
   0   3  -3 151914. 1353.79   3
   0   3  -3 148472. 1414.47  23
   0   3   3 146764. 1361.75  20
   0  -3  -3 142276. 1329.67  29
   0  -3   3 151189. 1413.76  28
   0   3   3 148772. 1360.59  23
   0  -3  -3 150164. 1366.62  28
   0  -3  -3 145636. 1347.54  26
   0  -3   3 151353. 1417.26  24
   0   3  -3 145170. 1399.13  26
   0   3  -3 151328. 1225.12  11
   0   3   3 148405. 1368.89  19
   0  -3  -3 144501. 1415.65  11
   0   3   3 152541. 1365.35  17
   0  -3  -3 151516. 1326.66   6
   0   3  -3 146292. 1405.58  25
   0  -3  -3 147573. 1356.73  27
   0  -3   3 141822. 672.045   9
   0   3   4 19561.6 572.491  12
   0   3  -4 19700.8 604.530  22
   0   3  -4 20219.0 611.302  25
   0  -3  -4 19132.9 574.987  27
   0   3  -4 20503.6 523.694  11
   0   3  -4 18941.2 571.021   3
   0   3  -4 19349.3 603.182  30
   0   3   4 19609.0 577.397  21
   0  -3   4 19407.2 593.216  24
   0  -3   4 20612.0 610.039  20
   0   3   4 18686.8 566.796  22
   0   3  -4 21156.8 620.435  32
   0   3   4 19640.2 601.622  15
   0   3  -4 19352.0 599.075  31
   0   3  -4 20401.9 543.668  18
   0  -3   4 20664.3 611.399  29
   0  -3   4 19904.6 554.690  17
   0  -3  -4 19511.6 583.881  30
   0   3  -4 19549.3 600.509  33
   0  -3   4 19349.6 565.835   5
   0  -3  -4 20053.0 610.707  11
   0  -3  -4 19885.2 582.588  28
   0  -3  -4 19231.2 578.418  25
   0   3   4 19220.5 577.820  20
   0  -3   4 20139.1 412.746   8
   0   3   4 20141.4 594.743  17
   0   3   4 20055.1 587.658  24
   0  -3   4 20022.9 602.774  28
   0   3  -4 19747.0 604.365  26
   0  -3   4 19479.2 596.100  19
   0   3   4 19060.8 576.951  19
   0   3  -4 19791.2 607.274  35
   0  -3  -4 19482.5 580.381  26
   0   3  -4 18852.8 591.212  23
   0   3  -5 103366. 1496.96  25
   0  -3  -5 108390. 1465.73  33
   0   3  -5 109087. 1525.98  31
   0   3  -5 107531. 1530.39  30
   0  -3   5 110670. 1528.10  29
   0  -3  -5 106243. 1366.81   9
   0  -3  -5 109982. 1496.66  25
   0  -3  -5 107716. 1464.51  31
   0   3  -5 107418. 1510.51  32
   0  -3  -5 107620. 1478.43  27
   0  -3  -5 105872. 1468.91  26
   0   3  -5 109071. 1533.32  26
   0  -3   5 108845. 1517.99  20
   0   3  -5 108084. 1339.33  11
   0  -3   5 105785. 1405.62   5
   0   3  -5 109528. 1536.32  27
   0  -3   5 111254. 1229.55  14
   0   3   5 106173. 1474.84  19
   0  -3   5 107214. 1506.14  24
   0   3  -5 108582. 1531.73  23
   0  -3   5 107911. 1090.37   8
   0   3   5 108945. 1486.90  21
   0  -3  -5 106512. 1454.45  32
   0   3  -5 107543. 1520.64  35
   0  -3  -5 107550. 1484.08  30
   0   3   5 109135. 1462.61  12
   0   3   5 108947. 1527.89  15
   0   3   5 109822. 1497.76  24
   0  -3  -5 108787. 1469.41  34
   0  -3  -5 108633. 1483.96  28
   0  -3   5 106081. 1445.57  17
   0   3  -5 108824. 1499.33   3
   0   3   5 109746. 1550.02  17
   0   3  -5 104870. 1361.79  18
   0  -3  -5 105372. 1517.78  11
   0  -3   5 107949. 1513.28  19
   0   3   5 107952. 1478.04  22
   0   3   5 109279. 1498.78  20
   0  -3   5 107404. 1499.43  21
   0   3  -5 106533. 1513.99  33
   0  -3  -6 15568.5 647.943  32
   0  -3  -6 15016.8 651.581  26
   0   3  -6 15710.0 672.704  31
   0  -3  -6 15437.4 662.691  27
   0  -3  -6 16462.2 671.725  31
   0   3   6 15598.0 660.351  24
   0  -3  -6 15958.0 587.825   9
   0   3   6 16056.8 672.238  20
   0  -3  -6 15597.3 650.912  34
   0   3  -6 15809.1 675.015  33
   0  -3   6 15910.1 666.402  17
   0   3   6 15954.4 666.630  22
   0  -3   6 14975.8 652.639  21
   0   3   6 15828.1 668.682  19
   0   3   6 14963.4 644.069  21
   0   3   6 15746.7 644.515  12
   0  -3  -6 15633.1 664.827  28
   0   3  -6 15625.1 671.119  32
   0  -3  -6 15544.9 655.109  35
   0  -3  -6 15528.5 678.702  11
   0  -3   6 14782.9 657.666  24
   0   3  -6 16062.1 629.359  18
   0   3   6 15048.2 660.215  15
   0  -3  -6 15287.7 640.653  33
   0  -3   6 15073.1 592.964  12
   0   3  -6 14903.1 672.378  30
   0   3  -6 15557.4 601.504  11
   0   3  -6 15358.1 674.724  23
   0   3  -6 15921.8 683.743  35
   0   3  -6 15079.6 676.198  27
   0  -3   6 14898.7 659.850  19
   0  -3  -6 15188.1 657.076  30
   0   3   6 15525.2 685.689  17
   0  -3   6 15999.6 678.265  29
   0   3  -6 14537.1 665.956  25
   0   3  -6 16055.8 689.446   3
   0  -3   6 16672.1 630.732   5
   0  -3  -6 14815.1 651.062  25
   0   3  -6 15713.4 683.329  26
   0  -3   6 16007.4 678.638  20
   0  -3   7 51651.7 1306.90  29
   0   3  -7 53400.6 1320.70  33
   0  -3   7 51613.8 1177.38  12
   0  -3   7 49731.2 1278.85  20
   0  -3  -7 53003.0 1304.62  30
   0  -3  -7 49266.7 1246.06  31
   0  -3  -7 52207.5 1300.02  27
   0   3   7 51805.0 1348.82  17
   0  -3  -7 51504.2 1279.86  35
   0   3  -7 51734.7 1184.62  11
   0   3   7 49368.0 1257.33  24
   0   3   7 51234.0 1281.20  19
   0  -3  -7 52787.0 1298.01  26
   0  -3   7 53084.5 1319.61  24
   0  -3  -7 52531.4 1297.57  25
   0   3   7 54197.2 1343.40  15
   0  -3  -7 49480.9 1244.44  32
   0   3  -7 51506.2 1298.88  31
   0  -3  -7 49272.5 1237.34  34
   0   3  -7 53797.8 1355.39  23
   0  -3   7 51443.7 1302.64  19
   0   3  -7 51198.2 1315.12   3
   0  -3  -7 49861.1 1268.11  28
   0   3   7 49893.3 1230.65  12
   0   3  -7 51794.9 1321.06  27
   0   3  -7 49987.4 1309.21  30
   0  -3   7 49627.5 1276.89  21
   0   3  -7 52329.0 1305.64  32
   0   3   7 52007.5 1293.98  20
   0   3  -7 52683.4 1338.14  25
   0  -3  -7 52010.3 1327.06  11
   0  -3   7 54427.3 1335.41  17
   0  -3  -7 51215.6 1261.72  33
   0  -3   7 47366.8 1116.16   5
   0   3   7 53102.4 1299.30  21
   0   3  -7 53132.4 1326.56  35
   0   3   7 46995.4 1222.77  22
   0   3  -7 51631.0 1320.88  26
   0  -3  -8 15680.3 810.580  33
   0  -3   8 15355.0 820.596  19
   0   3  -8 14606.4 813.048  23
   0  -3  -8 14539.6 796.147  32
   0   3   8 14821.5 778.223  12
   0  -3  -8 14456.1 785.544  28
   0  -3  -8 13954.4 780.731  26
   0  -3  -8 12373.8 735.826  27
   0  -3   8 15239.6 820.460  17
   0  -3  -8 13654.6 759.644  34
   0  -3  -8 14394.5 808.147  11
   0   3   8 15046.1 851.487  17
   0   3  -8 14888.1 801.293  31
   0   3  -8 15508.0 824.179  35
   0   3  -8 14291.2 808.577  25
   0  -3  -8 15051.6 806.799  35
   0   3  -8 15122.6 825.831  26
   0   3   8 15794.4 830.660  15
   0  -3   8 13787.2 775.326  21
   0   3  -8 13858.0 805.486  30
   0   3  -8 16321.2 833.344  32
   0   3   8 14437.6 785.539  22
   0   3  -8 14344.8 797.150  33
   0  -3  -8 15842.7 859.382   6
   0  -3  -8 14095.9 785.178  25
   0   3  -8 14431.9 805.997  27
   0  -3   8 14881.3 803.768  24
   0   3   8 14380.6 784.347  19
   0  -3   8 14616.4 805.166  29
   0   3   8 15089.3 802.582  20
   0   3   8 15123.9 809.077  24
   0  -3  -8 14572.4 798.348  30
   0   3   8 15565.9 811.599  21
   0  -3  -8 15874.1 818.457  31
   0   3  -8 14688.8 833.868   3
   0  -3   8 13866.8 783.062  20
   0   4   0 194312. 1381.42  23
   0   4   0 192651. 1377.84  21
   0  -4   0 198023. 1296.59  10
   0   4   0 194045. 1384.83  12
   0  -4   0 201469. 1099.15  16
   0  -4   0 196585. 1380.35  28
   0   4   0 195470. 1384.55  22
   0   4   0 192225. 1377.57  20
   0   4   0 188758. 1088.29  16
   0  -4   0 196847. 1050.30   4
   0  -4   0 193702. 1373.44  26
   0   4   0 191620. 1264.45  15
   0  -4   0 191091. 1364.21  27
   0  -4   0 196472. 1383.09  24
   0   4   0 192020. 1377.19  30
   0   4   0 199598. 1310.32   0
   0   4   0 189580. 1305.00  18
   0  -4   0 192342. 1367.51  29
   0  -4   1 29830.9 572.518  29
   0  -4  -1 30014.4 508.599  10
   0   4  -1 29491.4 573.823  30
   0   4   1 30654.9 574.876  20
   0   4  -1 29939.9 512.505   3
   0   4   1 28974.8 389.784  13
   0   4   1 29589.2 574.233  12
   0   4  -1 29936.5 522.036  18
   0  -4   1 30464.9 347.771  17
   0   4   1 30128.3 507.367   0
   0  -4   1 28797.8 560.935  27
   0  -4   1 29622.5 626.157   5
   0   4  -1 29820.9 576.078  25
   0  -4   1 29538.0 568.651  24
   0  -4  -1 29456.6 447.737  17
   0  -4  -1 29208.6 557.334  27
   0   4   1 28338.2 528.739  15
   0  -4   1 30518.4 470.118  16
   0   4   1 29884.1 566.630  21
   0   4  -1 29577.5 572.400  21
   0  -4  -1 29219.9 558.621  26
   0  -4   1 30648.5 579.883  19
   0  -4  -1 29893.7 561.923  28
   0   4  -1 29847.4 572.758  22
   0  -4  -1 28626.9 550.804  29
   0   4   1 28641.5 557.999  30
   0   4  -1 28855.4 565.511  23
   0  -4  -1 29285.0 557.105  24
   0   4   1 28796.3 386.124   2
   0  -4   1 30122.2 574.236  28
   0   4   1 29355.4 560.209  22
   0   4   1 29403.9 561.787  23
   0  -4   1 29220.7 552.826  10
   0   4  -1 28945.6 556.977   0
   0  -4  -2 143695. 1306.53  25
   0  -4   2 141016. 1421.03   5
   0   4  -2 146253. 1236.11   3
   0   4   2 145310. 1313.20  22
   0  -4  -2 147415. 1167.69  10
   0  -4   2 144063. 1339.01  29
   0  -4   2 142420. 1330.45  27
   0  -4  -2 140557. 1284.43  28
   0   4  -2 143313. 1348.07  30
   0   4  -2 143732. 1191.05  18
   0  -4   2 144200. 1336.69  24
   0   4  -2 141302. 1337.26  25
   0  -4   2 146475. 1018.03  17
   0   4   2 143419. 1310.43  20
   0  -4   2 145298. 1349.65  10
   0   4  -2 143801. 1345.49  22
   0   4  -2 143085. 1342.46  21
   0  -4  -2 145126. 1304.45  29
   0  -4  -2 149732. 1157.18   6
   0   4   2 146972. 1321.80  21
   0   4   2 141635. 1307.16  19
   0  -4  -2 153073. 881.248   2
   0  -4   2 143674. 1337.88  28
   0   4   2 143204. 1304.26  23
   0   4   2 146298. 1304.76  15
   0   4  -2 145263. 1351.22  23
   0  -4   2 141490. 1325.01  19
   0  -4  -2 144654. 1304.85  27
   0  -4   2 145911. 1172.25  16
   0   4  -2 139429. 921.004   8
   0  -4  -2 152787. 881.002  13
   0  -4  -2 144002. 1303.28  26
   0   4   2 142034. 1329.23  12
   0  -4   3 11688.6 453.520  10
   0   4  -3 12073.0 455.478  23
   0   4  -3 12652.7 471.515  22
   0   4  -3 12628.7 470.614  30
   0  -4  -3 11492.2 428.415  26
   0   4  -3 11031.2 281.984   8
   0  -4   3 11712.6 447.247  29
   0   4  -3 12685.2 430.420   3
   0   4  -3 12000.8 453.198  35
   0  -4   3 11870.0 450.029  28
   0  -4  -3 12687.6 449.584  25
   0  -4  -3 12114.3 467.801  11
   0   4   3 11720.9 442.546  12
   0   4  -3 11578.5 380.453  11
   0   4   3 12535.1 446.092  19
   0  -4  -3 12302.8 405.497   6
   0  -4  -3 12313.9 310.982   2
   0   4  -3 12195.4 453.910  32
   0   4  -3 11835.9 455.103  25
   0  -4   3 11690.1 447.387  19
   0  -4  -3 11827.4 381.542  10
   0   4   3 11433.7 431.290  22
   0   4   3 12293.3 412.096  17
   0   4   3 11865.0 438.192  15
   0   4   3 12461.9 447.031  23
   0   4  -3 11500.3 451.894  26
   0  -4   3 12221.9 295.776   9
   0  -4   3 12416.8 380.802  17
   0   4  -3 11998.1 398.057  18
   0   4   3 12243.0 443.729  21
   0  -4  -3 12122.9 440.684  29
   0  -4   3 12589.9 464.918  24
   0  -4  -3 12586.9 313.414  13
   0  -4  -3 12282.2 441.908  28
   0  -4   3 12409.6 474.538   5
   0  -4   3 11830.8 452.091  20
   0   4   3 11718.8 436.083  20
   0   4  -3 12256.8 458.653  31
   0  -4  -3 11677.2 432.337  27
   0  -4  -4 152910. 1649.76  26
   0   4  -4 159843. 1742.52  35
   0  -4  -4 157855. 1508.76  10
   0  -4  -4 152353. 1627.77  34
   0   4   4 152601. 1659.67  12
   0  -4   4 154586. 1516.68  17
   0   4  -4 156678. 1744.43  30
   0   4   4 157325. 1650.42  17
   0  -4  -4 158345. 1677.53  28
   0  -4  -4 157744. 1673.78  29
   0  -4  -4 155354. 1665.06  27
   0  -4   4 154866. 1712.63  28
   0  -4  -4 157252. 1761.96  11
   0  -4   4 160753. 1745.21   5
   0   4  -4 160917. 1738.64  32
   0   4   4 158129. 1682.89  21
   0   4   4 159859. 1721.06  15
   0   4   4 154638. 1665.59  22
   0  -4  -4 153920. 1641.85  31
   0   4  -4 153091. 1508.27  18
   0   4   4 156804. 1674.98  23
   0   4   4 152266. 1658.02  19
   0   4  -4 158111. 1648.93   3
   0  -4   4 152849. 1701.02  19
   0  -4   4 152719. 1077.64   8
   0   4   4 153586. 1664.67  20
   0  -4  -4 154789. 1663.06  25
   0  -4   4 156270. 1718.79  29
   0  -4  -4 160740. 1301.62  13
   0   4  -4 162643. 1758.53  33
   0  -4   4 156957. 1723.76  20
   0   4  -4 155323. 1735.55  25
   0   4  -4 155306. 1733.93  23
   0   4  -4 155528. 1736.00  26
   0  -4  -4 153061. 1637.24  32
   0  -4  -4 153977. 1589.54   6
   0  -4  -4 155692. 1646.56  33
   0   4  -4 157949. 1725.56  31
   0   4  -4 157242. 1472.61  11
   0   4  -4 158010. 1755.34  22
   0  -4   4 157695. 1726.65  24
   0   4  -5 1048.54 234.441  18
   0  -4  -5 1168.94 262.955  11
   0  -4  -5 980.051 237.958  27
   0  -4  -5 742.046 215.832  28
   0  -4   5 1080.52 224.707  17
   0   4   5 997.203 244.155  19
   0   4  -5 1047.53 198.338  11
   0  -4  -5 1315.79 256.336  31
   0  -4   5 1155.32 257.947  21
   0  -4   5 1146.78 263.812  29
   0   4  -5 1412.37 284.950  26
   0   4  -5 1347.15 267.687  32
   0  -4   5 593.478 244.337  28
   0   4   5 1007.98 237.105  20
   0  -4   5 891.157 251.009  20
   0   4   5 1170.19 252.515  15
   0  -4   5 1425.17 285.991  19
   0   4  -5 1046.48 266.298  23
   0   4   5 966.575 235.824  21
   0   4   5 1176.10 248.001  12
   0  -4  -5 643.137 232.601  33
   0  -4   5 864.574 232.782   5
   0  -4  -5 744.849 234.487   9
   0   4   5 1004.34 246.708  17
   0  -4  -5 1031.30 251.480  25
   0   4  -5 818.458 256.897  33
   0   4  -5 977.389 258.763   3
   0   4  -5 1089.68 258.316  35
   0   4  -5 1276.95 279.419  30
   0   4  -5 1093.43 254.474  31
   0   4  -5 961.580 261.671  27
   0  -4  -5 1018.29 243.344  32
   0   4  -5 1220.33 274.572  25
   0   4  -5 1168.22 282.621  22
   0  -4  -5 1196.18 268.194   6
   0   4   5 740.175 231.112  22
   0  -4   5 1108.50 255.446  24
   0  -4  -5 985.140 257.657  29
   0  -4  -5 1247.65 252.659  34
   0  -4  -5 982.244 249.331  26
   0   4   5 1207.00 251.951  23
   0   4  -6 68954.3 1418.49  27
   0  -4   6 70852.0 1416.48  24
   0  -4   6 70681.2 1412.10  29
   0   4  -6 69560.9 1432.14  30
   0  -4   6 72290.8 1368.72   5
   0   4   6 66201.7 1346.92  21
   0   4  -6 71441.1 1430.16  31
   0  -4  -6 70178.7 1364.44  32
   0  -4  -6 67918.4 1363.89  25
   0   4  -6 69749.3 1242.52  11
   0  -4  -6 65453.3 1351.16   6
   0  -4   6 71262.3 1419.59  20
   0  -4  -6 67779.5 1363.99  27
   0   4   6 67662.1 1369.50  20
   0  -4  -6 67551.1 1356.34  29
   0  -4   6 68613.7 1336.72  17
   0   4   6 67495.6 1365.18  19
   0   4   6 68327.8 1365.92  23
   0   4  -6 70415.6 1422.25  33
   0  -4  -6 68055.2 1366.62  28
   0  -4   6 68206.4 1246.10  12
   0   4   6 70263.5 1424.88  15
   0  -4  -6 68998.5 1350.41  33
   0   4  -6 71473.3 1445.74  25
   0   4  -6 70100.7 1395.28   3
   0   4  -6 68302.6 1276.24  18
   0   4  -6 67627.1 1390.96  35
   0  -4   6 70313.0 1402.75  21
   0  -4  -6 67424.1 1289.34   9
   0   4  -6 69863.2 1410.68  32
   0  -4  -6 69687.5 1380.03  26
   0   4   6 67405.3 1359.09  22
   0   4  -6 66647.0 1399.98  23
   0   4   6 69838.3 1365.18  12
   0   4   6 72682.9 1460.04  17
   0   4  -6 68289.7 1412.54  26
   0  -4  -6 68146.5 1341.06  34
   0  -4  -6 67354.3 1342.62  31
   0  -4  -6 67787.3 1420.52  11
   0  -4   6 70206.5 1414.15  19
   0  -4  -7 7736.16 577.443  25
   0  -4   7 8228.48 571.391  17
   0   4  -7 8014.03 596.826  23
   0  -4  -7 7757.57 561.878  34
   0   4   7 8813.26 600.617  22
   0   4  -7 8212.23 609.058  26
   0  -4  -7 8269.53 575.820  35
   0  -4   7 8211.76 516.207  12
   0   4  -7 8736.03 608.973  35
   0   4  -7 7659.54 595.269  30
   0   4  -7 9125.51 618.757  33
   0  -4  -7 8093.94 570.301  33
   0   4   7 8004.53 576.237  21
   0  -4   7 7652.57 563.964  20
   0  -4   7 8403.68 591.683  19
   0   4   7 7675.60 570.407  19
   0   4   7 8576.74 580.142  12
   0   4  -7 8806.63 614.627  31
   0  -4  -7 9392.08 617.737  27
   0  -4  -7 7672.52 571.651   6
   0   4   7 8923.47 604.602  20
   0   4  -7 7922.07 586.436  32
   0   4   7 6984.62 546.972  23
   0  -4  -7 7847.01 584.902  28
   0  -4   7 8618.44 607.809  24
   0  -4  -7 8191.55 590.434  29
   0  -4  -7 9121.16 601.544  31
   0  -4   7 8456.35 588.507  21
   0  -4   7 8246.25 542.468   5
   0  -4  -7 8692.63 593.286  26
   0   4   7 9202.58 630.120  15
   0   4  -7 7680.22 510.971  11
   0   4   7 8093.97 605.458  17
   0  -4  -7 7668.10 561.006  32
   0   4  -7 8145.66 595.983   3
   0  -4  -7 7324.35 577.994  11
   0   4  -7 8374.04 618.489  27
   0   4  -7 9404.75 643.019  25
   0  -4   7 8281.19 598.027  29
   0  -4   8 23355.5 995.893  17
   0   4  -8 22870.1 1013.37   3
   0   4  -8 23167.8 1020.81  26
   0  -4  -8 22177.6 975.304  27
   0   4  -8 24561.7 1071.37  30
   0  -4   8 23621.6 1012.85  24
   0  -4  -8 23511.4 997.037  33
   0   4   8 24634.7 1056.71  15
   0  -4  -8 23425.6 1000.70  34
   0  -4  -8 24529.6 1014.21  32
   0   4   8 24430.5 1024.69  23
   0   4  -8 24385.1 1034.94  31
   0  -4  -8 22838.4 988.275  29
   0  -4   8 23981.6 1024.24  20
   0  -4  -8 23342.0 999.515  26
   0   4   8 22741.4 994.756  19
   0   4  -8 23283.8 1039.37  23
   0  -4   8 23683.8 1018.35  21
   0   4   8 24462.4 1021.26  22
   0   4  -8 25755.6 1061.12  35
   0   4  -8 23292.4 1032.58  25
   0  -4   8 23684.7 1021.23  29
   0   4  -8 26491.6 1071.46  32
   0  -4  -8 22973.2 993.379  35
   0  -4  -8 24302.1 1018.94  28
   0   4   8 26581.5 1072.60  20
   0  -4  -8 22440.8 1024.16   6
   0  -4  -8 22602.1 987.996  25
   0   4   8 24007.7 990.448  12
   0   4  -8 24244.4 1049.76  27
   0  -4  -8 23298.1 1033.58  11
   0   4   8 22620.1 994.483  21
   0  -4   8 23830.0 1027.53  19
   0  -4  -8 23725.2 1000.58  31
   0   4  -8 25944.8 1062.33  33
   0   5   0 102.274 126.463  18
   0  -5   0 118.101 42.8350  17
   0  -5   0 29.8440 160.489   5
   0  -5   0 29.4764 84.2931   4
   0   5   0-6.42952 139.223  30
   0  -5   0 52.4489 140.396  27
   0   5   0 20.2825 107.166  15
   0   5   0 93.1033 129.597  21
   0   5   0 55.9803 131.651  22
   0   5   0 103.702 137.179  23
   0   5   0 72.4429 127.313  12
   0  -5   0-33.6746 136.236  29
   0   5   0-15.1732 137.771  35
   0  -5   0-75.3475 110.347  10
   0  -5   0-23.4609 133.597  24
   0  -5   0 83.1403 140.714  28
   0  -5   0 64.2158 94.3295  16
   0   5   0 83.1304 115.172   0
   0   5   0-54.0224 132.294  31
   0  -5   0 9.73780 133.568  26
   0   5   0-96.7253 134.738  20
   0  -5   0 87.4937 46.2531  17
   0  -5  -1 86951.8 955.213  10
   0   5   1 88057.3 1013.26  15
   0  -5   1 88490.0 1087.18  19
   0  -5  -1 84994.6 1049.03  27
   0   5   1 81002.5 734.608  13
   0  -5   1 88941.3 1086.90  29
   0   5   1 88523.9 1077.38  22
   0   5   1 89598.2 964.881   0
   0   5  -1 91307.1 1107.73  22
   0  -5   1 90350.4 1055.14  10
   0   5  -1 88740.8 1092.02  23
   0   5  -1 86813.0 1071.68  31
   0  -5   1 84752.5 581.010  17
   0  -5  -1 88200.4 1067.18  24
   0   5  -1 89081.7 1051.43   0
   0   5   1 87985.4 1095.52  12
   0   5  -1 88487.7 1093.46  21
   0   5   1 89846.9 1085.40  23
   0  -5   1 90263.9 881.302  16
   0   5   1 88549.5 1079.74  21
   0  -5  -1 86349.3 1055.87  29
   0   5  -1 86326.1 979.716  18
   0   5   1 88264.2 1081.16  20
   0   5   1 87867.0 1079.74  30
   0  -5  -1 91726.7 852.010   4
   0  -5  -1 85586.9 1054.24  26
   0   5   1 80349.6 727.871   2
   0   5  -1 90238.6 1106.14  30
   0  -5  -1 80595.2 775.158  17
   0   5  -1 89426.4 1099.81  25
   0  -5   1 90546.3 1206.04   5
   0  -5   1 88659.8 1085.18  24
   0   5  -1 86864.7 1077.28  35
   0  -5  -1 87561.0 1063.14  28
   0  -5   1 89122.0 1089.85  27
   0  -5   1 89111.5 1087.59  28
   0   5   1 87386.5 1073.78  35
   0   5  -1 89492.4 969.098   3
   0   5   2 144.758 136.448  21
   0   5  -2 43.9912 128.646  18
   0  -5  -2 227.764 111.242   6
   0  -5  -2 273.353 157.179  28
   0  -5   2 168.881 151.910  24
   0   5   2 203.712 138.810  15
   0   5  -2 286.053 159.063  22
   0  -5   2 183.953 155.605  28
   0   5  -2 101.658 163.545  35
   0  -5   2 406.220 162.427  27
   0   5   2 177.255 152.830  30
   0   5  -2 253.723 155.304   0
   0   5   2 332.754 153.734  22
   0  -5  -2 200.261 157.931  26
   0   5  -2 233.529 157.411  21
   0   5   2 347.538 152.597  20
   0  -5   2 181.442 73.9248  17
   0  -5   2 109.938 155.144  10
   0  -5  -2 313.179 121.705  10
   0   5   2 160.897 143.705  35
   0  -5   2 217.471 162.734   5
   0  -5  -2 180.088 148.322  29
   0   5   2 221.500 150.370  23
   0   5  -2 132.805 73.7002  17
   0   5  -2 49.4448 152.416  30
   0   5  -2 315.914 169.910  31
   0  -5   2 63.8998 148.451  19
   0   5  -2 269.040 163.396  25
   0  -5  -2 164.580 149.901  27
   0  -5   2 81.4228 114.930  16
   0  -5  -2 104.368 148.937  25
   0   5  -2 371.848 133.069   3
   0   5   2 288.834 151.755  19
   0   5  -2 139.992 151.049  23
   0  -5  -2 148.091 151.913  24
   0   5   2 409.001 165.078  12
   0  -5   2 227.728 148.999  29
   0   5  -2 211.643 160.401  32
   0   5  -3 153469. 1672.22  26
   0  -5  -3 155968. 1060.28   2
   0   5  -3 150411. 1653.70  25
   0   5   3 144426. 1572.56  19
   0  -5   3 152180. 1237.17   9
   0  -5  -3 155626. 1608.18  33
   0  -5   3 152977. 1651.85  20
   0  -5   3 155669. 1677.68  10
   0   5   3 148327. 1616.78  12
   0   5  -3 149457. 1627.21  32
   0   5   3 157547. 1624.77  15
   0   5   3 156348. 1625.16  35
   0  -5  -3 148389. 1394.43   6
   0   5  -3 148857. 1647.14  30
   0   5  -3 147821. 1619.61  35
   0  -5  -3 150059. 1589.47  26
   0  -5   3 152376. 1281.58  17
   0   5  -3 152411. 1663.00  22
   0  -5  -3 149537. 1392.86  10
   0  -5   3 151033. 1639.65  28
   0   5   3 152208. 1611.59  21
   0   5  -3 152983. 1424.31  11
   0  -5  -3 150004. 1592.50  25
   0  -5  -3 154782. 1606.27  32
   0   5   3 152131. 1608.46  22
   0   5   3 149849. 1602.42  20
   0  -5  -3 152990. 1605.34  27
   0  -5   3 152762. 1648.99  24
   0  -5   3 152588. 1649.13  19
   0  -5  -3 151779. 1044.30  13
   0  -5   3 150015. 1634.10  29
   0  -5  -3 150419. 1587.80  28
   0  -5   3 151993. 1435.35  16
   0   5  -3 151354. 1656.68  23
   0  -5  -3 155120. 1602.40  34
   0   5  -3 149979. 1446.15  18
   0  -5  -3 148956. 1581.44  29
   0  -5   3 155805. 1763.19   5
   0   5  -3 154265. 1531.47   3
   0   5   3 150919. 1601.52  23
   0   5  -3 152941. 1644.61  31
   0   5   4 14968.9 580.760  19
   0  -5  -4 13547.3 553.723  25
   0  -5   4 14117.6 520.084  16
   0  -5  -4 14071.3 551.948  32
   0   5   4 14516.7 575.320  20
   0  -5  -4 13912.7 384.380   2
   0  -5   4 14006.1 575.471  24
   0  -5  -4 13982.7 562.860  29
   0   5  -4 15234.4 562.805   3
   0  -5   4 13779.3 470.748  17
   0   5   4 14150.3 563.760  21
   0   5  -4 14981.8 524.798  18
   0  -5  -4 14069.6 562.925  26
   0  -5   4 15440.5 604.326  19
   0   5  -4 14893.4 609.343  30
   0  -5  -4 14144.5 565.411  28
   0   5  -4 14712.0 603.797  25
   0  -5  -4 13523.6 582.148  11
   0  -5  -4 14433.9 390.647  13
   0  -5   4 14339.7 587.954  28
   0  -5  -4 13322.3 548.386  27
   0   5  -4 14424.4 599.205  23
   0  -5   4 14761.3 597.419  29
   0   5   4 14283.8 569.725  12
   0   5  -4 13870.2 570.663  32
   0  -5  -4 14975.0 566.534  33
   0  -5  -4 13119.1 537.618  31
   0  -5   4 13884.3 577.319  20
   0  -5  -4 14113.5 553.116  34
   0   5  -4 14839.2 590.406  35
   0  -5  -4 14352.8 498.192  10
   0   5  -4 15346.6 613.592  26
   0  -5  -4 14173.5 518.687   6
   0   5  -4 13830.9 568.731  31
   0  -5   4 14254.5 595.553   5
   0   5  -4 15446.7 511.767  11
   0   5  -4 13975.5 585.462  22
   0   5   4 13808.9 561.634  22
   0   5   4 13932.8 566.210  15
   0   5   4 13953.3 563.851  23
   0   5   5 83119.6 1435.20  22
   0  -5  -5 81600.1 1414.55  29
   0   5  -5 81505.1 1484.14  22
   0  -5  -5 82258.0 1398.20  32
   0   5   5 82738.4 1436.30  19
   0   5   5 83186.7 1437.57  12
   0  -5  -5 83224.2 1432.41  25
   0  -5   5 82634.1 1458.24  24
   0   5   5 83593.2 1438.92  21
   0   5  -5 81238.0 1473.38  23
   0   5   5 82279.7 1429.56  20
   0  -5  -5 82937.7 1405.52  31
   0   5  -5 83794.3 1263.63  11
   0   5  -5 83919.7 1460.95  32
   0  -5  -5 81858.1 1392.32  34
   0  -5  -5 82926.0 1400.24  33
   0   5  -5 84895.6 1423.64   3
   0  -5   5 81265.3 1285.08  17
   0  -5   5 85625.8 1494.52   5
   0  -5   5 83633.2 1466.48  20
   0   5   5 82773.4 1451.35  15
   0  -5  -5 81650.3 1413.77  26
   0  -5  -5 84066.0 1295.57  10
   0   5  -5 82991.9 1456.86  31
   0   5  -5 81679.4 1476.07  25
   0  -5  -5 84670.0 1385.60   6
   0  -5  -5 81159.2 1486.89  11
   0   5  -5 82558.4 1484.67  30
   0  -5   5 84186.5 1476.61  28
   0  -5   5 78992.1 1429.26  19
   0  -5  -5 81422.5 1416.33  28
   0  -5  -5 83603.5 1433.95  27
   0   5  -5 82290.9 1456.19  35
   0   5  -5 81512.6 1300.36  18
   0  -5  -5 82994.8 1463.42   9
   0   5   5 83588.3 1438.61  23
   0  -5   5 82644.0 1460.55  29
   0   5  -5 83326.5 1485.13  26
   0   5   6 10588.7 607.000  23
   0  -5  -6 9770.70 575.164  34
   0  -5  -6 8615.81 554.627  33
   0  -5  -6 10334.5 630.023  11
   0  -5   6 11263.8 634.830  29
   0   5   6 10696.3 635.934  15
   0  -5   6 9908.82 602.497  20
   0   5  -6 10960.9 562.189  18
   0   5   6 9843.26 592.525  19
   0   5  -6 10740.9 634.633  26
   0   5  -6 10624.1 619.246  32
   0  -5  -6 10038.4 582.225  32
   0   5  -6 10116.3 621.123  30
   0  -5  -6 10479.2 606.031   6
   0  -5   6 10943.9 625.177  19
   0  -5  -6 10224.0 601.967  25
   0   5   6 11005.0 617.023  22
   0   5  -6 11356.6 536.789  11
   0   5  -6 11722.2 629.394   3
   0  -5  -6 10693.0 595.914  31
   0  -5  -6 9868.55 526.733  10
   0  -5  -6 10880.5 599.605   9
   0  -5  -6 10135.6 603.762  27
   0   5  -6 10102.6 625.722  27
   0  -5   6 10978.7 620.562  21
   0  -5  -6 10044.5 592.984  26
   0  -5  -6 10537.0 612.838  28
   0  -5   6 10557.5 559.950  17
   0   5   6 11084.3 608.363  12
   0   5  -6 10555.1 620.078  31
   0   5  -6 10737.0 642.110  25
   0  -5   6 11188.2 620.605   5
   0  -5  -6 10982.5 610.363  29
   0  -5   6 11101.2 629.639  24
   0   5  -6 10521.7 616.935  33
   0   5   6 10153.7 594.708  21
   0   5  -6 9760.24 608.692  35
   0   5   6 10965.1 612.488  20
   0   5  -6 10105.4 616.226  23
   0  -5   7 67956.6 1591.97  29
   0   5   7 67427.1 1563.70  23
   0   5   7 68651.6 1574.17  21
   0   5  -7 68474.5 1632.62  30
   0  -5   7 68076.2 1530.97   5
   0  -5   7 67909.4 1492.15  17
   0  -5   7 69742.3 1609.61  20
   0   5   7 68901.3 1583.54  20
   0  -5  -7 66519.2 1525.22  32
   0  -5  -7 68831.2 1646.99  11
   0   5  -7 67156.8 1612.46  25
   0   5   7 68143.5 1554.68  12
   0  -5  -7 65791.2 1550.34   6
   0  -5  -7 66190.9 1521.92  33
   0   5  -7 68800.4 1599.42  31
   0  -5   7 67938.9 1590.43  19
   0  -5  -7 68225.9 1545.49  34
   0  -5   7 64858.4 1383.26  12
   0   5  -7 69811.6 1598.30   3
   0  -5  -7 64038.7 1396.15  10
   0   5   7 74353.6 1694.56  15
   0   5   7 67789.0 1569.69  19
   0   5  -7 68841.8 1591.22  32
   0  -5  -7 67701.1 1543.66  31
   0  -5  -7 67819.2 1559.95  27
   0  -5   7 70891.6 1619.64  24
   0  -5   7 68959.7 1597.33  21
   0   5   7 63518.3 1518.68  22
   0  -5  -7 65986.9 1542.46  28
   0   5  -7 68956.5 1598.86  33
   0  -5  -7 63554.8 1438.53   9
   0   5  -7 71167.6 1658.14  26
   0  -5  -7 66454.5 1548.02  29
   0   5  -7 66673.8 1611.44  23
   0   5  -7 68268.7 1626.66  27
   0  -5  -7 64254.0 1526.74  25
   0   5  -7 68530.5 1597.50  35
   0  -5  -7 63630.4 1508.77  26
   0  -5  -8 31294.1 1205.11   6
   0   5  -8 30594.3 1193.64   3
   0  -5  -8 28922.6 1057.87  10
   0   5   8 32509.6 1189.62  12
   0  -6   0 200717. 1766.55  26
   0  -6   0 199993. 1768.26  24
   0   6   0 203233. 1699.72  18
   0   6   0 200918. 1791.52  20
   0   6   0 204826. 1785.87  31
   0   6   0 199258. 1777.49  12
   0  -6   0 204140. 1770.54  33
   0   6   0 198039. 1772.17  23
   0  -6   0 197715. 1754.94  28
   0   6   0 200940. 1771.53  35
   0   6   0 199775. 1780.18  22
   0   6   0 193161. 1581.49  15
   0   6   0 202059. 1629.43   0
   0   6   0 200489. 1789.51  21
   0   6   0 203895. 1803.01  30
   0  -6   0 201652. 1775.34  27
   0  -6   0 200154. 1320.84   4
   0  -6   0 203098. 1782.01  29
   0  -6   0 210216. 1961.19   5
   0  -6   0 202675. 1366.29  16
   0  -6   0 202037. 1642.23  10
   0   6  -1 19487.6 594.041  30
   0   6   1 18902.9 573.270  23
   0  -6   1 19072.2 574.814  33
   0   6  -1 19830.7 597.810  25
   0  -6  -1 20288.8 593.491  27
   0   6   1 19690.7 587.001  35
   0  -6  -1 19270.5 579.733  32
   0   6  -1 19337.4 508.536   3
   0  -6   1 17721.2 254.420  17
   0  -6  -1 20109.9 588.369  28
   0   6   1 19668.6 540.330  15
   0  -6  -1 20773.2 531.387  10
   0   6  -1 19985.0 561.928   0
   0  -6  -1 19508.3 435.525   4
   0  -6   1 20339.8 567.533  10
   0   6  -1 20904.5 611.669  23
   0  -6   1 19749.9 589.393  28
   0   6  -1 20513.9 550.925  18
   0   6  -1 20100.8 598.343  21
   0   6   1 19689.3 591.840  21
   0  -6   1 19139.8 580.324  24
   0  -6   1 20589.8 656.104   5
   0  -6  -1 20199.6 586.446  29
   0   6  -1 20515.5 593.450  35
   0  -6   1 18917.8 582.915  29
   0  -6   1 19933.1 591.276  19
   0  -6  -1 20497.4 597.889  26
   0  -6  -1 19889.7 583.569  24
   0   6   1 20201.9 602.202  12
   0   6   1 20305.2 596.190  30
   0   6  -1 20234.4 597.371  22
   0   6   1 19036.1 507.830   0
   0   6  -1 19958.0 591.248  31
   0  -6   1 20549.0 464.288  16
   0   6   1 20615.8 585.092  18
   0  -6   1 20514.4 596.915  27
   0   6   1 19773.3 592.845  20
   0   6   1 19131.2 579.629  22
   0   6  -1 19584.3 522.227  15
   0  -6  -1 19699.0 582.224  33
   0   6  -2 165971. 1751.51  25
   0  -6  -2 163623. 1684.46  32
   0   6   2 163228. 1697.60  23
   0   6   2 169338. 1731.07  30
   0   6   2 168135. 1758.75  12
   0   6   2 164183. 1709.51  20
   0   6  -2 168453. 1762.10  22
   0   6  -2 169107. 1565.62   3
   0  -6   2 164665. 1700.63  10
   0   6   2 164505. 1711.51  21
   0  -6  -2 163473. 1487.74  10
   0   6  -2 163306. 1544.82  18
   0  -6  -2 162552. 1680.83  27
   0  -6   2 166766. 1737.28  19
   0   6  -2 164722. 1747.79  30
   0  -6  -2 156252. 1646.70  29
   0  -6   2 167043. 1736.02  24
   0  -6  -2 166998. 1696.51  33
   0   6  -2 165205. 1694.22   0
   0   6  -2 164261. 1742.24  21
   0  -6   2 164138. 1400.42  16
   0  -6   2 166823. 1735.94  27
   0   6  -2 168738. 1730.34  35
   0  -6  -2 161120. 1670.85  26
   0   6   2 162972. 1699.93  22
   0  -6   2 168220. 1891.57   5
   0   6  -2 167065. 1723.90  32
   0   6   2 167010. 1710.80  35
   0  -6   2 164041. 1584.51   9
   0  -6   2 168327. 1743.83  29
   0  -6   2 168262. 1743.81  28
   0   6  -2 167341. 1721.74  31
   0  -6  -2 158590. 1656.99  24
   0  -6   2 158178. 1026.42  17
   0   6  -2 166909. 1753.57  23
   0   6   2 163692. 1627.82  15
   0  -6  -2 160982. 1667.85  28
   0   6   3 3387.72 317.732  23
   0   6  -3 3692.70 337.773  35
   0  -6   3 3911.32 224.370  17
   0   6  -3 4121.50 351.252   0
   0  -6   3 4096.28 350.538  24
   0   6   3 4610.56 343.943  35
   0   6  -3 4096.73 357.572  26
   0  -6  -3 4224.93 339.345  32
   0   6   3 4280.57 346.709  22
   0   6  -3 4347.85 295.704  11
   0  -6  -3 3774.93 326.813  34
   0  -6   3 4372.22 353.629  10
   0  -6   3 3899.44 343.024  28
   0   6  -3 3932.68 339.170  31
   0  -6  -3 4299.45 341.444  33
   0  -6   3 3660.72 336.445  19
   0  -6  -3 3830.06 337.856  26
   0  -6  -3 3977.58 341.258  27
   0   6  -3 4243.34 357.931  22
   0   6   3 4089.45 342.420  19
   0  -6   3 3952.43 260.445   9
   0   6   3 4098.62 340.812  21
   0  -6   3 4288.27 379.241   5
   0   6  -3 4456.59 371.360  25
   0   6   3 4575.36 339.916  15
   0  -6  -3 3831.15 280.390  10
   0   6  -3 4160.73 351.337  32
   0  -6  -3 3677.62 328.157  25
   0   6   3 3554.64 323.975  20
   0  -6  -3 4265.10 340.706  29
   0   6  -3 4087.61 363.232  30
   0  -6   3 3492.44 333.392  20
   0   6   3 4071.33 342.494  12
   0  -6  -3 3659.91 327.378  28
   0  -6   3 4068.29 348.289  29
   0   6  -3 4214.77 318.156   3
   0  -6  -3 4022.53 274.499   6
   0   6  -3 4279.87 318.010  18
   0   6  -3 3524.72 339.221  23
   0  -6   3 4126.83 285.319  16
   0  -6  -4 109496. 1429.86   6
   0  -6  -4 111384. 1582.51  33
   0   6  -4 111325. 1627.86  31
   0  -6   4 113989. 1671.91  19
   0   6   4 111682. 1614.72  23
   0   6  -4 109270. 1401.57  11
   0   6  -4 110782. 1626.99  35
   0   6  -4 108974. 1612.20  32
   0   6  -4 109125. 1455.51  18
   0  -6   4 113033. 1660.96  28
   0   6  -4 110840. 1673.95  30
   0  -6  -4 111067. 1597.98  28
   0  -6  -4 109858. 1571.08  34
   0   6   4 109063. 1595.88  22
   0   6   4 111531. 1616.92  21
   0  -6   4 108050. 1621.50  24
   0   6  -4 112394. 1687.07  22
   0   6  -4 109421. 1662.01  26
   0   6  -4 109693. 1663.99  23
   0   6   4 109524. 1605.78  20
   0  -6   4 111255. 1649.24  20
   0  -6  -4 110258. 1577.97  32
   0  -6  -4 109509. 1404.37  10
   0  -6   4 112230. 1728.54   5
   0  -6   4 109868. 1446.77  16
   0  -6  -4 110109. 1594.73  26
   0  -6   4 112047. 1651.97  29
   0   6   4 110754. 1607.15  15
   0  -6  -4 111414. 1605.01  25
   0  -6  -4 109586. 1591.51  27
   0   6  -4 114558. 1560.68   3
   0  -6   4 114334. 1684.82  10
   0   6   4 107170. 1602.72  12
   0  -6  -4 109227. 1571.09  31
   0  -6  -4 110271. 1592.12  29
   0  -6   4 107168. 1268.47  17
   0   6   4 109868. 1608.47  19
   0   6  -4 107119. 1652.25  25
   0   6  -5 2405.58 347.486  32
   0  -6   5 2528.26 358.813  28
   0  -6  -5 2324.76 312.039  33
   0  -6  -5 2116.79 358.232   9
   0  -6  -5 2021.54 294.407   6
   0   6  -5 2528.91 359.684  31
   0  -6  -5 2218.20 326.596  32
   0  -6   5 2199.35 294.142  16
   0   6  -5 2318.38 369.244  23
   0   6   5 1762.93 315.472  23
   0   6   5 2116.87 322.120  22
   0  -6   5 2566.44 355.172  29
   0  -6  -5 2262.88 332.124  29
   0  -6  -5 1812.67 325.497  25
   0   6  -5 2160.87 361.028  22
   0  -6  -5 2447.38 338.892  27
   0   6   5 2705.83 360.770  12
   0   6   5 2021.92 327.869  21
   0   6  -5 2300.47 346.438   3
   0   6  -5 2457.12 364.697  26
   0   6  -5 2521.37 378.215  25
   0   6   5 2523.14 338.197  20
   0  -6   5 2179.99 343.657  19
   0  -6  -5 2627.73 333.844  34
   0   6   5 1872.93 319.646  19
   0  -6  -5 1881.37 317.759  31
   0   6  -5 2087.19 357.498  30
   0  -6   5 2071.36 339.298  24
   0  -6  -5 2015.66 327.406  26
   0  -6  -5 1900.04 312.593  28
   0   6  -5 2304.70 278.150  11
   0   6  -5 2292.12 302.200  18
   0   6  -5 2462.10 352.853  35
   0  -6  -5 2379.49 290.843  10
   0   6   5 2131.49 337.585  15
   0  -6   5 2437.68 343.978  20
   0  -6   5 2506.67 363.092   5
   0  -6  -6 58410.9 1393.25  29
   0  -6  -6 54970.5 1382.35   9
   0   6   6 60402.5 1421.54  22
   0   6  -6 59041.2 1461.14  23
   0  -6  -6 57656.8 1245.06  10
   0   6  -6 60481.6 1470.71  25
   0   6  -6 61597.0 1452.77  35
   0  -6   6 60976.6 1450.35  29
   0   6  -6 61478.7 1447.64  31
   0  -6  -6 58578.4 1369.75  32
   0   6  -6 61545.3 1403.93   3
   0  -6   6 57440.7 1411.62  20
   0   6   6 62524.2 1444.25  23
   0   6  -6 55750.8 1244.90  18
   0   6   6 59712.2 1449.17  15
   0  -6  -6 59373.2 1378.48  33
   0   6  -6 59158.2 1466.11  22
   0  -6  -6 59434.3 1405.72  28
   0  -6   6 57186.5 1392.15  21
   0   6  -6 59249.2 1415.07  32
   0  -6   6 60143.2 1335.99  16
   0  -6   6 59510.3 1437.24  28
   0   6   6 61008.3 1428.67  21
   0  -6   6 59301.2 1434.70  19
   0  -6  -6 57669.5 1365.50  34
   0  -6  -6 57129.7 1356.41  31
   0  -6  -6 60304.0 1416.55  25
   0   6   6 58805.4 1407.53  12
   0  -6  -6 58457.4 1391.43  27
   0   6  -6 60854.3 1472.93  27
   0  -6  -6 57983.8 1391.16  26
   0  -6   6 60237.3 1440.08  24
   0  -6   6 58384.0 1428.01   5
   0   6  -6 60768.0 1478.87  26
   0  -6  -6 56007.1 1428.84  11
   0   6  -6 59149.2 1459.98  30
   0   6   6 59614.6 1417.71  20
   0  -6  -6 57631.0 1329.30   6
   0   6   6 59939.0 1423.76  19
   0  -6   6 56702.6 1262.22  14
   0   6  -7 32246.5 1189.43  23
   0   6  -7 33768.5 1188.20  35
   0  -6  -7 31914.0 1133.17  26
   0   6  -7 30945.8 1171.50  27
   0  -6   7 31498.1 1137.58  24
   0  -6  -7 30372.5 1092.55   6
   0  -6  -7 29367.1 1152.59  11
   0   6   7 33609.7 1211.60  15
   0  -6  -7 30259.2 1102.99  29
   0  -6  -7 32063.0 1131.58  28
   0  -6  -7 30588.1 1095.93   9
   0   6   7 32421.6 1148.12  22
   0   6   7 32399.3 1146.46  23
   0   6   7 29481.1 1100.27  12
   0   6  -7 30962.3 1168.46  26
   0   6   7 32979.8 1160.06  21
   0  -6  -7 32226.1 1125.58  31
   0  -6   7 32038.6 1148.75  21
   0   6   7 32396.9 1157.93  19
   0   6  -7 32806.5 1166.76  32
   0   6   7 32968.8 1168.33  20
   0  -6   7 30554.8 1070.98  16
   0  -6  -7 33094.4 1143.91  34
   0  -6   7 31653.5 1148.58  29
   0  -6  -7 30359.2 1094.17  32
   0   6  -7 32687.3 1194.34  30
   0   6  -7 32209.9 1162.99  31
   0   6  -7 33024.4 1155.32   3
   0  -6  -7 28272.8 973.771  10
   0  -6  -7 32138.9 1124.87  33
   0  -6   7 31679.0 1134.68   5
   0   6  -7 29736.1 1140.06  25
   0  -6   7 33247.6 1178.73  20
   0  -6  -7 30808.6 1109.65  27
   0  -6   7 32796.7 1169.63  19
   0  -6  -7 32915.3 1156.91  25
   0  -6  -8 21288.4 1028.87   6
   0   7   0-58.2245 186.972  12
   0  -7   0-61.1326 191.548  24
   0   7   0 65.8826 154.416  15
   0  -7   0-115.058 203.349  29
   0   7   0 50.0722 192.368  23
   0  -7   0 109.677 197.921  28
   0   7   0 19.2579 203.657  31
   0  -7   0 86.6581 206.626   5
   0   7   0 23.9911 209.289  25
   0   7   0 64.6735 193.845  21
   0  -7   0-74.0072 202.195  27
   0   7   0-115.311 201.834  22
   0   7   0-47.2512 202.788  30
   0  -7   0 5.15250 163.811  10
   0   7   0 10.0544 182.199  18
   0   7   0 21.8206 205.131  35
   0  -7   0-21.3754 198.148  33
   0   7   0 154.820 166.012   0
   0  -7   0 13.8682 205.288  19
   0   7   1 151437. 1763.00  12
   0   7  -1 149602. 1747.74  21
   0   7  -1 151678. 1761.56  30
   0  -7  -1 148490. 1538.82  10
   0  -7   1 152655. 1742.72  27
   0   7   1 146570. 1586.02  15
   0   7   1 152577. 1746.65  21
   0   7  -1 152787. 1649.19   0
   0   7   1 150667. 1688.57  18
   0  -7  -1 142139. 1235.07   4
   0   7   1 154767. 1758.51  30
   0  -7  -1 153008. 1725.86  27
   0  -7  -1 148297. 1696.23  28
   0   7   1 149031. 1721.11  23
   0  -7   1 153832. 1670.05  10
   0   7  -1 151645. 1723.32  35
   0  -7   1 153930. 1748.85  29
   0  -7  -1 147992. 1698.01  29
   0   7  -1 151772. 1536.11   3
   0  -7  -1 151576. 1717.64  26
   0  -7   1 154052. 1750.78  24
   0   7  -1 149838. 1741.08  23
   0   7  -1 151702. 1753.22  22
   0  -7   1 153992. 1748.12  28
   0  -7   1 156012. 1766.71  19
   0   7  -1 157417. 1791.66  25
   0  -7  -1 151759. 1718.32  24
   0   7  -1 149168. 1599.73  18
   0   7   1 148506. 1724.69  20
   0   7   1 151728. 1735.81  22
   0   7  -1 145720. 1527.28  15
   0  -7   1 150113. 1896.76   5
   0  -7   1 147177. 1684.59  33
   0  -7  -1 149673. 1709.51  32
   0  -7  -1 151269. 1712.21  33
   0  -7  -1 149208. 1790.66   5
   0   7   1 152972. 1542.28   0
   0  -7   1 149005. 1314.86  16
   0   7  -1 147632. 1699.26  31
   0   7   1 154069. 1741.93  35
   0   7  -2 646.416 217.725   0
   0  -7   2 456.638 224.331  19
   0   7   2 512.339 210.789  12
   0  -7   2 617.577 220.697  10
   0  -7  -2 807.576 234.605  33
   0  -7   2 626.906 229.887  33
   0   7  -2 364.846 216.093  23
   0  -7   2 519.821 146.298  16
   0  -7   2 463.723 226.956  28
   0  -7  -2 623.152 209.579  26
   0   7  -2 571.314 241.930  25
   0  -7   2 482.522 219.824  24
   0  -7   2 543.724 212.766  29
   0   7  -2 630.888 237.992  22
   0  -7   2 381.602 233.620   5
   0  -7   2 386.848 225.941  27
   0  -7  -2 311.547 214.254  27
   0  -7  -2 331.742 204.580  29
   0   7  -2 417.448 232.086  30
   0  -7  -2 452.437 215.803  24
   0   7   2 458.970 196.906  15
   0  -7  -2 592.329 155.044   4
   0   7   2 381.382 213.235  21
   0  -7  -2 369.046 212.238  28
   0   7  -2 635.808 193.430   3
   0   7  -2 556.839 242.486  21
   0   7   2 279.183 206.238  20
   0   7   2 664.649 229.378  30
   0  -7  -2 664.510 169.275  10
   0  -7   2 312.452 175.427   9
   0   7   2 629.943 216.678  23
   0  -7  -2 291.625 220.593  32
   0   7   2 433.573 216.910  22
   0   7  -2 531.771 223.112  31
   0   7  -2 539.781 193.522  18
   0   7  -2 558.274 225.236  35
   0   7   2 610.794 228.894  35
   0   7  -3 127720. 1741.91   0
   0   7  -3 134648. 1593.70  11
   0   7   3 132948. 1759.18  35
   0   7  -3 135225. 1785.83  31
   0  -7   3 132061. 1786.66  24
   0  -7  -3 130253. 1739.27  27
   0   7  -3 132840. 1824.26  25
   0  -7  -3 131912. 1746.33  28
   0   7  -3 126374. 1775.21  23
   0  -7  -3 128845. 1726.75  29
   0  -7   3 130171. 1777.02  19
   0  -7   3 128853. 1497.22   9
   0   7   3 131339. 1769.50  21
   0   7  -3 131779. 1632.39   3
   0   7   3 134727. 1733.48  15
   0  -7  -3 131558. 1733.34  32
   0   7  -3 128188. 1796.26  26
   0  -7  -3 133206. 1737.78  34
   0   7  -3 132794. 1823.35  30
   0  -7  -3 136857. 1765.13  33
   0   7  -3 129802. 1802.80  22
   0  -7   3 132716. 1790.60  29
   0  -7   3 130287. 1774.69  28
   0  -7  -3 124734. 1499.84  10
   0  -7   3 130009. 1471.32  16
   0   7  -3 132714. 1615.21  18
   0  -7   3 136588. 1815.81  10
   0   7   3 131766. 1767.92  30
   0   7   3 130028. 1780.74  12
   0  -7  -3 132120. 1746.92  24
   0   7   3 130140. 1758.51  22
   0  -7   3 135309. 1942.17   5
   0   7   3 131231. 1767.42  20
   0  -7  -3 129712. 1731.60  26
   0   7  -3 132419. 1771.20  35
   0   7   3 131468. 1764.54  23
   0   7  -3 132321. 1766.13  32
   0  -7   3 131063. 1783.13  20
   0  -7  -4 10260.8 564.310  26
   0   7  -4 11249.1 616.053  22
   0  -7  -4 10849.0 577.146  28
   0   7  -4 10176.3 514.524  18
   0   7   4 11123.0 588.169  19
   0   7  -4 11621.2 623.990  25
   0  -7   4 9755.28 479.054  16
   0   7  -4 11749.0 617.506  23
   0   7   4 10299.9 566.325  22
   0   7   4 9878.15 558.213  20
   0   7   4 9833.17 557.111  21
   0   7  -4 10335.6 491.881  11
   0   7  -4 10705.3 608.016  30
   0  -7   4 10505.3 619.999   5
   0   7   4 11169.4 593.286  12
   0   7  -4 10500.9 542.270   3
   0   7  -4 10105.8 591.287  26
   0  -7   4 11119.8 593.013  19
   0  -7   4 11497.0 603.351  29
   0  -7   4 10570.5 586.874  10
   0  -7  -4 11006.0 575.007  34
   0  -7   4 11015.4 595.376  24
   0  -7  -4 10958.2 576.313  32
   0  -7  -4 10463.0 567.138  25
   0  -7  -4 11525.1 583.619  31
   0  -7  -4 10763.6 497.904  10
   0  -7  -4 10093.7 557.282  33
   0   7   4 10915.0 577.719  15
   0  -7   4 11094.1 599.513  20
   0   7  -4 10637.3 578.742  32
   0  -7  -4 9459.55 607.704   9
   0   7  -4 10295.8 564.330  31
   0  -7   4 11130.2 602.293  28
   0   7   4 10185.7 567.004  23
   0  -7  -4 10407.6 568.422  29
   0  -7  -4 10043.6 476.322   6
   0   7  -4 10858.6 599.442   0
   0  -7  -4 9735.49 553.177  27
   0   7  -4 10550.8 582.122  35
   0   7  -5 51863.9 1231.06   3
   0   7  -5 48907.0 1132.14  18
   0  -7  -5 50156.0 1250.62  32
   0  -7  -5 50556.7 1111.45  10
   0   7   5 48508.6 1256.15  21
   0  -7   5 50748.1 1306.04  20
   0  -7   5 51512.2 1315.30  28
   0   7  -5 51821.4 1346.42  30
   0  -7   5 50734.0 1302.80  29
   0  -7  -5 52576.0 1277.77  31
   0   7  -5 51843.1 1349.31  23
   0   7  -5 53123.5 1308.27  31
   0   7   5 51560.8 1291.17  15
   0   7  -5 53480.6 1355.86  25
   0  -7  -5 49839.7 1251.98  29
   0   7   5 52743.2 1297.29  23
   0  -7   5 53010.7 1386.04   5
   0   7   5 50700.0 1287.90  12
   0   7  -5 51330.8 1291.33  35
   0  -7   5 53110.3 1329.34  24
   0   7   5 51997.5 1297.51  19
   0   7   5 52912.9 1309.30  20
   0  -7  -5 50342.5 1357.23   9
   0   7   5 52141.3 1299.11  22
   0   7  -5 54189.5 1373.42  26
   0  -7  -5 49089.8 1250.22  25
   0  -7  -5 49640.5 1255.65  28
   0   7  -5 53879.3 1378.61  22
   0  -7   5 51700.4 1312.78  19
   0  -7  -5 49530.6 1238.79  33
   0  -7  -5 50650.4 1248.43  34
   0  -7  -5 51477.7 1282.67  26
   0  -7  -5 48733.2 1120.90   6
   0  -7  -5 51038.4 1271.56  27
   0   7  -5 51180.8 1289.81  32
   0  -7   5 50499.6 1144.91  16
   0   7  -5 51259.0 1318.20   0
   0  -7  -6 24280.0 1005.65   9
   0   7   6 25461.1 997.749  20
   0   7  -6 25898.4 1018.35  35
   0   7   6 25541.4 1000.84  12
   0   7  -6 24646.5 1030.47  30
   0  -7  -6 25267.6 971.540  33
   0   7  -6 24595.2 1021.20  25
   0  -7  -6 23649.7 962.835  26
   0  -7  -6 25096.5 986.518  25
   0  -7  -6 25816.3 988.162  31
   0  -7  -6 24982.3 964.193  32
   0   7  -6 25790.1 1042.81  26
   0   7  -6 26105.9 1011.46  31
   0   7  -6 25392.2 1030.99  23
   0  -7   6 24648.9 997.320  28
   0   7  -6 25664.5 1060.70  22
   0   7   6 26862.8 1028.06  23
   0   7   6 24067.4 965.761  22
   0  -7   6 23572.8 976.413  20
   0  -7  -6 25662.7 993.337  28
   0   7   6 24029.4 981.960  19
   0  -7  -6 24646.0 975.406  29
   0  -7   6 25135.6 1009.52  24
   0  -7   6 25686.0 1018.95  29
   0  -7   6 23724.5 982.104  19
   0   7   6 28164.9 1070.67  15
   0  -7   6 24258.1 891.642  16
   0  -7   6 24774.1 1019.16   5
   0   7   6 26001.7 998.654  21
   0  -7  -6 26608.7 996.580  34
   0   7  -6 26525.6 1020.17  32
   0   7  -6 26474.3 980.933   3
   0  -7  -6 24281.1 972.015  27
   0  -7  -6 23133.8 877.784   6
   0   7  -7 50403.1 1455.33   3
   0  -7  -7 47861.0 1461.47   9
   0  -7   7 50051.9 1400.47  16
   0  -7   7 52884.4 1550.78   5
   0   8   0 211341. 2023.26   0
   0  -8   0 210819. 2389.63   5
   0  -8   0 213051. 2069.36  10
   0   8   0 215763. 2155.69  18
   0   8   0 215400. 2272.67  25
   0  -8   0 217979. 2250.83  27
   0   8   0 213491. 2220.88  35
   0  -8   0 215075. 2236.48  24
   0   8   0 213286. 2262.82  30
   0   8   0 220479. 2061.18  15
   0   8   0 214098. 2258.82  23
   0  -8   0 215449. 2238.02  28
   0   8   0 212816. 2251.40  22
   0   8   0 212821. 2256.40  21
   0  -8   0 218659. 2254.42  29
   0  -8   0 216906. 2253.30  19
   0  -8   0 206160. 2393.60   9
   0   8   0 210298. 2194.29  31
   0  -8   0 212933. 2192.47  33
   0  -8   1 7917.22 491.770  29
   0  -8  -1 7725.87 487.437  27
   0  -8  -1 6579.85 471.073   5
   0   8  -1 7410.31 492.784  21
   0  -8  -1 7390.17 422.369  10
   0  -8  -1 6843.37 459.743  26
   0  -8  -1 6372.21 464.524  29
   0   8  -1 7338.40 435.446   0
   0   8   1 6648.54 412.555  15
   0  -8   1 7181.84 477.341  24
   0   8   1 7084.86 408.475   0
   0   8   1 6354.36 455.793  35
   0   8   1 7039.04 470.680  21
   0   8   1 7408.38 480.996  12
   0  -8   1 7265.58 483.316  19
   0  -8   1 8016.95 457.048  10
   0  -8  -1 6965.01 465.619  24
   0   8  -1 6636.35 427.717  18
   0   8  -1 7756.02 484.699  35
   0   8   1 6708.69 472.763  30
   0  -8   1 6694.05 465.912   9
   0  -8   1 8105.47 544.178   5
   0   8  -1 6420.13 399.254  15
   0   8  -1 7832.45 500.758  30
   0  -8   1 6933.47 453.416  33
   0   8   1 7411.43 478.256  20
   0   8  -1 7227.49 464.828  31
   0   8   1 7055.12 485.123  22
   0  -8   1 7451.00 480.009  28
   0   8  -1 6378.54 473.690  25
   0   8   1 7099.62 455.747  18
   0  -8   1 6634.60 459.262  27
   0  -8  -1 6165.37 446.282  32
   0   8  -1 6809.12 469.930  22
   0   8   1 6811.84 471.989  23
   0  -8  -1 6626.13 465.844  28
   0   8  -1 7507.14 423.703   3
   0  -8  -1 6874.32 464.458  33
   0   8  -1 6757.03 470.744  23
   0   8   2 129455. 1795.66  35
   0  -8   2 126825. 1805.63  27
   0  -8   2 126758. 1808.38  28
   0  -8   2 126225. 1761.89  33
   0   8  -2 132625. 1690.70  18
   0  -8  -2 136665. 1826.37  33
   0  -8   2 130893. 1838.84  19
   0   8  -2 127771. 1786.95  35
   0  -8  -2 128667. 1820.22   5
   0   8  -2 127395. 1842.08  30
   0  -8   2 131468. 2000.22   5
   0   8   2 129874. 1857.27  12
   0   8   2 132624. 1837.14  22
   0  -8   2 130441. 1796.58  10
   0   8   2 129131. 1813.91  23
   0  -8   2 132051. 1840.64  29
   0   8   2 130183. 1828.05  21
   0   8  -2 131088. 1638.66   3
   0   8  -2 129602. 1851.02  23
   0  -8  -2 126913. 1582.67  10
   0   8   2 128181. 1816.98  20
   0   8  -2 128987. 1794.90  31
   0   8  -2 126014. 1830.58  21
   0   8  -2 129733. 1859.65  25
   0   8  -2 129440. 1621.79  15
   0   8   2 134556. 1840.86  18
   0  -8  -2 132091. 1803.07  32
   0   8  -2 127094. 1739.11   0
   0   8  -2 128318. 1845.92  22
   0  -8   2 127974. 1812.17  24
   0  -8   2 131676. 1787.60   9
   0  -8  -2 127393. 1777.13  29
   0   8   2 127333. 1702.97  15
   0  -8  -2 130729. 1801.24  24
   0  -8  -2 128561. 1782.86  28
   0  -8  -2 127417. 1778.22  27
   0   8   2 131032. 1833.91  30
   0  -8  -2 121270. 1957.33   9
   0  -8  -2 131003. 1804.86  26
   0  -8   3 2202.98 342.927  19
   0  -8  -3 2179.34 338.402  24
   0  -8  -3 1999.64 271.521  10
   0   8   3 1941.93 327.088  30
   0  -8   3 1862.24 329.406  33
   0  -8   3 2006.68 357.640  28
   0   8  -3 1931.89 346.639  23
   0   8  -3 1925.42 319.739  32
   0  -8   3 2677.83 400.630   5
   0   8   3 2234.27 346.906  23
   0  -8  -3 2015.10 330.123  28
   0   8   3 2299.63 351.436  12
   0  -8  -3 1871.03 334.408  27
   0   8  -3 1903.62 288.917  18
   0   8  -3 2044.83 334.378  35
   0   8   3 2200.45 316.098  15
   0   8  -3 2544.42 361.446  26
   0   8   3 2326.67 348.065  22
   0  -8  -3 2600.80 403.422   9
   0   8  -3 2151.31 302.469   3
   0  -8  -3 1725.14 312.404  32
   0   8  -3 2705.90 353.254  31
   0   8  -3 2003.16 367.359  22
   0  -8  -3 1705.76 310.754  29
   0  -8   3 2342.46 338.621  10
   0   8   3 2303.28 344.016  20
   0   8   3 1864.17 327.917  21
   0  -8  -3 2195.66 331.373  26
   0  -8  -3 2748.84 346.032  33
   0   8   3 2559.34 349.478  35
   0  -8   3 2001.49 325.818  24
   0  -8  -3 1770.03 313.142  34
   0  -8   3 2182.95 349.945  29
   0   8  -3 2352.16 355.290  30
   0   8  -3 2019.71 319.792   0
   0  -8   3 2075.38 331.760  20
   0   8  -3 2373.58 357.731  25
   0   8   4 74388.5 1538.57  30
   0  -8  -4 73442.7 1508.63  26
   0  -8  -4 72809.5 1506.89  29
   0   8  -4 75148.2 1437.95   3
   0   8   4 74643.0 1547.58  12
   0   8   4 76612.8 1531.20  15
   0   8  -4 72501.9 1510.55  32
   0   8  -4 76619.1 1552.83  31
   0   8  -4 76613.7 1412.77  18
   0  -8   4 76576.2 1576.81  24
   0  -8  -4 75627.7 1535.66  27
   0  -8  -4 77133.7 1531.62  33
   0   8  -4 75783.2 1613.70  30
   0   8  -4 77237.9 1620.96  25
   0  -8  -4 74021.4 1515.95  28
   0  -8   4 77757.7 1684.92   5
   0  -8  -4 71956.3 1650.40   9
   0   8  -4 75424.2 1551.26   0
   0   8   4 77149.3 1565.99  23
   0   8  -4 74979.7 1543.85  35
   0  -8  -4 74315.1 1520.84  24
   0   8  -4 76992.0 1613.53  23
   0  -8  -4 71069.9 1296.38  10
   0   8   4 73980.8 1506.30  35
   0  -8  -4 73272.3 1491.23  34
   0   8   4 75963.7 1559.30  21
   0   8  -4 73516.2 1586.44  26
   0   8   4 74422.5 1542.39  22
   0  -8   4 75121.5 1571.10  20
   0   8   4 73248.0 1531.23  20
   0  -8   4 79104.6 1607.08  28
   0  -8  -4 77475.2 1542.82  32
   0  -8   4 77328.9 1589.06  19
   0  -8   4 76246.1 1575.79  10
   0   8  -4 79531.2 1644.36  22
   0  -8   4 78271.2 1594.14  29
   0   8  -5 5895.09 561.735  25
   0  -8   5 6475.28 577.687   5
   0   8  -5 5806.54 530.152  32
   0  -8   5 6361.75 547.766  20
   0  -8  -5 6567.49 545.885  28
   0   8   5 5566.69 516.365  21
   0  -8   5 5696.95 540.924  28
   0   8   5 5268.18 513.945  19
   0  -8   5 5278.81 525.438  24
   0  -8  -5 6574.18 558.633  29
   0   8  -5 5548.25 564.480  22
   0   8  -5 5904.04 558.892  26
   0  -8  -5 5541.47 514.410  26
   0  -8  -5 5581.26 507.892  24
   0  -8   5 5477.78 532.151  29
   0  -8   5 6277.17 550.550  19
   0   8  -5 5924.94 563.042  23
   0   8  -5 5820.18 574.059  30
   0   8   5 6284.53 556.951  15
   0   8   5 5691.04 523.768  22
   0   8  -5 5504.36 521.505  31
   0  -8  -5 5076.81 499.475  25
   0   8   5 5747.57 548.104  12
   0  -8  -5 6291.15 541.469  32
   0   8  -5 5851.65 533.394  35
   0   8  -5 4966.00 503.277   0
   0  -8  -5 5931.87 522.086  33
   0   8   5 5321.57 515.631  30
   0   8   5 5835.18 534.276  23
   0  -8  -5 5272.72 507.914  31
   0   8  -5 6148.33 518.712   3
   0  -8  -5 5782.42 564.296   9
   0  -8  -5 5470.95 513.287  27
   0   8   5 5491.71 522.082  20
   0  -8  -5 6756.35 548.635  34
   0  -8  -6 35080.7 1207.23  34
   0  -8  -6 36472.9 1242.50  26
   0   8  -6 36323.6 1290.79   0
   0   8  -6 34384.4 1158.29   3
   0   8   6 35201.8 1230.65  19
   0   8  -6 37211.2 1259.50  31
   0   8  -6 36191.0 1295.57  25
   0  -8  -6 35379.9 1218.28  31
   0   8  -6 34546.1 1272.63  30
   0  -8  -6 36735.6 1234.60  33
   0  -8   6 35710.7 1302.13   5
   0   8  -6 36570.6 1302.81  23
   0   8   6 37192.8 1262.13  20
   0  -8   6 33956.7 1211.86  20
   0   8  -6 36081.1 1281.40  26
   0   8  -6 37510.6 1337.49  22
   0  -8   6 34827.0 1234.32  19
   0  -8  -6 37227.0 1245.98  32
   0  -8   6 35589.3 1241.94  29
   0   8   6 38728.9 1306.97  15
   0  -8  -6 33602.4 1192.88  27
   0   8   6 36260.2 1239.27  23
   0  -8   6 37219.9 1279.35  24
   0   8   6 36441.9 1250.84  22
   0  -8   6 32903.5 1201.29  28
   0  -8  -6 34087.9 1280.64   9
   0   8   6 35949.2 1235.57  21
   0   8  -6 36691.3 1248.88  32
   0  -8  -6 37034.6 1240.87  25
   0   8  -6 34993.4 1220.96  35
   0  -9   0 204.946 288.000   9
   0  -9   0-30.7207 295.267   5
   0  -9   0-349.485 275.549  27
   0   9   0 50.7177 204.862   3
   0   9   0-81.9055 290.314  22
   0   9   0 169.385 218.261  15
   0   9   0 103.736 285.129  21
   0  -9   0 112.869 210.877  10
   0  -9   0 46.7453 285.986  29
   0   9   0 60.5077 281.369  25
   0   9   0-119.395 298.492  30
   0   9   0-62.8841 269.691  35
   0   9   0 2.56294 299.529  23
   0  -9   0-154.410 280.841  19
   0   9   0 14.7130 203.077   0
   0   9   0-21.9586 253.519  18
   0  -9   0-46.9758 294.022  24
   0   9   0-28.3924 276.192  31
   0  -9   0-88.8538 251.946  33
   0  -9   0 129.467 271.144  28
   0  -9  -1 93866.9 1643.46  27
   0   9  -1 98845.4 1730.46  30
   0   9  -1 93162.0 1444.68   3
   0   9  -1 93868.8 1476.70  15
   0  -9  -1 94548.3 1486.90  10
   0   9   1 96859.7 1664.37  35
   0   9   1 92644.5 1446.93   0
   0  -9   1 95968.6 1581.96  10
   0  -9   1 95718.9 1667.55  29
   0   9  -1 96128.2 1691.04  23
   0   9   1 97682.5 1705.94  20
   0  -9  -1 93562.0 1645.36  24
   0   9  -1 100130. 1681.78  31
   0   9   1 97484.2 1708.65  12
   0  -9   1 97701.5 1688.56  24
   0   9   1 94952.9 1680.67  21
   0  -9  -1 97246.7 1656.08  33
   0   9   1 96416.5 1698.65  30
   0  -9   1 98909.3 1691.10  28
   0  -9   1 94946.8 1810.08   5
   0  -9  -1 93718.6 1728.17   5
   0   9   1 96286.4 1633.82  18
   0  -9  -1 93514.7 1635.05  28
   0   9  -1 94384.1 1685.69  21
   0  -9   1 94687.2 1735.14   9
   0  -9   1 95283.9 1669.82  19
   0  -9  -1 98058.2 1677.76  29
   0   9  -1 96953.9 1708.27  25
   0  -9   1 97481.5 1682.44  27
   0   9   1 94635.9 1675.92  22
   0  -9  -1 96833.7 1663.32  26
   0   9  -1 95345.4 1544.77   0
   0   9   1 91988.3 1652.06  23
   0  -9  -1 93667.9 1829.35   9
   0   9  -1 97918.2 1580.73  18
   0   9  -1 96268.0 1657.36  35
   0   9   1 93375.4 1517.45  15
   0  -9  -1 101322. 1697.79  32
   0  -9   1 96111.7 1644.02  33
   0   9  -1 98439.1 1720.27  22
   0   9  -2 878.830 317.395  35
   0  -9   2 1375.07 302.359   9
   0  -9  -2 988.831 300.736  27
   0  -9   2 874.494 321.020   5
   0   9   2 1013.85 313.001  30
   0   9  -2 1075.56 285.635  18
   0  -9  -2 921.737 303.662  29
   0  -9  -2 1030.25 242.802  10
   0  -9   2 1356.88 333.381  29
   0   9   2 747.720 299.904  35
   0   9   2 1103.30 301.070  20
   0  -9  -2 967.248 308.938  33
   0   9   2 990.947 300.665  22
   0  -9   2 1195.21 292.399  10
   0   9  -2 920.692 294.364   0
   0   9   2 764.147 283.359  21
   0  -9   2 981.508 323.645  24
   0   9  -2 1157.65 360.360  25
   0   9  -2 1236.27 344.754  22
   0  -9  -2 591.648 326.186   9
   0  -9  -2 767.143 277.974  24
   0  -9   2 756.721 289.669  27
   0   9  -2 1191.82 346.334  21
   0   9  -2 1193.28 341.522  23
   0  -9  -2 935.823 296.553  26
   0  -9  -2 900.682 300.438  28
   0   9  -2 1166.78 262.330   3
   0   9  -2 1171.54 339.291  31
   0   9   2 1002.14 318.601  18
   0  -9   2 1112.12 326.985  33
   0   9   2 947.945 302.300  23
   0  -9   2 1205.52 332.688  28
   0   9   2 1061.87 277.793  15
   0  -9  -2 582.461 281.913   5
   0  -9  -2 901.883 314.423  32
   0   9  -2 1216.15 279.330  15
   0   9  -2 986.976 330.241  30
   0   9   2 1002.32 302.094  12
   0  -9   2 852.892 329.105  19
   0   9  -3 62684.4 1493.66  30
   0   9   3 65314.8 1486.03  20
   0   9   3 64310.3 1469.94  21
   0   9  -3 67355.5 1476.03  31
   0   9   3 66230.8 1481.81  22
   0   9  -3 61091.8 1301.56  18
   0   9  -3 66061.4 1520.97  23
   0  -9  -3 66812.6 1466.61  34
   0   9   3 66269.0 1469.81  35
   0  -9  -3 68642.2 1486.50  33
   0   9  -3 65588.1 1516.75  26
   0   9   3 65088.5 1483.64  30
   0  -9   3 63535.2 1565.13   5
   0  -9   3 67626.2 1513.03  24
   0   9  -3 64270.3 1322.66   3
   0   9   3 67255.2 1428.82  15
   0  -9  -3 65436.0 1450.32  28
   0   9  -3 64498.6 1505.17  22
   0   9   3 67202.1 1525.68  12
   0  -9   3 64535.1 1476.41  28
   0  -9  -3 62996.0 1398.10   5
   0   9   3 65055.0 1479.02  18
   0  -9   3 66358.7 1475.47  10
   0  -9  -3 69628.8 1500.57  32
   0  -9   3 65267.8 1482.49  29
   0   9  -3 67510.9 1487.81  35
   0  -9   3 66677.9 1498.54  19
   0  -9   3 69185.6 1499.11  33
   0  -9  -3 64655.4 1448.93  27
   0  -9  -3 65392.6 1459.49  29
   0  -9  -3 62348.0 1426.40  24
   0   9  -3 61644.7 1407.39   0
   0  -9   3 63768.2 1466.00  20
   0   9  -3 65936.9 1521.98  25
   0  -9  -3 64542.5 1446.08  26
   0  -9  -3 63574.9 1597.18   9
   0   9   3 63766.4 1461.85  23
   0   9  -4 6662.27 559.450  32
   0  -9  -4 5317.58 508.506  33
   0  -9   4 6811.85 568.515  29
   0  -9  -4 6100.58 543.861  29
   0  -9  -4 5774.54 534.154  34
   0   9  -4 6263.92 576.589  25
   0  -9   4 6180.18 570.777   5
   0  -9  -4 6929.40 644.747   9
   0   9  -4 7162.11 566.029  31
   0   9   4 6159.66 536.826  20
   0   9   4 5626.52 523.690  22
   0   9  -4 5866.02 540.354   0
   0   9  -4 6344.97 559.695  23
   0   9   4 6594.58 549.502  23
   0   9  -4 6378.08 555.629  35
   0  -9  -4 6278.03 534.066  26
   0  -9   4 5493.90 526.789  10
   0  -9  -4 6107.83 520.046  28
   0  -9   4 6046.20 557.221  24
   0  -9   4 6408.50 556.653  19
   0   9  -4 5570.65 564.301  30
   0   9   4 6108.32 538.922  15
   0   9   4 5978.05 529.026  35
   0  -9   4 6141.56 542.509  20
   0   9   4 6114.10 538.467  12
   0  -9  -4 6373.38 533.558  27
   0   9  -4 6291.78 573.376  26
   0   9   4 6388.05 560.319  30
   0  -9  -4 6300.27 539.163  24
   0   9   4 6620.93 542.589  21
   0   9  -4 6341.54 579.773  22
   0  -9  -4 6426.79 545.277  32
   0  -9   4 6134.37 548.779  28
   0   9  -5 38028.5 1258.57  32
   0  -9  -5 35695.4 1223.27  27
   0   9  -5 39810.7 1352.23  23
   0   9   5 36202.0 1246.03  22
   0   9  -5 36933.5 1251.96  31
   0   9   5 34973.6 1213.98  15
   0   9  -5 38864.4 1346.99  22
   0  -9   5 37953.1 1288.05  20
   0   9  -5 37303.8 1308.78  26
   0  -9  -5 40013.0 1282.90  32
   0   9  -5 37531.4 1312.99  25
   0  -9   5 36447.1 1263.01  19
   0   9  -5 39384.9 1305.31   0
   0  -9  -5 36790.5 1358.71   9
   0  -9  -5 34687.0 1200.20  28
   0  -9  -5 39442.2 1266.37  33
   0   9   5 36639.2 1253.50  21
   0  -9  -5 36677.0 1226.85  26
   0  -9   5 36045.2 1256.76  28
   0   9  -5 39052.5 1345.40  30
   0  -9  -5 39301.5 1271.15  34
   0  -9   5 36662.5 1266.64  24
   0   9   5 37251.2 1261.52  23
   0  -9   5 38669.1 1364.21   5
   0  -9  -5 36650.0 1234.00  29
   0   9   5 39565.6 1295.97  30
   0  -9  -5 35580.7 1217.32  24
   0  -9   5 37731.8 1284.23  29
   0   9   5 36697.8 1251.96  20
   0   9  -5 40480.2 1307.90  35
   0  -9  -5 37329.8 1242.46  31
   0 -10   0 103914. 1873.08  24
   0  10   0 100968. 1883.78  25
   0 -10   0 101672. 1846.76  27
   0  10   0 96260.9 1728.54  18
   0 -10   0 99706.6 1828.97  28
   0  10   0 97941.0 1849.32  22
   0 -10   0 105757. 1878.42  33
   0  10   0 101254. 1874.56  23
   0  10   0 102517. 1844.18  31
   0  10   0 100889. 1841.63  35
   0 -10   0 104016. 2009.21   5
   0 -10   0 96341.0 1968.02   9
   0  10   0 95778.7 1625.97   0
   0 -10   0 101454. 1845.05  29
   0  10   0 98055.6 1855.77  30
   0  10   0 100953. 1882.57  21
   0 -10   0 101087. 1853.82  19
   0 -10   1-125.976 310.961  19
   0  10   1-96.6347 326.987  23
   0 -10   1 50.2768 296.055  28
   0  10   1 31.3745 297.750  18
   0 -10   1-184.999 302.879  24
   0  10   1-283.489 288.835  30
   0 -10   1 95.1493 274.673  29
   0  10  -1-166.427 321.108  22
   0 -10  -1-114.206 322.800   5
   0  10   1-97.7075 282.885  35
   0  10  -1 62.0399 260.611  18
   0 -10  -1-284.114 312.070  29
   0  10  -1-78.3032 331.157  25
   0  10  -1 219.653 297.149  31
   0 -10   1-70.4236 327.681   5
   0 -10  -1-96.6261 330.618  19
   0  10  -1 38.4193 264.073   0
   0 -10  -1-175.270 300.173  33
   0  10  -1 49.7650 306.817  30
   0 -10  -1 11.4833 323.331   9
   0 -10  -1-199.459 279.490  32
   0 -10  -1 128.331 281.936  27
   0  10  -1-507.173 318.259  23
   0  10   1 70.8241 286.892  21
   0 -10   1 20.0320 282.007  33
   0  10   1-283.193 324.463  25
   0 -10   1 140.981 305.464   9
   0  10  -1 26.2632 333.158  21
   0  10   1-65.7546 311.535  22
   0 -10   1 53.9942 315.326  27
   0  10  -1-205.592 318.182  35
   0 -10  -1-128.812 291.517  28
   0 -10  -1-134.091 307.145  24
   0 -10   1 271.891 257.664  10
   0 -10   2 41505.1 1248.60  29
   0  10   2 43171.3 1254.72  18
   0 -10   2 42264.3 1260.29  28
   0 -10  -2 44633.2 1272.47  33
   0 -10   2 40581.2 1188.49  10
   0 -10  -2 41436.1 1222.29  28
   0  10   2 41948.3 1260.03  30
   0  10   2 41400.8 1244.56  22
   0 -10   2 39981.3 1210.57   9
   0  10  -2 41392.1 1283.21  22
   0 -10  -2 43592.0 1405.94   9
   0  10  -2 42256.3 1294.12  21
   0  10  -2 42704.6 1294.90  25
   0 -10  -2 41949.8 1232.64  24
   0 -10   2 41524.8 1349.09   5
   0 -10   2 44666.0 1282.73  24
   0  10  -2 42258.6 1161.68  18
   0 -10  -2 38106.0 1203.06   5
   0  10   2 43697.2 1286.41  20
   0 -10  -2 43168.8 1258.51  29
   0  10  -2 40308.6 1159.14   0
   0 -10  -2 43136.7 1254.74  32
   0  10   2 41685.6 1250.76  23
   0  10   2 42950.7 1280.52  12
   0 -10   2 43298.2 1261.07  19
   0 -10  -2 42713.9 1247.40  26
   0 -10   2 44958.3 1276.29  33
   0 -10   2 41688.0 1250.43  27
   0  10  -2 40228.7 1209.38  31
   0  10  -2 40220.6 1214.05  35
   0 -10  -2 41768.7 1231.28  27
   0  10   2 39459.3 1223.47  21
   0  10  -2 43482.4 1299.10  23
   0  10   2 43903.0 1266.58  35
   0  10  -2 42836.3 1304.98  30
   0 -10  -3 4363.59 491.282  33
   0  10   3 3758.89 479.189  21
   0  10  -3 3274.40 477.591  23
   0 -10   3 3165.44 434.034  19
   0  10  -3 3022.65 451.563   0
   0 -10  -3 3453.68 466.517  27
   0 -10  -3 3151.60 443.332  28
   0  10  -3 3751.91 465.614  35
   0  10   3 3636.51 470.968  30
   0 -10   3 3477.51 505.665   5
   0 -10   3 4298.14 471.200  10
   0  10   3 4040.27 491.602  35
   0 -10   3 4107.09 492.669  33
   0  10  -3 3409.64 460.831  31
   0  10  -3 3083.35 481.292  22
   0  10   3 3474.24 458.306  20
   0 -10  -3 2994.10 442.624  29
   0 -10  -3 3507.81 457.011  34
   0  10   3 3039.18 478.314  18
   0 -10   3 3356.30 464.680  24
   0 -10  -3 3380.74 466.986  24
   0  10   3 3262.63 453.035  23
   0  10  -3 2966.08 466.084  25
   0 -10   3 3895.30 489.191  29
   0  10   3 3942.99 488.356  12
   0  10  -3 3174.38 476.306  26
   0 -10  -3 3821.16 467.662  32
   0  10  -3 3581.06 494.456  30
   0 -10  -3 3760.60 475.483  26
   0  10   3 3372.17 473.090  22
   0 -10   3 3108.41 461.980  28
   0 -10   3 3360.93 431.409  20
   0 -10  -3 3177.29 495.783   9
   0  10   3 3833.59 442.293  15
   0 -10   4 44495.4 1379.91  10
   0  10   4 43787.2 1334.50  15
   0  10  -4 46178.6 1389.58   0
   0  11   0-14.8263 384.400  30
   0 -11   0-131.534 340.963  29
   0 -11   0 139.955 338.493  32
   0  11   0 138.724 338.469  18
   0  11   0 18.3819 361.710  22
   0 -11   0-90.8789 379.697  19
   0 -11   0-131.761 379.408   9
   0 -11   0-233.874 338.354  27
   0  11   0-97.6101 365.486  21
   0 -11   0-37.0450 338.426  33
   0  11   0-176.445 373.763  25
   0 -11   0 185.722 369.552   5
   0  11   0-64.0376 331.416  35
   0 -11   0-141.225 344.420  24
   0  11   0 277.976 356.074  23
   0 -11   0-111.451 350.735  28
   0 -11   1 38958.0 1280.60  24
   0 -11  -1 38651.7 1270.03  28
   0 -11   1 36180.6 1294.18   9
   0 -11  -1 44331.1 1364.73  32
   0  11  -1 40165.9 1342.44  30
   0 -11  -1 38301.5 1270.21  29
   0  11  -1 40173.8 1339.10  25
   0  11   1 38047.7 1301.31  25
   0  11  -1 38540.0 1314.27  21
   0  11   1 39468.3 1285.46  35
   0 -11   1 40865.1 1314.90  28
   0 -11   1 39863.8 1293.26  27
   0  11   1 38307.6 1299.10  21
   0  11   1 39685.3 1315.22  22
   0  11  -1 40592.9 1290.74  31
   0 -11  -1 36706.9 1294.51   5
   0  11  -1 39764.0 1292.16  35
   0 -11  -1 38553.5 1270.27  24
   0 -11  -1 40163.2 1447.73   9
   0 -11   1 39736.5 1303.48  19
   0  11   1 41067.0 1333.73  23
   0  11   1 37387.6 1226.30  18
   0 -11  -1 39694.5 1301.94  19
   0  11   1 40273.9 1336.70  30
   0 -11  -1 40243.3 1303.82  33
   0 -11   1 38650.9 1277.69  29
   0  11  -1 39053.4 1321.55  22
   0  11  -1 41396.3 1355.49  23
   0 -11  -1 37574.2 1253.76  27
   0 -11   1 40657.7 1301.24  33
   0 -11  -2 4615.08 573.069   5
   0  11   2 6456.31 604.290  18
  -1   0   9 17743.1 903.498  22
  -1   0   9 18110.9 916.070  20
   1   0  -9 16417.0 918.526  30
   1   0  -9 16114.7 880.235  35
  -1   0   9 17974.9 919.413  19
   1   0  -9 16496.8 902.031  28
   1   0  -9 16922.6 909.774  33
  -1   0   9 16096.0 853.968  21
   1   0  -9 16881.9 916.887  25
   1   0  -9 16316.7 885.734  32
  -1   0   9 15731.7 865.839  24
   1   0  -9 15732.8 857.039  11
   1   0  -9 17572.1 909.612  34
   1   0  -9 18893.9 944.271  31
   1   0  -9 18026.3 929.019  27
   1   0  -9 15714.5 877.006  26
   1   0  -8 56662.4 1456.07   3
  -1   0   8 54811.4 1297.44   8
   1   0  -8 56117.4 1429.92  28
   1   0  -8 59671.0 1475.81  30
   1   0  -8 56908.3 1440.65  26
  -1   0   8 57212.7 1414.93  19
  -1   0   8 60677.3 1451.63  22
   1   0  -8 57514.1 1443.52  25
   1   0  -8 56119.6 1412.56  11
   1   0  -8 62510.6 1467.55  34
  -1   0   8 54310.1 1228.23  12
  -1   0   8 57190.5 1412.71  21
   1   0  -8 59199.8 1433.23  33
  -1   0   8 57295.2 1420.53  24
   1   0  -8 57665.5 1450.29  27
  -1   0   8 55625.7 1440.62  17
  -1   0   8 57175.7 1421.85  20
   1   0  -8 58295.4 1426.85  32
   1   0  -8 58120.1 1426.25  35
   1   0  -8 58143.9 1428.37  31
  -1   0   7 49168.7 1176.48  19
   1   0  -7 49987.5 1210.62  27
  -1   0   7 50024.8 1226.60  17
   1   0  -7 49561.4 1206.86  30
   1   0  -7 51486.7 1208.06  11
   1   0  -7 51402.5 1226.92  28
   1   0  -7 48223.2 1208.80   3
  -1   0   7 49959.7 1185.73  22
  -1   0   7 47474.2 1157.06  21
  -1   0   7 48561.9 1037.57  12
  -1   0   7 49879.0 1004.44   5
   1   0  -7 51519.9 1209.42  35
   1   0  -7 49081.3 1171.93  34
   1   0  -7 52129.0 1212.58  31
   1   0  -7 50402.8 1207.98  25
  -1   0   7 52447.1 1215.09  24
   1   0  -7 50995.9 1198.61  33
   1   0  -7 50171.9 1210.76  26
  -1   0   7 49071.3 1112.32   8
  -1   0   7 51300.3 1209.49  20
   1   0  -7 47992.6 1167.14  32
   1   0  -6 65027.5 1202.72  32
  -1   0   6 64932.0 1193.90  22
   1   0  -6 62680.2 1195.41  26
  -1   0   6 64326.6 1136.87   8
   1   0  -6 61659.7 1173.48  34
  -1   0   6 60664.0 1158.19  21
   1   0  -6 63460.6 1191.18  11
   1   0  -6 62564.0 1221.64   3
  -1   0   6 61216.6 1003.86   5
  -1   0   6 62377.5 1035.31  12
  -1   0   6 64150.0 1236.32  17
   1   0  -6 62331.6 1188.20  28
  -1   0   6 62007.3 1172.44  24
  -1   0   6 64403.2 1196.60  20
   1   0  -6 63694.8 1191.32  31
   1   0  -6 62212.2 1188.29  30
   1   0  -6 60597.2 1163.07  33
  -1   0   6 62558.5 1176.33  19
   1   0  -6 63791.2 1197.07  35
   1   0  -6 62540.6 1192.87  25
   1   0  -6 62746.2 1194.51  27
  -1   0   5 123129. 1502.61  17
   1   0  -5 127003. 1481.77  34
  -1   0   5 123660. 1387.81   8
   1   0  -5 123420. 1457.51  32
  -1   0   5 121957. 1437.19  21
  -1   0   5 120250. 1254.74   5
   1   0  -5 127546. 1488.08  31
   1   0  -5 123230. 1467.49  30
   1   0  -5 119096. 1440.29  25
   1   0  -5 119827. 1481.75   3
  -1   0   5 124733. 1456.23  24
   1   0  -5 127604. 1497.10  35
  -1   0   5 123075. 1447.23  19
   1   0  -5 126617. 1479.31  33
   1   0  -5 125797. 1481.35  11
   1   0  -5 121308. 1448.69  28
   1   0  -5 115962. 1423.64  26
   1   0  -5 118930. 1436.90  27
  -1   0   5 122537. 1252.21  12
  -1   0   5 126641. 1470.77  20
  -1   0   5 124470. 1450.83  22
  -1   0   4 309155. 1800.52   5
   1   0  -4 302908. 2038.97   3
  -1   0   4 302299. 2039.45  17
   1   0  -4 285293. 1432.11  14
   1   0  -4 304072. 1978.18  32
   1   0  -4 296136. 1950.11  25
   1   0  -4 309861. 2014.92  35
   1   0  -4 305219. 1978.75  33
   1   0  -4 300839. 1999.97  11
  -1   0   4 302387. 1692.61  12
   1   0  -4 307908. 1989.77  34
  -1   0   4 301072. 1946.83  20
   1   0  -4 301395. 1960.33  28
  -1   0   4 303573. 1952.48  19
  -1   0   4 303143. 1947.72  21
  -1   0   4 298760. 1931.15  22
   1   0  -4 303744. 1972.99  27
  -1   0   4 306673. 1923.60   8
   1   0  -4 301285. 1963.41  23
   1   0  -4 299445. 1959.69  26
   1   0  -4 306618. 1997.78  31
  -1   0   4 299341. 1938.01  24
   1   0  -4 293647. 1945.18  30
  -1   0   4 297504. 1929.34  29
  -1   0   3 61127.0 792.747  17
   1   0  -3 60618.0 753.716  25
  -1   0   3 61162.8 751.729  19
  -1   0   3 60063.8 706.052   5
  -1   0   3 60914.1 631.685  12
   1   0  -3 60604.1 610.754  14
   1   0  -3 59935.6 753.674  30
  -1   0   3 60479.5 745.883  22
  -1   0   3 62783.4 588.398  14
   1   0  -3 61709.6 790.125  11
   1   0  -3 60812.0 787.002   3
   1   0  -3 60547.8 751.402  28
  -1   0   3 61377.6 752.795  29
   1   0  -3 61608.4 759.282  26
  -1   0   3 60473.3 748.239  24
  -1   0   3 61571.5 761.186   8
   1   0  -3 60095.1 750.007  27
  -1   0   3 61041.5 750.474  21
   1   0  -3 60059.5 752.142  23
  -1   0   3 59809.2 744.584  20
   1   0  -2 138804. 889.291  23
  -1   0   2 137032. 880.656  20
  -1   0   2 127907. 896.809  34
  -1   0   2 136749. 911.468   5
  -1   0   2 137839. 882.699  19
   1   0  -2 135277. 877.777  26
  -1   0   2 137354. 696.286  12
  -1   0   2 127770. 898.583  31
   1   0  -2 137532. 885.455  27
  -1   0   2 136763. 877.389  29
   1   0  -2 132528. 872.986  30
   1   0  -2 137049. 717.699  12
   1   0  -2 136254. 881.170  25
  -1   0   2 128842. 900.397  32
  -1   0   2 129109. 901.305  33
  -1   0   2 135708. 873.374  22
   1   0  -2 139176. 890.299  28
  -1   0   2 139296. 807.624  14
   1   0  -2 137378. 963.289  11
   1   0  -2 142766. 848.696  14
   1   0  -2 139755. 951.304   3
  -1   0   2 137602. 882.570  24
  -1   0   2 136316. 875.856  21
  -1   0   2 139527. 957.440   8
  -1   0   1 13116.8 239.735   5
   1   0  -1 13347.1 236.643  11
   1   0  -1 13836.7 222.846   3
  -1   0   1 13471.0 246.679   8
   1   0  -1 13220.1 182.321  26
   1   0  -1 13592.4 184.509  30
   1   0  -1 13150.5 181.146  25
   1   0  -1 14064.2 248.898  14
   1   0  -1 13151.3 181.605  27
   1   0  -1 13501.7 183.705  28
  -1   0  -1 36341.9 418.696  25
   1   0   1 36659.9 419.730  19
   1   0   1 37417.1 422.795  20
   1   0   1 37655.5 471.032  17
   1   0   1 35650.1 437.904  32
  -1   0  -1 38260.9 458.051   6
   1   0   1 36027.8 416.218  24
   1   0   1 37768.0 411.815  10
   1   0   1 35994.8 413.740  21
   1   0   1 39303.3 416.184   9
   1   0   1 35696.5 437.056  34
   1   0   1 37936.4 362.124  11
  -1   0  -1 36422.7 419.121  26
   1   0   1 35973.6 415.482  29
  -1   0  -1 38759.1 438.949   3
  -1   0  -1 36934.2 421.927  27
  -1   0  -1 37930.0 359.194  11
   1   0   1 36297.9 446.134  35
  -1   0  -1 37707.1 396.394   9
  -1   0  -1 35809.5 425.735  15
   1   0   1 36897.4 447.025  31
  -1   0  -1 36040.7 416.788  23
   1   0   1 35544.4 436.358  33
  -1   0  -1 38111.1 469.259  18
   1   0   1 37038.4 456.144  12
  -1   0  -1 36095.2 417.914  30
   1   0   2 237698. 1381.14  24
  -1   0  -2 237690. 1381.37  27
   1   0   2 236708. 1377.59  20
   1   0   2 247179. 1164.82   9
   1   0   2 238116. 1251.68  11
  -1   0  -2 234218. 1417.45  18
  -1   0  -2 240949. 1390.20  25
   1   0   2 237996. 3532.71   5
  -1   0  -2 237457. 1384.58  30
  -1   0  -2 238883. 1383.29  26
   1   0   2 239132. 1385.38  19
   1   0   2 238613. 1383.24  29
  -1   0  -2 238087. 1216.60  11
   1   0   2 244767. 1430.95  12
   1   0   2 237816. 1374.87  21
   1   0   2 235130. 1467.14  17
  -1   0  -2 238312. 1385.25  23
  -1   0  -2 244807. 1105.65   9
  -1   0  -2 249575. 1426.29   3
   1   0   3 2558.04 219.413  15
   1   0   3 2394.36 214.406  12
  -1   0  -3 2755.15 226.459  23
  -1   0  -3 2581.83 225.927  18
   1   0   3 2337.25 212.268  20
  -1   0  -3 2528.34 219.691  26
  -1   0  -3 2503.47 138.869   5
   1   0   3 2208.50 207.336  21
  -1   0  -3 2547.96 145.604   9
  -1   0  -3 2520.56 221.034   3
  -1   0  -3 2806.67 229.991  30
   1   0   3 2597.62 133.346   5
  -1   0  -3 2414.80 216.085  27
   1   0   3 2400.67 217.836  29
   1   0   3 2417.12 229.719  17
  -1   0  -3 2460.05 185.202  11
  -1   0  -3 2431.48 218.981  25
   1   0   3 2556.15 220.758  24
   1   0   3 2842.62 224.781  19
  -1   0  -4 114729. 1337.42  23
   1   0   4 115068. 1408.02  17
   1   0   4 116956. 1350.79  24
  -1   0  -4 113642. 1201.61  11
  -1   0  -4 120100. 924.713   9
   1   0   4 116645. 918.238   5
   1   0   4 115842. 1344.83  20
   1   0   4 116722. 1345.52  21
  -1   0  -4 113804. 1332.28  25
  -1   0  -4 115763. 1341.09  26
   1   0   4 118002. 1369.82  15
   1   0   4 115921. 1344.66  19
  -1   0  -4 116792. 1346.39  27
   1   0   4 116269. 1346.30  29
   1   0   4 122570. 1354.73  12
  -1   0  -4 113186. 1331.72  30
  -1   0  -4 115560. 1359.72   3
  -1   0  -5 8812.65 470.947  30
  -1   0  -5 8666.75 275.782   9
  -1   0  -5 8340.98 457.230  25
   1   0   5 9018.60 469.519  21
  -1   0  -5 9167.51 471.357  35
   1   0   5 8116.99 456.380  29
  -1   0  -5 8477.34 458.837  27
  -1   0  -5 8485.70 456.826  33
   1   0   5 8254.10 459.914  24
   1   0   5 8362.07 460.470  19
  -1   0  -5 8639.56 472.836   3
  -1   0  -5 7933.00 442.302  34
  -1   0  -5 8679.97 415.070  11
  -1   0  -5 8683.07 461.294  23
  -1   0  -5 8767.17 461.789  31
   1   0   5 9143.52 306.522   5
  -1   0  -5 9088.28 471.317  32
   1   0   5 8702.30 460.596  15
  -1   0  -5 7531.54 443.305  26
   1   0   5 8920.44 489.422  17
   1   0   5 7930.74 448.015  20
   1   0   5 8820.10 450.715  12
  -1   0  -6 149299. 1804.27  11
  -1   0  -6 154282. 1971.94  35
  -1   0  -6 145008. 1957.37   3
   1   0   6 149615. 1944.00  22
   1   0   6 148848. 1942.46  21
   1   0   6 147241. 1937.13  24
  -1   0  -6 154000. 1956.30  33
   1   0   6 150673. 1960.44  20
  -1   0  -6 147492. 1913.33  34
  -1   0  -6 145070. 1922.10  26
  -1   0  -6 156269. 1972.28  32
   1   0   6 147341. 1932.81  15
  -1   0  -6 147866. 1946.85  30
  -1   0  -6 154569. 1966.91  31
  -1   0  -6 149315. 1951.80  25
  -1   0  -6 144184. 1911.27  28
   1   0   6 151115. 1962.00  19
   1   0   6 143699. 1996.78  17
   1   0   6 150449. 1899.58  12
  -1   0  -6 150894. 1958.54  27
  -1   0  -7 27167.7 956.739  35
   1   0   7 26635.2 921.865  12
  -1   0  -7 26536.8 957.307  25
   1   0   7 26513.4 990.167  17
  -1   0  -7 27930.6 972.210  33
   1   0   7 27832.3 983.191  20
  -1   0  -7 24932.5 920.885  32
   1   0   7 28023.3 959.685  15
  -1   0  -7 27581.2 980.470   3
  -1   0  -7 27469.3 966.335  28
   1   0   7 25777.4 940.159  22
  -1   0  -7 25227.4 933.378  27
  -1   0  -7 26758.9 961.634  30
   1   0   7 26209.5 951.682  19
  -1   0  -7 26791.4 890.358  11
  -1   0  -7 27514.4 967.312  31
  -1   0  -7 26106.0 951.235  26
  -1   0  -7 26729.4 943.565  34
   1   0   7 28138.1 974.205  21
   1   0   7 27996.2 978.981  24
  -1   0  -8 40968.9 1201.23  11
  -1   0  -8 44216.0 1337.15  26
   1   0   8 45204.9 1346.20  19
   1   0   8 44824.1 1330.25  22
  -1   0  -8 43112.9 1344.40   3
   1   0   8 47849.0 1375.77  21
   1   0   8 45114.7 1406.98  17
  -1   0  -8 47297.1 1366.34  32
  -1   0  -8 42144.1 1304.74  28
  -1   0  -8 47318.1 1375.05  35
  -1   0  -8 45129.8 1321.63  34
   1   0   8 42859.7 1316.52  24
  -1   0  -8 44074.3 1333.02  27
   1   0   8 44541.6 1289.88  12
   1   0   8 46508.2 1372.88  20
  -1   0  -8 44729.1 1345.18  30
  -1   0  -8 46518.2 1350.07  33
  -1   0  -8 47324.2 1370.50  31
  -1   0  -8 41528.1 1287.15  25
  -1  -1   9 22958.7 1029.59  20
  -1  -1   9 22863.7 1024.15  22
   1   1  -9 24817.4 1061.79  33
   1   1  -9 23342.0 1070.76  30
  -1  -1   9 22061.4 1010.34  19
   1   1  -9 23426.5 1046.19  31
   1   1  -9 23844.5 1067.52  25
   1   1  -9 22427.1 1046.36  28
   1  -1  -9 21721.5 1007.58  11
  -1  -1   9 23225.5 1034.37  24
   1   1  -9 24002.5 1054.88  35
  -1   1   9 21235.3 940.880   8
   1   1  -9 24260.1 1070.01  26
   1   1  -9 21980.2 986.546  11
  -1  -1   9 23854.4 1073.52  17
   1   1  -9 24472.6 1073.02  27
   1   1  -9 25610.9 1083.27  32
  -1  -1   9 22875.6 1017.03  21
   1   1  -8 24954.4 946.026  11
   1  -1  -8 25508.8 968.117  34
   1   1  -8 25662.7 980.235  33
  -1   1   8 25650.1 876.928  12
  -1  -1   8 25320.4 867.816   8
   1   1  -8 23058.3 952.719  30
  -1   1   8 24377.6 937.353  21
   1  -1  -8 25551.2 974.414  35
   1  -1  -8 25846.4 990.128  30
   1  -1  -8 26801.2 991.380  33
   1   1  -8 24279.6 967.805  25
   1  -1  -8 26604.6 1004.56  25
  -1   1   8 24549.3 953.799  22
   1  -1  -8 26001.0 975.062  32
  -1  -1   8 25205.8 962.010  19
   1   1  -8 25463.1 996.784  28
   1   1  -8 25922.4 986.419  31
   1   1  -8 22709.7 951.383   3
  -1  -1   8 25681.7 977.600  24
  -1  -1   8 24090.8 950.249  20
   1  -1  -8 24574.6 995.801   3
   1   1  -8 26421.4 998.374  35
   1  -1  -8 24445.1 966.167  26
  -1  -1   8 23907.8 941.725  22
   1  -1  -8 23885.3 960.558  27
  -1   1   8 24929.8 928.933   8
  -1   1   8 25082.2 995.984  17
   1   1  -8 25721.8 984.044  32
  -1  -1   8 24710.8 975.083  17
   1  -1  -8 27641.0 1000.97  31
   1  -1  -8 25413.2 968.527  11
   1   1  -8 24139.2 978.576  27
  -1  -1   8 25084.8 964.369  21
   1   1  -8 24258.2 978.148  26
   1  -1  -8 25518.7 984.015  28
  -1   1   8 25681.1 975.590  24
  -1   1   8 24666.9 956.904  19
  -1   1   8 26013.0 972.794  20
   1   1  -7 31060.6 943.837  11
  -1   1   7 31403.5 959.574  20
  -1   1   7 29365.5 924.320  21
   1   1  -7 29149.2 924.944  34
   1   1  -7 29117.1 942.973  30
  -1  -1   7 29147.0 951.168  17
   1   1  -7 29401.0 947.588  25
  -1   1   7 26767.4 921.144  17
  -1  -1   7 29318.6 805.026  12
  -1   1   7 30013.8 940.388  15
  -1   1   7 30809.7 947.596  19
   1  -1  -7 27336.0 903.729  27
   1   1  -7 28132.7 926.070  28
  -1   1   7 28227.5 902.975  22
  -1  -1   7 30065.7 931.412  21
   1  -1  -7 30653.5 959.453  28
  -1  -1   7 30707.4 945.434  24
  -1  -1   7 28906.0 921.548  19
  -1   1   7 28580.6 888.133   8
   1  -1  -7 28302.8 947.013   3
   1   1  -7 29197.8 944.788  26
   1   1  -7 29231.9 943.517  27
  -1  -1   7 28456.7 830.348   8
  -1   1   7 28804.1 831.779  12
   1   1  -7 28394.6 922.450  35
   1   1  -7 30778.3 953.556  32
  -1  -1   7 27686.9 902.679  20
  -1  -1   7 29543.9 817.497   5
   1   1  -7 30469.4 949.524  33
  -1  -1   7 29808.5 935.921  22
   1  -1  -7 28186.8 904.034  33
   1  -1  -7 30076.2 938.207  35
   1  -1  -7 29511.3 927.178  31
   1  -1  -7 28668.1 948.490  11
   1  -1  -7 28628.2 920.552  26
   1  -1  -7 30047.8 951.319  30
   1   1  -7 28136.1 939.942   3
   1  -1  -7 28582.3 929.485  25
   1   1  -7 29712.9 940.948  31
   1  -1  -7 30072.6 930.516  32
   1  -1  -7 28837.1 913.330  34
  -1   1   7 30088.1 937.810  24
   1   1  -6 32424.8 872.418  35
  -1  -1   6 33038.6 875.990  20
  -1   1   6 33983.6 920.042  17
  -1   1   6 30869.2 843.933  22
   1   1  -6 32593.0 888.450  30
   1   1  -6 31561.5 866.013  33
   1   1  -6 32932.1 877.842  32
   1  -1  -6 32218.4 868.826  35
   1  -1  -6 31920.3 869.779  25
   1   1  -6 32250.2 610.692   7
  -1   1   6 31956.0 771.920  12
   1  -1  -6 31672.5 890.021   3
  -1  -1   6 32388.6 773.343   5
   1  -1  -6 31319.5 848.088  34
  -1  -1   6 33076.7 874.776  24
   1   1  -6 31010.2 868.671  25
   1   1  -6 31685.1 863.581  34
   1   1  -6 31598.5 872.023  23
  -1   1   6 33216.9 873.236  24
   1  -1  -6 29899.4 825.611  32
   1  -1  -6 31630.5 864.275  28
  -1   1   6 31848.0 873.622  15
  -1   1   6 31191.1 704.207   5
   1  -1  -6 32458.8 876.735  30
  -1  -1   6 32138.2 883.122  17
   1   1  -6 31333.6 866.332  27
   1  -1  -6 31577.4 854.008  31
   1  -1  -6 32625.8 879.227  27
   1  -1  -6 33119.5 896.783  11
   1  -1  -6 30043.8 830.550  33
   1   1  -6 31289.0 867.400  26
  -1  -1   6 33090.2 795.246   8
   1  -1  -6 33082.8 883.033  26
  -1   1   6 33351.5 878.489  20
  -1  -1   6 30974.4 852.492  19
  -1   1   6 30792.0 843.166  21
  -1  -1   6 32451.9 867.983  29
  -1   1   6 32281.5 860.768  19
  -1  -1   6 32535.9 745.667  12
   1   1  -6 30861.3 878.645   3
   1   1  -6 33853.2 872.631  11
  -1  -1   6 32705.5 866.989  21
   1   1  -6 32787.7 878.300  31
  -1   1   6 30718.0 831.137   8
  -1  -1   5 182043. 1767.51  24
   1   1  -5 183592. 1798.73  26
   1   1  -5 184771. 1805.44  25
   1   1  -5 184662. 1803.40  23
  -1   1   5 181398. 1506.48   5
   1   1  -5 187867. 1816.49  31
  -1  -1   5 186114. 1787.73  19
   1   1  -5 188196. 1814.68  34
   1   1  -5 191210. 1804.65  11
  -1   1   5 190805. 1869.19  15
  -1  -1   5 181137. 1759.52  29
  -1  -1   5 185013. 1781.44  20
  -1   1   5 186540. 1787.99  19
   1  -1  -5 184313. 1842.48   3
   1  -1  -5 186235. 1799.75  25
  -1  -1   5 190483. 1801.52  21
   1  -1  -5 184598. 1794.08  26
   1  -1  -5 182242. 1770.29  33
   1  -1  -5 183449. 1791.67  30
  -1  -1   5 193979. 1312.78  14
   1  -1  -5 183606. 1788.52  27
   1  -1  -5 186579. 1802.15  28
   1   1  -5 186428. 1807.09  32
   1   1  -5 188512. 1817.73  33
  -1  -1   5 186442. 1646.10   5
  -1   1   5 188941. 1615.79  12
   1  -1  -5 189582. 1812.26  31
  -1   1   5 185889. 1780.25  21
   1  -1  -5 183496. 1776.35  32
   1   1  -5 187234. 1820.13  30
   1  -1  -5 183891. 1778.17  34
  -1  -1   5 188222. 1843.34  17
   1  -1  -5 187549. 1814.12  35
   1  -1  -5 184752. 1831.38  11
  -1  -1   5 189721. 1650.71   8
  -1   1   5 189100. 1799.92  24
   1   1  -5 187637. 1819.41  35
  -1  -1   5 188201. 1523.32  12
   1   1  -5 189409. 1829.10  27
  -1   1   5 191100. 1894.09  17
  -1   1   5 187172. 1783.36  22
   1   1  -5 184097. 1842.21   3
  -1   1   5 187399. 1802.05  20
   1   1  -5 187694. 1364.94   7
   1   1  -4 49094.5 419.793   9
   1  -1  -4 53452.8 870.226   3
  -1  -1   4 52128.8 829.894  29
   1   1  -4 50847.1 857.892   3
  -1   1   4 51620.4 726.702   5
  -1  -1   4 52608.4 698.629  12
  -1   1   4 52397.2 831.815  21
   1   1  -4 53912.0 686.309   7
   1  -1  -4 48085.6 548.663  14
   1   1  -4 52354.0 832.188  11
   1  -1  -4 52743.3 842.642  25
   1   1  -4 51433.3 834.246  23
  -1   1   4 51620.4 827.952  24
  -1  -1   4 51421.1 820.114  21
  -1  -1   4 51303.1 766.331   8
  -1   1   4 51850.9 829.118  19
   1   1  -4 49360.3 825.268  35
   1  -1  -4 52154.0 840.053  30
   1  -1  -4 50493.1 825.698  26
  -1  -1   4 52233.6 828.267  20
   1   1  -4 50050.6 827.114  33
   1   1  -4 49656.2 823.915  34
   1   1  -4 50922.0 837.115  31
  -1   1   4 52316.2 875.354  17
  -1  -1   4 53820.1 804.223   5
   1   1  -4 50765.6 832.622  30
  -1  -1   4 51886.8 842.610  17
  -1  -1   4 51451.5 823.846  19
  -1   1   4 52921.4 841.010  20
   1   1  -4 51184.8 831.608  27
   1  -1  -4 51264.0 832.397  27
  -1   1   4 53298.1 836.637  22
   1   1  -4 51339.6 835.137  25
  -1  -1   4 51518.6 825.317  24
   1   1  -4 51118.3 832.297  26
  -1   1   4 53062.6 751.761  12
   1   1  -4 50201.2 828.784  32
  -1  -1   4 56091.6 676.669  14
   1  -1  -4 49239.4 815.669  28
   1  -1  -4 51668.4 860.796  11
   1  -1  -3 362077. 7394.07  28
  -1  -1   3 363951. 7343.50  19
  -1  -1   3 370026. 7075.39   8
  -1  -1   3 381350. 6556.85  14
  -1   1   3 366967. 7824.00  17
  -1  -1   3 356618. 1858.98  17
  -1  -1   3 356740. 1836.21   5
   1   1  -3 359785. 1865.48  33
   1   1  -3 356317. 7414.87  34
   1  -1  -3 365906. 7441.74  26
   1   1  -3 360501. 1850.41  23
  -1   1   3 364981. 7373.21  22
  -1   1   3 371489. 6861.66   5
   1   1  -3 354237. 1832.05  25
   1  -1  -3 368503. 7458.82  27
   1   1  -3 361562. 1872.70  32
   1   1  -3 351257. 1908.26   3
   1   1  -3 358963. 1848.89  30
   1   1  -3 356134. 1834.50  26
   1   1  -3 356683. 1870.97  11
  -1   1   3 361176. 7368.82  19
  -1  -1   3 355690. 1812.69  21
  -1  -1   3 364664. 5939.40  12
   1  -1  -3 366629. 7448.15  25
   1  -1  -3 366164. 1449.62  14
  -1   1   3 346441. 1622.63  12
  -1  -1   3 357373. 7264.34  24
  -1   1   3 358462. 7330.03  24
   1  -1  -3 360681. 1946.00  11
   1   1  -3 357892. 1842.92  27
   1  -1  -3 367232. 1908.38   3
  -1  -1   3 358550. 7269.21  29
  -1   1   3 371647. 7511.76  20
  -1   1   3 362062. 7337.47  21
   1   1  -3 362591. 1885.48  35
   1  -1  -3 364059. 7445.68  30
  -1  -1   3 357056. 1821.49  20
   1   1  -3 370619. 4546.72   9
   1   1  -3 356608. 1866.86  31
   1  -1  -2 4044.77 188.635  25
   1   1  -2 3858.14 181.759  30
   1   1  -2 4174.88 189.816  14
   1   1  -2 3751.89 177.065  24
  -1  -1   2 3914.81 182.352  24
  -1   1   2 3941.17 164.605  12
   1   1  -2 4095.74 187.055  32
   1   1  -2 3633.07 176.716  28
  -1  -1   2 3589.76 184.781  35
  -1  -1   2 3775.09 188.477  33
   1  -1  -2 3911.94 186.774  27
   1   1  -2 4004.68 197.761  11
   1   1  -2 4156.33 186.972  33
   1   1  -2 3987.27 183.287  29
  -1   1   2 4254.44 194.021  24
   1   1  -2 4004.05 182.284  27
   1   1  -2 3722.46 176.464  25
  -1   1   2 3933.43 187.820  20
  -1  -1   2 3741.15 179.103  29
   1   1  -2 4930.51 198.042  17
   1   1  -2 4362.36 138.628   9
  -1  -1   2 4024.24 183.551  17
   1   1  -2 3759.61 180.700  35
  -1  -1   2 4084.40 189.522   8
   1  -1  -2 4322.51 207.850  11
  -1   1   2 4305.06 194.895  19
   1   1  -2 4262.98 207.329   3
   1  -1  -2 4237.79 190.807  30
   1   1  -2 3590.01 178.535  31
  -1  -1   2 3659.62 184.412  34
   1  -1  -2 3669.36 159.752  12
   1   1  -2 3672.26 176.726  23
   1   1  -2 3991.34 184.158  20
  -1   1   2 4437.63 195.667  21
  -1  -1   2 4164.37 139.223  18
  -1  -1   2 4108.15 200.162   5
  -1  -1   2 3797.01 175.913  21
  -1  -1   2 4057.83 183.767  20
   1  -1  -2 4102.72 189.873  28
  -1  -1   2 3880.71 180.757  19
   1   1  -2 4029.83 187.117  34
  -1  -1   2 3475.99 182.438  31
  -1  -1   2 4007.53 191.200  32
   1   1  -2 3696.36 183.397   8
   1   1  -2 3926.37 181.006  19
   1  -1  -2 4337.31 193.633   3
  -1   1   2 4071.54 188.916  22
   1  -1  -2 3890.73 185.754  26
   1   1  -2 3987.88 181.681  26
   1  -1  -1 402733. 4979.19  25
  -1   1   1 383091. 5080.90  33
   1  -1  -1 402203. 4968.30  28
   1  -1  -1 403240. 4979.23  26
   1   1  -1 412094. 5767.11  16
   1  -1  -1 400086. 4952.36  27
   1   1  -1 416765. 6021.96  14
  -1   1   1 402208. 4952.30  23
  -1   1   1 395067. 4913.81  22
  -1   1   0 253.604 76.1434  30
   1   1   0 293.165 46.8178  19
  -1   1   0 281.103 45.0727   6
   1   1   0 365.976 47.5343  20
   1   1   0 362.243 81.5383  13
   1  -1   0 327.328 82.5766   0
   1   1   0 412.094 50.3705  23
  -1  -1   0 458.175 102.051   9
  -1   1   0 370.335 54.8655   8
   1   1   0 422.654 71.5930  12
   1  -1   0 269.156 71.4473  31
  -1  -1   0 405.039 52.6730  35
  -1  -1   0 364.037 84.7637   7
   1  -1   0 410.366 76.8462  29
   1  -1   0 330.314 73.6214  24
   1   1   0 347.650 50.6834  33
   1   1   0 330.491 48.8004  35
  -1   1   0 374.831 76.2844  21
   1   1   0 416.863 83.2193   2
   1  -1   0 265.157 72.6493  35
   1  -1   0 387.247 78.8439  27
   1   1   0 397.352 47.7666  28
   1   1   0 348.577 47.3645  27
  -1  -1   0 359.147 52.9583  31
  -1  -1   0 326.051 50.2347  29
  -1   1   0 297.977 84.1206  18
   1  -1   0 385.771 73.7631  19
   1   1   0 301.037 84.0018  16
   1   1   0 364.516 48.2094  26
   1   1   0 345.938 87.5340  14
   1   1   0 399.210 48.9874  22
   1   1   0 416.252 48.2948  29
   1  -1   0 339.562 75.9750  32
  -1  -1   0 216.182 74.8252  15
  -1   1   0 393.870 77.2631  22
   1  -1   0 379.557 79.4341  10
  -1   1   0 363.683 77.8744  23
   1  -1   0 321.872 76.8352  28
   1   1   0 376.486 58.2988  17
  -1   1   0 315.856 79.2653  25
   1   1   0 384.697 47.8139  21
  -1  -1   0 368.721 50.5910  25
   1   1   0 401.646 48.5982  25
  -1  -1   0 438.757 51.9995  27
  -1  -1   0 304.748 49.4929  26
  -1  -1   0 287.414 49.6013  28
   1  -1   0 378.968 45.6771   6
  -1   1  -2 1376.61 167.185  22
   1  -1   2 1281.97 161.760  19
  -1  -1  -2 1309.76 156.012  28
  -1   1  -2 1152.40 164.926  26
   1  -1   2 1152.20 155.581  20
   1   1   2 1108.84 162.806  17
   1   1   2 1334.70 149.309  21
  -1  -1  -2 1252.72 150.066  30
   1  -1   2 1362.73 163.591  24
  -1  -1  -2 1008.08 86.2854   7
   1  -1   2 1293.55 148.311  15
   1  -1   2 1268.08 164.185  10
   1   1   2 1411.82 154.359  22
   1  -1   2 1154.71 120.939   5
   1  -1   2 1481.76 167.830  17
  -1   1  -2 1209.47 114.698  11
  -1  -1  -2 1055.91 149.934  27
   1  -1   2 1186.75 88.4883   9
  -1  -1  -2 1353.56 175.677   6
   1   1   2 1302.24 149.770  24
   1  -1   2 1236.49 162.418  29
  -1   1  -2 1091.55 162.528  30
  -1  -1  -2 1191.00 143.338   9
   1   1   2 1214.46 166.646  12
  -1   1  -2 1349.44 157.323   3
   1   1   2 1218.48 150.884  19
  -1  -1  -2 1176.59 149.762  11
  -1   1  -2 1165.64 165.342  18
  -1  -1  -2 1361.26 161.705  26
   1  -1   2 1052.63 101.037  11
  -1   1  -2 1295.53 166.103  25
   1   1   2 1350.41 155.257  20
   1  -1   2 1314.18 161.422  28
  -1  -1  -2 1028.49 149.779  25
  -1   1  -2 1368.78 165.988  23
   1  -1   3 118905. 1204.60  24
   1   1   3 122630. 1192.99  19
  -1  -1  -3 122931. 1183.98  28
   1   1   3 124964. 1197.00  21
  -1  -1  -3 119505. 1214.61   3
  -1   1  -3 119905. 1212.66  30
  -1  -1  -3 124830. 1197.78  25
   1  -1   3 120107. 1245.73  17
   1   1   3 119883. 1253.90  17
   1  -1   3 120036. 1210.56  19
  -1   1  -3 116381. 1193.37  25
   1   1   3 122056. 1181.91  22
  -1  -1  -3 125897. 1045.06   9
  -1   1  -3 123355. 1191.97   3
   1   1   3 123617. 1196.78  20
   1   1   3 122526. 1191.40  24
   1  -1   3 117621. 1200.23  29
  -1   1  -3 116205. 1190.23  26
   1  -1   3 119842. 727.492   9
  -1   1  -3 121455. 1216.66  23
  -1  -1  -3 123631. 1189.42  27
  -1   1  -3 119780. 1200.24  18
   1  -1   3 127768. 1214.98  15
  -1  -1  -3 116657. 644.105   5
   1  -1   3 122523. 981.879   5
   1  -1   3 116772. 1187.59  21
  -1  -1  -3 122666. 1186.43  26
  -1   1  -3 120987. 1214.00  27
  -1  -1  -3 123863. 1160.10  11
  -1  -1  -3 122785. 1190.68  30
   1  -1   3 118364. 1200.32  20
  -1   1  -3 123689. 1023.35  11
   1  -1   3 120987. 1184.59  12
   1   1   3 122887. 1212.96  12
  -1  -1  -4 198.246 166.520  25
   1  -1   4-48.3895 152.494  15
  -1   1  -4 24.8131 120.206  11
   1   1   4 147.059 162.957  24
  -1  -1  -4 72.6810 161.017   3
   1   1   4 32.4753 181.802  17
   1   1   4 154.586 64.5688   5
  -1   1  -4 174.117 166.891  23
   1   1   4 145.253 158.298  22
  -1  -1  -4 23.6260 166.011  27
   1  -1   4 229.483 182.240  29
   1  -1   4 268.294 166.732  20
   1  -1   4 98.7822 96.9783   5
   1  -1   4 181.376 160.119  21
  -1   1  -4 375.383 176.310  26
  -1  -1  -4 126.431 158.364  30
  -1   1  -4 341.937 177.533  27
   1  -1   4 125.432 152.053  12
  -1  -1  -4 86.0668 139.439  11
   1   1   4 32.7505 165.012  15
  -1  -1  -4 131.383 46.8156   7
   1  -1   4 432.309 179.712  19
   1   1   4 126.716 155.787  20
  -1  -1  -4 131.993 162.377  26
   1   1   4 260.871 155.569  12
  -1   1  -4 4.61914 163.416   3
  -1   1  -4 189.639 171.137  30
   1  -1   4 92.7064 176.268  17
  -1  -1  -4 203.425 162.713  28
   1   1   4 127.770 162.214  19
   1  -1   4 383.322 185.715  24
  -1   1  -4 82.8553 171.657  25
  -1  -1  -4 50.5684 62.4873   5
  -1  -1  -4 118.741 101.508   9
   1   1   4 272.889 161.788  21
  -1   1  -4 243.974 179.789  18
  -1  -1  -5 184252. 1914.06  33
  -1  -1  -5 179885. 1437.58   9
  -1   1  -5 180456. 1916.06  34
  -1   1  -5 171003. 1879.71  26
   1   1   5 183567. 1930.61  20
  -1  -1  -5 178077. 1888.38  28
  -1  -1  -5 183990. 1921.96  31
   1  -1   5 179328. 1924.41  24
  -1   1  -5 180299. 1932.79  35
   1   1   5 174330. 1980.05  17
  -1  -1  -5 181994. 1912.47  25
  -1   1  -5 175796. 1872.10  18
  -1   1  -5 179162. 1924.05   3
   1   1   5 180749. 1904.47  22
  -1  -1  -5 178591. 1901.68  35
  -1  -1  -5 177203. 1935.79   3
  -1  -1  -5 181821. 1913.85  30
   1  -1   5 183747. 2010.98  17
   1   1   5 176948. 1922.82  15
  -1   1  -5 181243. 1926.66  32
  -1  -1  -5 176493. 1798.79  11
  -1   1  -5 173020. 1896.09  23
  -1   1  -5 171724. 1886.24  25
   1   1   5 180717. 1884.83  12
   1   1   5 182744. 1921.91  19
   1  -1   5 175799. 1902.22  20
  -1   1  -5 173662. 1893.93  27
   1   1   5 179358. 1902.74  24
   1  -1   5 178871. 1467.58   5
  -1  -1  -5 179355. 1897.22  27
   1  -1   5 185509. 1873.63  12
  -1  -1  -5 180888. 1898.91  32
  -1   1  -5 181096. 1694.27  11
   1  -1   5 176618. 1906.04  29
   1   1   5 185342. 1930.15  21
  -1   1  -5 172915. 1897.73  30
  -1   1  -5 180514. 1923.15  33
  -1  -1  -5 181473. 1898.99  34
   1  -1   5 183492. 1910.12  15
   1  -1   5 179641. 1920.82  21
   1  -1   5 176846. 1913.52  19
  -1   1  -5 183249. 1944.57  31
  -1  -1  -5 178903. 1896.31  26
  -1   1  -6 8310.75 532.720   3
  -1   1  -6 8411.66 526.969  31
  -1   1  -6 8672.39 532.043  23
  -1  -1  -6 9196.23 540.533   3
  -1  -1  -6 7896.69 516.644  28
   1   1   6 8934.83 531.526  15
   1   1   6 8763.47 531.601  24
  -1  -1  -6 8091.48 518.507  30
  -1   1  -6 8631.70 535.407  26
  -1  -1  -6 8348.06 523.937  26
  -1   1  -6 8998.60 555.088  25
  -1   1  -6 8093.04 520.967  27
   1   1   6 8460.21 522.409  22
  -1  -1  -6 8957.06 544.261  27
   1  -1   6 8746.76 537.423  29
  -1   1  -6 8857.17 462.330  11
   1   1   6 8464.04 509.506  12
  -1  -1  -6 9152.63 544.268  25
   1  -1   6 8625.63 540.940  17
   1   1   6 8370.47 523.115  19
   1  -1   6 9387.48 531.987  15
  -1   1  -6 8573.31 546.487  30
   1  -1   6 8989.73 545.230  19
   1  -1   6 8233.63 493.377  12
  -1   1  -6 8787.19 524.669  33
  -1   1  -6 8371.00 510.813  35
   1  -1   6 8902.06 536.480  20
   1  -1   6 7805.67 513.871  24
  -1   1  -6 9010.96 534.942  32
  -1  -1  -6 8604.84 517.825  31
   1  -1   6 8881.50 530.677  21
  -1  -1  -6 8779.94 494.062  11
   1   1   6 9434.58 547.038  21
  -1  -1  -6 8779.69 527.142  32
   1   1   6 8613.33 534.141  17
  -1  -1  -6 8109.98 511.515  34
  -1  -1  -6 8497.19 524.147  35
  -1  -1  -6 8273.59 514.719  33
   1   1   6 8502.93 528.970  20
   1   1   7 45966.9 1237.50  20
   1  -1   7 42296.7 1186.12  19
  -1   1  -7 44899.7 1220.14  31
   1   1   7 45362.9 1195.56  12
   1  -1   7 45546.5 1174.56  12
  -1  -1  -7 41028.1 1120.04  11
  -1  -1  -7 46702.6 1228.88  32
   1  -1   7 44713.8 1214.80  21
  -1  -1  -7 42217.3 1208.21   3
  -1   1  -7 45309.1 1224.84  32
   1   1   7 42259.5 1230.40  17
  -1   1  -7 42629.4 1199.09  30
  -1   1  -7 43615.9 1220.93   3
  -1  -1  -7 42994.7 1191.94  28
   1  -1   7 44251.7 1259.96  17
  -1  -1  -7 43894.7 1201.55  27
  -1  -1  -7 45939.0 1226.11  35
  -1  -1  -7 43636.5 1201.94  30
   1   1   7 43489.6 1197.17  19
   1   1   7 44373.1 1210.55  24
  -1  -1  -7 43744.1 1194.06  25
  -1   1  -7 44144.4 1200.20  33
  -1   1  -7 43189.5 1206.64  25
  -1   1  -7 44061.9 1092.63  11
  -1   1  -7 43558.4 1211.34  26
  -1   1  -7 42872.6 1205.25  27
   1   1   7 44497.2 1208.74  21
   1  -1   7 43110.1 1198.81  20
  -1  -1  -7 43232.7 1185.74  31
  -1  -1  -7 46916.2 1230.59  33
  -1   1  -7 43485.6 1207.59  23
   1   1   7 44746.7 1212.16  22
   1  -1   7 42234.7 1186.33  29
   1  -1   7 43132.5 1192.87  24
  -1   1  -7 44803.2 1221.28  35
  -1  -1  -7 43290.0 1197.14  26
  -1  -1  -7 47415.4 1233.33  34
   1   1   7 44264.4 1205.51  15
   1   1   8 28030.9 1087.03  15
   1   1   8 26243.1 1044.11  19
   1   1   8 28551.0 1092.28  20
  -1   1  -8 27732.1 1105.75   3
   1  -1   8 27396.9 1075.96  20
  -1   1  -8 26870.1 1066.05  25
  -1  -1  -8 27809.2 1063.34  34
  -1  -1  -8 24545.2 975.907  11
  -1  -1  -8 27556.3 1080.23  28
  -1  -1  -8 27208.9 1066.71  26
   1  -1   8 29035.7 1098.03  22
  -1   1  -8 26979.3 1054.14  33
  -1  -1  -8 29959.7 1106.54  32
  -1   1  -8 25324.6 1034.97  28
  -1  -1  -8 25061.6 1051.57   3
  -1   1  -8 26789.6 1068.98  27
  -1  -1  -8 28894.7 1099.23  27
   1  -1   8 24232.1 965.174  12
   1  -1   8 29087.8 1142.78  17
  -1   1  -8 28226.5 1075.63  32
  -1  -1  -8 27626.5 1067.28  33
   1  -1   8 26857.3 1061.23  19
  -1  -1  -8 30604.5 1115.79  31
   1   1   8 28244.7 1092.87  24
  -1   1  -8 24654.2 1031.76  30
  -1  -1  -8 25608.1 1045.06  30
   1  -1   8 26016.4 1043.69  24
  -1  -1  -8 27752.8 1074.79  25
   1  -1   8 26498.1 1056.81  21
  -1   1  -8 27707.4 1075.57  35
   1   1   8 26065.4 1052.98  22
   1   1   8 28246.4 1048.68  12
  -1  -1  -8 30263.5 1110.35  35
   1   1   8 25796.7 1036.40  21
   1   1   8 29131.8 1138.02  17
  -1   1  -8 26737.7 1072.71  26
  -1   1  -8 27930.3 1076.94  31
   1  -2  -9 14769.1 870.455  11
   1   2  -9 16058.3 861.224  11
  -1   2   9 14753.0 828.449   8
  -1  -2   9 17877.2 941.244  17
  -1   2   8 58666.0 1464.65  15
  -1  -2   8 55711.1 1421.12  22
   1  -2  -8 59223.9 1442.26  32
   1  -2  -8 55148.3 1398.87  33
   1   2  -8 57090.2 1438.88  33
  -1   2   8 56954.2 1426.94  24
   1   2  -8 58184.3 1457.32  32
   1  -2  -8 55780.7 1422.67  26
  -1  -2   8 58305.2 1458.31  20
  -1   2   8 55926.4 1416.04  19
   1  -2  -8 57498.7 1458.23  30
   1   2  -8 54455.2 1442.97  30
  -1   2   8 55768.5 1306.71  12
   1  -2  -8 58301.7 1443.21  35
   1   2  -8 56283.5 1437.69  31
   1   2  -8 54615.9 1438.45  27
  -1  -2   8 55658.9 1420.70  24
  -1  -2   8 54316.1 1422.51  17
  -1  -2   8 55440.2 1414.50  21
   1   2  -8 54438.5 1436.85  26
   1  -2  -8 54642.3 1413.54  25
   1  -2  -8 56146.4 1455.46  11
  -1  -2   8 56146.9 1431.62  19
  -1  -2   8 55495.6 1415.32  29
   1  -2  -8 54631.6 1410.20  28
   1  -2  -8 58274.0 1436.97  31
  -1   2   8 58115.2 1436.46  21
  -1   2   8 56439.6 1427.28  20
   1   2  -8 55502.6 1453.54  25
   1  -2  -8 57515.5 1498.96   3
   1   2  -8 56853.9 1451.12  35
   1   2  -8 55361.3 1439.64  28
  -1   2   8 57779.8 1431.81  22
   1   2  -8 57996.8 1405.23  11
   1   2  -8 56492.7 1468.20   3
  -1   2   8 57702.2 1422.92   8
   1  -2  -8 57387.1 1420.81  34
   1   2  -8 54605.6 1442.17  23
   1  -2  -8 57569.0 1447.18  27
   1  -2  -7 29072.6 926.898  31
  -1   2   7 31777.4 986.843  15
  -1  -2   7 30280.8 957.081  20
   1  -2  -7 28310.8 929.223  25
  -1   2   7 29834.5 943.120  24
   1  -2  -7 30128.5 976.443  11
   1  -2  -7 29629.5 931.735  33
  -1  -2   7 30526.9 876.226   5
   1  -2  -7 28591.2 968.790   3
   1   2  -7 31331.6 999.842   3
  -1  -2   7 30919.9 964.243  24
  -1  -2   7 29363.5 943.658  19
  -1  -2   7 30401.4 962.710  17
   1  -2  -7 28373.8 934.706  28
   1   2  -7 29274.6 956.091  27
  -1  -2   7 28580.6 802.205   8
   1   2  -7 29840.6 959.244  35
   1  -2  -7 30939.5 951.713  32
   1   2  -7 30546.6 966.327  31
   1   2  -7 30865.6 972.081  32
  -1  -2   7 30045.2 815.632  12
   1   2  -7 29817.1 969.415  30
  -1  -2   7 29853.1 947.027  29
   1   2  -7 28418.7 944.469  25
  -1   2   7 29174.1 936.629  20
   1  -2  -7 29592.5 948.829  27
  -1   2   7 29720.2 935.762  21
   1   2  -7 28644.5 946.856  26
  -1   2   7 32256.3 972.269  22
   1   2  -7 31433.0 976.203  33
   1  -2  -7 30892.1 968.575  26
  -1   2   7 29103.5 858.857  12
  -1   2   7 27491.4 909.668  19
  -1   2   7 28776.1 962.367  17
   1  -2  -7 29299.4 937.329  35
   1  -2  -7 28995.4 923.284  34
   1  -2  -7 29597.9 952.906  30
   1   2  -7 31435.5 990.869  23
   1   2  -7 29059.7 914.969  11
  -1  -2   7 29355.4 940.736  21
  -1  -2   6 77324.0 1337.32  19
  -1   2   6 74164.0 1306.87  24
   1  -2  -6 73688.9 1295.25  32
   1  -2  -6 74311.6 1300.53  33
   1  -2  -6 75144.5 1360.24   3
   1   2  -6 73025.7 955.096   7
  -1  -2   6 77220.1 1331.43  21
  -1   2   6 74982.8 1213.64  12
   1   2  -6 73828.5 1334.17  27
   1   2  -6 76581.3 1342.20  33
  -1   2   6 74866.8 1306.99  21
   1   2  -6 72583.7 1339.07   3
   1  -2  -6 76937.0 1343.11  26
   1  -2  -6 75952.4 1338.06  30
   1  -2  -6 74224.3 1319.12  25
   1   2  -6 79368.3 1382.89  30
   1   2  -6 74737.8 1326.01  32
   1  -2  -6 72794.5 1304.78  27
   1  -2  -6 73660.2 1316.77  28
  -1   2   6 76374.8 1328.32  19
   1   2  -6 74215.9 1336.60  23
  -1  -2   6 74432.3 1227.30   5
   1  -2  -6 74031.2 1307.91  35
  -1   2   6 73630.7 1359.02  17
  -1   2   6 73253.0 1306.04  20
  -1   2   6 79215.7 1388.78  15
  -1  -2   6 71706.2 1294.17  17
   1  -2  -6 73892.8 1298.84  31
   1  -2  -6 72473.7 1282.14  34
   1   2  -6 76728.0 1357.73  26
   1   2  -6 73527.6 1320.84  31
  -1  -2   6 76580.7 1329.33  29
  -1   2   6 74256.3 1304.01  22
   1   2  -6 77634.6 1354.91  35
   1  -2  -6 77415.2 1374.36  11
  -1  -2   6 75084.9 966.291  14
  -1  -2   6 75763.2 1324.17  24
  -1  -2   6 74177.1 1136.03   8
  -1  -2   6 75448.7 1320.43  20
  -1  -2   6 74840.6 1117.75  12
   1   2  -6 74388.4 1279.00  11
   1   2  -6 76102.7 1353.49  25
   1   2  -5 28721.3 750.334  26
  -1  -2   5 27734.6 722.622  20
  -1  -2   5 27985.5 604.664  12
   1  -2  -5 28026.1 759.513  11
  -1   2   5 28152.7 724.511  21
   1   2  -5 29400.3 769.500   3
  -1  -2   5 29517.5 744.648  24
  -1  -2   5 26997.6 714.070  19
   1   2  -5 27762.8 738.071  33
   1   2  -5 27131.6 728.875  32
   1  -2  -5 28877.3 742.719  26
   1  -2  -5 28024.0 723.066  33
   1   2  -5 27084.3 730.962  31
   1  -2  -5 27008.2 708.091  34
  -1   2   5 27087.3 746.426  17
  -1   2   5 30096.6 752.671  19
   1  -2  -5 29846.2 752.156  27
   1   2  -5 28945.7 581.740   7
   1  -2  -5 30068.7 758.596  25
   1  -2  -5 26775.4 706.738  32
  -1  -2   5 27131.4 613.899   8
  -1   2   5 28766.6 734.973  22
   1  -2  -5 28623.0 730.656  31
   1  -2  -5 28115.7 734.325  28
   1   2  -5 26742.9 724.652  25
  -1  -2   5 28249.5 732.094  29
  -1   2   5 28423.4 757.135  15
  -1  -2   5 28481.7 728.619  21
   1   2  -5 28602.5 750.578  27
  -1   2   5 27110.8 656.739  12
  -1   2   5 28805.8 737.528  24
   1  -2  -5 29067.1 763.168   3
  -1  -2   5 28011.2 696.848   5
  -1  -2   5 29117.7 583.492  14
   1  -2  -5 28287.0 738.118  30
   1   2  -5 29597.5 763.824  30
   1   2  -5 28847.6 752.257  23
   1   2  -5 27715.5 736.015  35
   1   2  -5 27765.6 705.892  11
  -1  -2   5 26806.9 705.902  17
  -1   2   5 27520.1 722.868  20
   1   2  -4 337966. 2189.63  31
  -1   2   4 344363. 2193.21  20
   1  -2  -4 339157. 2194.08   3
  -1  -2   4 335843. 2133.12  21
   1   2  -4 339974. 2185.97  32
  -1  -2   4 335326. 2138.16  24
  -1   2   4 342787. 2178.83  19
   1   2  -4 340541. 2200.30  35
  -1  -2   4 343833. 1798.00  12
   1   2  -4 337707. 2179.12  26
   1   2  -4 335637. 1828.09  18
   1  -2  -4 347709. 2199.91  28
   1  -2  -4 336314. 2257.36  11
   1   2  -4 344299. 2135.53  11
   1   2  -4 350331. 1875.24   7
  -1   2   4 338648. 2161.96  24
   1   2  -4 337243. 2175.92  27
  -1   2   4 343070. 2170.23  21
  -1  -2   4 356902. 1918.69  14
  -1  -2   4 346008. 1909.19   8
  -1  -2   4 333838. 2135.90  19
   1  -2  -4 350599. 2215.68  30
  -1   2   4 344174. 2171.35  22
   1   2  -4 342868. 2252.60   3
   1  -2  -4 345093. 2191.74  27
   1   2  -4 338583. 2184.47  33
  -1  -2   4 335320. 2139.37  29
  -1  -2   4 347829. 2129.79  17
   1  -2  -4 342978. 2185.45  25
   1   2  -4 337234. 2180.57  25
  -1  -2   4 338859. 2149.23  20
  -1   2   4 339664. 2012.42  12
   1   2  -4 331669. 2164.89  30
   1   2  -4 333582. 2166.52  23
   1  -2  -4 343532. 2188.19  26
  -1  -2   4 346047. 2174.06   5
   1   2  -3 10909.7 367.789  35
   1   2  -3 11320.4 338.782   7
  -1  -2   3 10470.4 350.833  29
  -1  -2   3 10825.0 341.863  14
   1  -2  -3 10602.2 358.718  26
   1   2  -3 10064.4 362.358   3
   1   2  -3 10672.8 284.955  18
   1  -2  -3 10357.9 357.383  27
   1   2  -3 10714.0 359.456  27
   1   2  -3 10562.8 360.280  33
   1   2  -3 10491.0 361.194  31
   1  -2  -3 11183.8 359.674   3
  -1  -2   3 10634.0 370.041   5
   1   2  -3 10330.0 351.083  11
   1   2  -3 10468.9 353.277  23
  -1   2   3 9670.09 343.454  24
  -1  -2   3 10514.6 352.032  19
  -1   2   3 10364.7 351.832  22
   1   2  -3 10512.6 357.507  25
  -1  -2   3 10624.0 354.189  24
  -1  -2   3 9738.59 319.121  17
  -1   2   3 10035.5 344.987  21
  -1  -2   3 10415.0 349.189  20
   1   2  -3 10596.1 358.736  26
  -1   2   3 10575.8 355.964  20
   1   2  -3 11077.2 363.957  30
   1  -2  -3 9922.42 351.524  30
   1  -2  -3 10659.6 376.852  11
  -1  -2   3 11327.2 321.775   8
   1  -2  -3 10141.1 351.928  28
  -1  -2   3 10816.0 357.234  28
  -1  -2   3 11011.1 354.936  21
   1   2  -3 10654.4 362.715  32
   1   2  -3 10590.1 204.068   9
   1  -2  -3 10411.0 357.163  25
   1   2  -3 10433.2 352.259  22
  -1   2   3 10955.6 337.224  12
  -1   2   3 9852.46 345.343  19
  -1  -2   2 301345. 4568.55   1
   1  -2  -2 300225. 1531.30  28
   1  -2  -2 301369. 5672.01   3
   1   2  -2 299217. 5941.26  25
   1   2  -2 314313. 5044.39   9
   1   2  -2 296819. 5450.94  17
  -1   2   2 294507. 5887.30  15
   1   2  -2 306924. 1598.83   3
  -1  -2   2 298571. 5871.09  20
   1   2  -2 301034. 6021.95  35
   1   2  -2 303214. 5980.61  30
  -1   2   2 294912. 1511.08  23
  -1  -2   2 298051. 5869.74  19
   1  -2  -2 289918. 1492.18  10
   1  -2  -2 302458. 1533.21  29
  -1  -2   2 292292. 5792.20  28
  -1  -2   2 299089. 6586.62   5
  -1  -2   2 311483. 5272.40  17
   1  -2  -2 298759. 1527.74  26
   1   2  -2 304127. 5977.96  22
  -1   2   2 297057. 1521.81  21
   1   2  -2 299782. 6015.43  33
  -1  -2   2 297563. 4642.59   9
  -1  -2   2 304360. 4406.59  18
   1   2  -2 298043. 5916.23  26
   1   2  -2 301633. 5940.92  23
   1   2  -2 292788. 4306.55  18
   1   2  -2 300241. 1561.72  11
  -1   2   2 294189. 1511.16  22
  -1  -2   2 300683. 1394.53   8
   1   2  -2 303284. 6023.14  32
  -1   2   2 289068. 1503.82  19
  -1   2   2 290878. 1507.51  20
   1   2  -2 297186. 5988.54  31
   1  -2  -2 296590. 1523.90  25
   1  -2  -2 300081. 6386.84  11
  -1  -2   2 295600. 5842.13  24
  -1  -2   2 291619. 5803.68  29
   1  -2  -2 302592. 1537.60  27
  -1   2   2 293972. 1464.04  12
   1   2  -1 12760.4 181.635  17
  -1   2   1 12338.6 225.156   3
   1   2  -1 12502.3 294.833   3
  -1  -2   1 12246.6 256.683  27
   1   2  -1 12222.5 254.377  22
   1   2  -1 11912.9 253.142  32
   1   2  -1 11705.0 250.614  10
  -1  -2   1 12667.1 321.925   5
  -1  -2   1 12511.0 283.517   9
   1  -2  -1 12257.1 279.022  11
  -1   2   1 12129.3 285.616  23
  -1  -2   1 12349.4 253.958  10
   1   2  -1 12347.7 256.226  35
  -1  -2   1 12238.5 255.168  24
  -1   2   1 11991.5 284.593  12
  -1   2   1 11710.8 280.832  19
   1  -2  -1 12024.7 287.789  10
  -1   2   1 12164.0 287.127  21
  -1   2   1 12066.9 232.731  15
  -1  -2   1 12404.8 260.205  30
  -1  -2   1 12085.3 227.842  12
   1  -2  -1 12445.7 288.916  26
   1   2  -1 12224.2 255.886  30
   1   2  -1 11810.2 251.891  29
  -1   2   1 12181.6 286.197  30
   1   2  -1 12242.8 256.738  24
   1  -2  -1 12337.1 287.038  29
  -1  -2   1 11873.6 253.343  28
   1   2  -1 12504.8 256.383  21
  -1  -2   1 12636.6 262.304  21
   1  -2  -1 12301.9 286.996  28
  -1  -2   1 12319.0 258.127  23
  -1  -2   1 12702.4 263.359  25
  -1  -2   1 11936.5 266.340  33
   1   2  -1 12714.9 258.251  23
   1   2  -1 12217.6 282.559   8
  -1  -2   1 12474.4 258.313  19
  -1  -2   1 11693.1 263.510  31
   1   2  -1 12433.8 260.160  19
   1   2  -1 12268.8 183.470  18
   1   2  -1 11989.3 253.594  28
   1  -2  -1 12582.3 291.105  25
   1   2  -1 11968.5 241.602   1
  -1  -2   1 12505.4 260.455  22
   1  -2  -1 11664.6 231.033  15
   1   2  -1 12300.4 257.061  27
  -1  -2   1 12212.1 284.123   4
  -1   2   1 12359.7 288.850  22
  -1  -2   1 12284.9 256.631  29
   1   2  -1 12894.0 262.165  25
   1  -2  -1 12071.3 282.871  24
   1   2  -1 12390.0 223.016  12
  -1  -2   1 11946.2 266.326  35
  -1  -2   1 12429.0 269.192  32
   1   2  -1 12266.5 255.781  31
   1  -2  -1 12368.6 288.579  27
  -1   2   1 12486.2 290.220  20
  -1   2   0 241798. 2798.14  15
  -1   2   0 260067. 4885.67  22
   1   2   0 262810. 4173.78  30
  -1  -2   0 262462. 5403.25   9
   1   2   0 254757. 1242.18  16
   1  -2   0 262161. 4921.56  27
   1  -2   0 261413. 4907.10  28
  -1  -2   0 247451. 4209.33  35
   1   2   0 253864. 3168.39  17
  -1  -2   0 256992. 4079.88  28
  -1   2   0 260280. 4893.37  25
   1   2   0 256119. 1200.22  13
  -1  -2   0 261452. 4125.57  27
  -1   2   0 255326. 1231.48  18
   1  -2   0 258934. 4891.12  29
   1   2   0 258735. 4249.25  28
   1   2   0 259730. 4250.07  27
   1  -2   0 265851. 4977.53  19
   1   2   0 253365. 4305.64  33
   1   2   0 256589. 4248.56  25
   1   2   0 259910. 1207.11   2
  -1   2   0 256116. 4864.61  21
   1   2   0 258891. 4252.27  29
   1  -2   0 260587. 4904.34  24
   1  -2   0 255626. 4962.29  10
   1  -2   0 259975. 4889.22  26
  -1   2   0 259607. 3852.26  11
   1   2   0 258458. 4490.94  12
  -1  -2   0 255824. 1176.44   5
   1   2   0 259550. 4222.67  35
  -1  -2   0 258222. 4106.17  26
  -1  -2   0 259558. 4117.70  24
  -1   2   0 259617. 4874.22  23
   1   2   0 263967. 4170.23  22
  -1   2   0 262035. 4917.53  30
  -1   2   0 252107. 2819.61   3
  -1   2   0 254683. 4853.25  20
   1   2   0 266715. 4201.81  21
  -1  -2   0 248823. 4206.78  31
  -1  -2   0 258116. 4094.38  29
   1   2   0 257905. 4189.83  31
   1   2   0 257010. 4243.62  26
   1   2   0 260855. 4145.55  23
   1   2   0 263574. 4913.91   5
   1   2   0 266845. 4214.96  20
  -1  -2   0 263712. 1202.57   4
  -1  -2  -1 29617.1 468.269   6
  -1  -2  -1 29544.5 425.207  25
   1  -2   1 29570.8 479.069  19
   1  -2   1 28937.1 475.904  28
  -1   2  -1 28951.0 286.771   1
  -1  -2  -1 28577.3 335.448   5
   1  -2   1 30350.1 487.389  29
   1   2   1 29414.0 424.448  17
  -1  -2  -1 29203.5 421.060  13
  -1  -2  -1 29400.5 425.830  28
   1   2   1 29893.1 429.904  19
  -1   2  -1 29331.7 376.504   3
  -1   2  -1 28931.2 471.395  18
   1  -2   1 29099.6 483.080  10
  -1  -2  -1 29748.2 427.158  26
   1   2   1 29409.8 424.970  21
  -1  -2  -1 29392.3 425.140  29
  -1  -2  -1 29168.8 509.560   9
  -1   2  -1 28702.4 474.323  21
   1   2   1 28495.0 463.735  12
  -1   2  -1 30191.2 485.359  22
  -1  -2  -1 28866.3 434.103  17
   1  -2   1 29912.7 483.478  27
  -1   2  -1 30049.2 381.798  15
  -1   2  -1 26138.6 428.832  17
  -1  -2  -1 29578.5 426.004  27
   1   2   1 29411.8 449.904  13
   1  -2   1 29900.4 443.491  17
  -1   2  -1 29262.5 477.868  23
  -1   2  -1 29116.3 296.271  11
   1   2   1 29063.9 432.609  35
  -1  -2  -1 30192.5 428.638   2
   1  -2   1 28859.2 474.058  24
   1  -2   1 28568.5 375.395   3
  -1   2  -1 28107.2 469.254  25
   1   2   1 30010.3 429.213  22
   1   2   1 29305.9 425.854  20
   1   2   1 30194.7 429.878  23
  -1   2  -1 28348.2 471.761  30
   1  -2   2 126669. 860.689   7
  -1  -2  -2 126532. 1050.50  26
  -1   2  -2 129850. 1022.69   3
  -1   2  -2 131057. 1155.46  26
  -1  -2  -2 130429. 1130.40   6
   1  -2   2 133672. 1169.72  29
   1  -2   2 133090. 1163.52  20
   1  -2   2 130319. 1151.66  19
  -1  -2  -2 126171. 1052.12  30
  -1  -2  -2 127862. 1053.14  28
   1   2   2 133112. 1089.65  20
   1  -2   2 130452. 1153.03  24
   1  -2   2 129075. 845.340  11
  -1   2  -2 127536. 1142.00  30
   1   2   2 130346. 1070.93  24
  -1  -2  -2 131094. 1139.95  11
  -1  -2  -2 128408. 1054.99  27
  -1   2  -2 129038. 1147.83  23
  -1   2  -2 133315. 825.000  11
   1   2   2 130651. 1068.39  22
   1   2   2 131856. 1075.27  21
   1  -2   2 134198. 1128.73  17
  -1   2  -2 128130. 1119.17  18
   1   2   2 133681. 1130.02  17
  -1  -2  -2 135460. 1161.97   9
   1   2   2 130528. 1137.66  12
  -1  -2  -2 130242. 1064.91  25
   1  -2   2 130950. 1156.71  28
   1  -2   2 126663. 516.538   8
   1  -2   2 127633. 1158.59  10
  -1   2  -2 132079. 1162.23  22
   1   2   2 130090. 1073.33  19
  -1   2  -2 131893. 1160.00  25
  -1  -2  -2 132618. 786.446  14
   1  -2   2 136253. 1106.48   5
   1   2   3 30365.1 614.283  22
   1   2   3 31277.6 656.794  17
  -1  -2  -3 30554.0 598.823   9
  -1  -2  -3 28512.0 286.871  14
   1  -2   3 31098.2 656.383  29
  -1  -2  -3 30255.7 612.002  28
   1  -2   3 31066.3 657.035  19
  -1  -2  -3 29948.2 608.269  26
   1   2   3 31762.9 650.972  12
   1   2   3 30829.6 622.042  20
  -1   2  -3 33298.4 682.798  22
  -1  -2  -3 29528.8 603.518  27
  -1   2  -3 32672.4 519.445  11
  -1   2  -3 30752.4 656.113  23
   1  -2   3 29530.9 650.042  10
   1  -2   3 31046.7 643.481  17
   1   2   3 30785.1 616.515  21
  -1  -2  -3 28917.4 308.242   5
   1  -2   3 31806.7 664.252  28
   1   2   3 30492.4 618.338  24
   1  -2   3 31141.9 658.755  24
  -1  -2  -3 30589.8 617.647  25
  -1   2  -3 32174.1 623.351   3
  -1   2  -3 30533.3 653.291  26
  -1   2  -3 30880.0 657.267  30
  -1  -2  -3 30837.9 633.724  11
   1   2   3 31803.6 631.201  19
   1  -2   3 32202.6 413.061   8
   1  -2   3 31480.9 587.424   5
   1  -2   3 30365.4 647.216  20
  -1   2  -3 28233.0 612.073  18
  -1  -2  -3 30386.1 618.017  30
   1  -2   3 28539.0 314.856   9
   1  -2   3 28341.8 385.241   7
  -1  -2  -3 30625.9 646.958   6
  -1   2  -3 29477.9 642.459  25
  -1  -2  -4 85797.3 1172.91  28
  -1  -2  -4 86972.5 1180.04  27
  -1  -2  -4 88302.6 1198.15  11
  -1  -2  -4 86464.2 1175.79  34
  -1  -2  -4 87289.1 1184.15  31
   1  -2   4 87396.5 851.937   8
   1   2   4 86517.2 1199.76  12
   1   2   4 89106.4 1201.80  24
   1   2   4 90486.6 1219.26  20
  -1  -2  -4 87612.4 1190.08  30
  -1   2  -4 85411.9 1176.98  18
  -1  -2  -4 85409.8 1226.14   6
   1   2   4 87095.2 1184.60  21
   1  -2   4 81842.8 1190.77  24
   1   2   4 85764.8 1175.60  22
   1  -2   4 84384.4 1207.40  20
   1   2   4 88635.6 1238.42  15
   1  -2   4 85392.9 1216.28  17
  -1  -2  -4 87232.8 1182.39  26
  -1   2  -4 82357.5 1196.27  23
   1  -2   4 84688.0 1213.18  19
  -1   2  -4 81167.7 1191.58  30
  -1   2  -4 83183.8 1202.49  25
  -1   2  -4 88688.1 1188.01   3
   1  -2   4 87866.7 1057.65   5
  -1  -2  -4 86692.1 1176.80  33
   1   2   4 82453.1 1222.43  17
   1  -2   4 84404.0 1208.25  29
  -1  -2  -4 87275.1 1185.24  25
  -1   2  -4 85897.6 996.242  11
   1   2   4 87318.7 1192.16  19
  -1  -2  -4 86559.8 1187.74  35
  -1   2  -4 82065.1 1194.73  27
   1  -2   4 84522.7 1202.43  21
  -1  -2  -4 86190.5 1063.09   9
  -1   2  -4 83306.4 1202.04  26
  -1  -2  -4 89344.8 1195.85  32
   1  -2   5 48767.1 751.535   8
  -1   2  -5 47980.2 1038.76  27
  -1  -2  -5 48160.8 1015.86  30
  -1  -2  -5 50640.7 1025.86  33
  -1  -2  -5 48312.6 1011.24  31
   1   2   5 48637.7 1020.68  19
  -1  -2  -5 48421.2 1003.80  34
  -1  -2  -5 48484.3 1013.87  27
   1  -2   5 46737.1 1019.87  21
  -1   2  -5 48133.1 1039.87  26
   1  -2   5 48419.8 988.043  12
  -1  -2  -5 47200.9 845.581   9
   1   2   5 47781.0 1010.01  12
  -1   2  -5 46263.2 1019.87  25
  -1   2  -5 47752.6 1040.13  30
   1   2   5 48672.2 1024.21  20
  -1  -2  -5 48101.0 1013.14  35
   1  -2   5 46169.2 1012.28  20
   1   2   5 47282.3 1003.68  21
  -1  -2  -5 46230.7 992.588  28
   1  -2   5 47863.4 1031.06  19
  -1   2  -5 49011.0 1044.09  31
   1   2   5 51326.2 1073.34  15
  -1   2  -5 50051.6 1048.68  32
  -1   2  -5 48576.8 1034.81  33
  -1  -2  -5 48030.8 1005.56  26
   1  -2   5 51601.2 1079.37  17
   1  -2   5 46638.7 1021.13  29
  -1   2  -5 48023.1 869.514  11
  -1   2  -5 48096.4 1042.39  23
  -1  -2  -5 49485.1 1015.97  32
   1   2   5 47188.1 1002.52  24
   1  -2   5 46184.3 840.599   5
   1   2   5 44996.7 1040.22  17
  -1   2  -5 47887.8 1032.29  35
  -1  -2  -5 47190.4 1001.61  25
   1  -2   5 46228.2 1015.68  24
  -1   2  -5 43368.1 954.377  18
  -1   2  -5 48279.2 1012.04   3
   1   2   5 48367.7 1015.55  22
  -1  -2  -5 48010.0 997.989  11
  -1   2  -6 120879. 1812.67  30
  -1   2  -6 120705. 1806.16  25
   1   2   6 126644. 1850.33  15
  -1  -2  -6 122545. 1782.38  26
  -1   2  -6 126045. 1840.00  27
  -1  -2  -6 128815. 1810.56  34
   1   2   6 125702. 1796.80  12
   1  -2   6 119672. 1788.36  24
   1   2   6 123310. 1802.68  19
   1  -2   6 121931. 1477.10   5
   1   2   6 120052. 1775.57  24
  -1  -2  -6 127160. 1797.67  11
  -1  -2  -6 122914. 1791.03  30
   1   2   6 126637. 1917.85  17
   1   2   6 123717. 1795.38  22
   1  -2   6 124591. 1738.82  12
  -1   2  -6 125836. 1826.52   3
  -1   2  -6 120811. 1562.77  11
   1  -2   6 122634. 1812.23  19
  -1   2  -6 126195. 1826.11  31
  -1  -2  -6 128671. 1825.37  35
  -1   2  -6 123107. 1778.33  18
   1  -2   6 126186. 1878.51  17
   1  -2   6 124354. 1822.99  29
  -1   2  -6 125823. 1823.38  33
  -1  -2  -6 124747. 1782.54  32
   1  -2   6 119946. 1788.65  20
   1   2   6 121997. 1786.20  21
  -1  -2  -6 129320. 1824.29  31
  -1   2  -6 121155. 1804.12  26
  -1  -2  -6 123729. 1792.84  28
  -1   2  -6 123629. 1813.97  35
   1  -2   6 126164. 1829.55  21
  -1  -2  -6 123587. 1791.49  25
  -1   2  -6 126154. 1817.49  32
  -1  -2  -6 127089. 1800.29  33
   1   2   6 125881. 1830.45  20
  -1   2  -6 124189. 1831.98  23
  -1  -2  -6 122890. 1784.32  27
  -1   2  -7 27347.1 977.431  31
   1  -2   7 27942.7 992.267  19
  -1   2  -7 28830.0 999.706  35
  -1  -2  -7 29969.0 1045.54   6
  -1  -2  -7 26476.1 943.988  11
   1   2   7 29276.5 986.248  12
  -1  -2  -7 27169.5 970.046  27
  -1   2  -7 27714.3 972.505  32
  -1   2  -7 29199.0 1001.66  33
  -1  -2  -7 27997.5 968.785  34
  -1   2  -7 28510.6 874.488  11
  -1  -2  -7 29409.1 996.295  31
  -1   2  -7 27534.2 988.908  30
  -1  -2  -7 27372.4 958.070  32
   1  -2   7 27460.4 979.324  20
  -1  -2  -7 27894.0 984.933  30
   1  -2   7 26814.1 964.662  29
   1   2   7 28427.2 991.174  19
   1   2   7 27924.5 979.499  22
  -1  -2  -7 27958.6 982.611  26
   1   2   7 28498.5 987.471  21
   1   2   7 28377.5 999.062  20
  -1  -2  -7 27160.5 957.387  33
   1  -2   7 28869.2 1028.71  17
   1   2   7 30474.6 1086.80  17
  -1  -2  -7 28398.6 992.002  25
   1  -2   7 27780.6 936.053  12
   1  -2   7 28158.5 983.685  21
  -1   2  -7 28659.4 1004.18  25
  -1   2  -7 27206.2 976.589  27
  -1  -2  -7 30191.5 1018.63  35
  -1  -2  -7 28151.8 985.538  28
   1   2   7 29125.9 996.936  24
  -1   2  -7 30502.9 1040.66   3
  -1   2  -7 28367.5 999.069  26
   1  -2   7 26663.7 962.433  24
  -1   2  -7 28835.6 1011.10  23
   1   2   7 29736.8 1015.82  15
  -1  -2  -8 39885.9 1275.20  32
   1   2   8 38804.3 1244.04  12
  -1  -2  -8 37885.0 1249.74  30
  -1  -2  -8 41408.5 1293.93  34
  -1  -2  -8 40225.9 1279.44  33
  -1   2  -8 38469.9 1277.52  30
   1  -2   8 38342.8 1263.49  20
  -1  -2  -8 39260.2 1320.86   6
   1  -2   8 37280.9 1243.01  19
   1   2   8 41608.8 1308.25  21
  -1  -2  -8 37079.5 1219.12  11
  -1  -2  -8 41340.3 1298.71  31
  -1   2  -8 38196.6 1279.26   3
  -1   2  -8 38144.0 1261.37  26
  -1  -2  -8 40442.4 1283.85  27
  -1  -2  -8 40363.0 1291.47  25
   1  -2   8 38092.3 1251.49  21
   1  -2   8 39650.4 1275.91  29
   1   2   8 39060.6 1269.98  22
  -1   2  -8 35361.6 1218.03  27
  -1  -2  -8 40866.9 1301.44  35
  -1   2  -8 38311.1 1260.86  23
   1  -2   8 41317.5 1347.85  17
   1   2   8 40614.1 1305.70  15
  -1  -2  -8 39096.5 1267.63  26
   1   2   8 40343.9 1302.68  20
   1  -2   8 38452.1 1263.81  24
  -1  -2  -8 38432.6 1256.62  28
   1  -2   8 37446.6 1175.29  12
  -1   2  -8 38171.3 1259.18  25
  -1   2  -8 40323.3 1288.86  35
   1   2   8 39851.3 1292.26  24
   1   2   8 39883.4 1345.10  17
  -1   2  -8 38765.1 1257.99  33
  -1   2  -8 37102.7 1232.50  31
   1   2   8 41181.5 1305.03  19
  -1   2  -8 38793.5 1252.41  32
  -1   3   9 23025.4 975.827  12
   1   3  -9 24493.7 1035.34  11
  -1  -3   9 23879.3 1067.01  17
   1   3  -8 23258.7 998.417   3
  -1   3   8 22795.1 939.449  22
   1  -3  -8 23435.9 944.196  34
   1  -3  -8 22122.4 940.678  28
   1  -3  -8 20725.0 919.746  30
  -1  -3   8 22361.2 947.650  20
   1   3  -8 20865.8 948.059  23
   1   3  -8 22976.5 986.451  25
   1  -3  -8 21900.9 933.869  26
   1   3  -8 22287.0 950.113  31
  -1  -3   8 22490.9 954.803  24
   1   3  -8 23259.9 975.869  35
   1  -3  -8 22146.2 927.985  31
   1  -3  -8 22650.1 976.131  11
  -1  -3   8 21334.8 845.350   5
   1  -3  -8 23345.4 943.548  33
  -1   3   8 20827.9 902.705  20
   1   3  -8 22393.9 960.453  33
   1   3  -8 20438.8 870.907  11
   1  -3  -8 22600.6 937.005  35
  -1   3   8 20977.0 906.809  24
   1  -3  -8 21585.3 968.824   3
  -1   3   8 20892.2 909.672  19
   1   3  -8 23874.4 1004.89  26
  -1  -3   8 21009.6 913.177  17
   1  -3  -8 20627.4 908.720  25
   1   3  -8 22780.3 959.232  32
  -1  -3   8 23329.4 950.018  21
  -1  -3   8 22045.3 935.627  29
   1   3  -8 22938.5 979.822  27
   1  -3  -8 23155.0 941.025  32
  -1   3   8 22324.5 926.796  21
  -1  -3   8 21743.3 934.426  19
  -1   3   8 22364.6 971.951  15
   1  -3  -8 22541.9 951.181  27
   1   3  -8 21475.5 963.028  30
  -1   3   8 21040.4 850.815  12
  -1   3   7 40817.0 1123.05  20
   1  -3  -7 37660.0 1088.43  27
   1  -3  -7 41144.5 1137.01  25
   1   3  -7 40345.6 1146.76  30
   1  -3  -7 39194.5 1140.14  11
   1  -3  -7 40310.6 1099.90  33
   1   3  -7 42426.2 1101.74  11
  -1   3   7 38847.3 1033.59  12
  -1  -3   7 40868.3 1124.05  24
   1   3  -7 39285.7 1126.53  27
  -1  -3   7 40117.8 1117.64  19
   1  -3  -7 38833.8 1083.05  31
  -1  -3   7 37389.1 911.853  12
   1   3  -7 39782.2 1121.77  35
   1  -3  -7 40396.6 1124.86  26
   1   3  -7 39848.4 1146.39   3
   1  -3  -7 40369.0 1154.66   3
   1  -3  -7 41186.0 1135.65  30
   1   3  -7 39842.1 1119.69  31
   1  -3  -7 38976.4 1079.86  32
   1  -3  -7 40224.3 1095.92  34
   1   3  -7 41065.9 1154.47  23
   1   3  -7 39533.0 1112.69  33
  -1  -3   7 40553.6 1117.72  20
  -1  -3   7 39233.6 1088.01  17
   1  -3  -7 40882.9 1129.05  28
   1   3  -7 37741.8 1114.88  25
   1   3  -7 40261.7 1122.70  32
  -1  -3   7 39958.6 1055.40   5
  -1   3   7 40642.3 1114.98  21
  -1   3   7 39145.0 1095.90  22
  -1  -3   7 38828.9 1097.88  29
  -1   3   7 40317.4 1106.76  24
  -1  -3   7 38594.8 1088.83  21
  -1   3   7 42489.7 1167.20  15
  -1   3   7 39027.5 1100.79  19
   1  -3  -7 41903.7 1132.67  35
   1   3  -7 38764.7 1118.84  26
   1   3  -6 877.000 256.377  23
   1  -3  -6 443.810 241.532   3
   1   3  -6 624.959 244.260  31
  -1  -3   6 544.789 217.799  17
  -1  -3   6 556.081 183.240  12
   1  -3  -6 432.698 231.294  25
  -1   3   6 729.237 242.779  21
   1  -3  -6 276.511 216.144  31
   1   3  -6 630.358 261.653  25
   1   3  -6 522.602 265.333   3
  -1  -3   6 672.083 246.848  21
   1  -3  -6 561.793 242.316  26
   1   3  -6 680.813 254.407  35
   1  -3  -6 407.918 261.741  11
   1   3  -6 714.725 266.022  30
  -1  -3   6 519.703 222.799  20
  -1   3   6 541.037 247.352  22
  -1   3   6 909.353 247.253  24
  -1   3   6 431.619 211.877  12
  -1  -3   6 750.702 229.625  19
   1   3  -6 593.226 256.503  33
  -1   3   6 650.560 237.928  20
   1  -3  -6 523.170 247.436  28
  -1   3   6 664.297 230.150  19
   1   3  -6 676.356 253.004  32
   1   3  -6 492.228 230.205  11
  -1  -3   6 483.927 228.060   5
   1   3  -6 519.906 256.915  27
  -1  -3   6 726.247 178.596   8
   1  -3  -6 625.908 246.428  27
   1   3  -6 1017.72 279.925  26
   1  -3  -6 757.225 252.544  30
  -1  -3   6 401.778 244.466  29
   1  -3  -6 574.482 229.261  32
  -1  -3   6 506.479 245.198  24
  -1  -3   6 472.491 165.730  14
   1  -3  -6 444.749 231.131  33
   1  -3  -6 796.236 254.229  34
  -1   3   6 622.791 242.099  15
  -1   3   5 201604. 1964.38  23
   1   3  -5 201217. 1990.64  31
  -1  -3   5 195306. 1938.63  19
  -1  -3   5 201435. 1966.11  20
   1  -3  -5 200789. 1951.15  31
   1  -3  -5 205332. 1968.29  33
  -1  -3   5 198383. 1949.75  24
  -1  -3   5 199865. 1866.06  17
   1   3  -5 198657. 1991.86  30
   1   3  -5 198596. 1988.64  27
  -1  -3   5 200961. 1964.05   5
   1  -3  -5 202831. 1957.37  32
  -1  -3   5 197632. 1625.33  12
   1   3  -5 205064. 1903.23  11
   1   3  -5 203373. 1997.77  32
   1  -3  -5 202638. 1979.68  28
   1   3  -5 196335. 1978.99  26
   1   3  -5 201128. 1630.41   7
   1  -3  -5 200297. 1987.19   3
  -1   3   5 200611. 1962.29  22
  -1   3   5 202063. 1874.96  12
   1  -3  -5 202347. 1975.75  29
   1  -3  -5 199426. 1969.05  25
   1  -3  -5 202423. 1982.44  27
   1   3  -5 201772. 1998.43  33
  -1  -3   5 197243. 1936.04  21
  -1   3   5 202821. 1974.97  21
   1  -3  -5 201083. 1981.10  30
   1  -3  -5 201229. 1947.69  34
   1   3  -5 197555. 1985.29  25
  -1   3   5 198272. 1955.12  24
  -1   3   5 196577. 1954.56  20
   1   3  -5 196051. 1651.53  18
  -1  -3   5 195195. 1934.64  29
   1   3  -5 203271. 2005.19  35
   1   3  -5 202816. 2028.05   3
   1  -3  -5 198770. 1965.17  26
  -1  -3   5 208884. 1720.34  14
   1  -3  -5 201849. 2061.65  11
  -1   3   5 208699. 2048.53  15
  -1  -3   5 203005. 1619.05   8
   1   3  -5 204314. 2014.65  23
  -1   3   5 195393. 1943.96  19
   1   3  -4 740.752 188.621  26
  -1   3   4 681.245 174.596  19
  -1  -3   4 576.878 155.290  14
   1   3  -4 455.231 168.181  32
   1   3  -4 617.531 169.318  31
  -1  -3   4 986.526 189.569  19
   1   3  -4 914.720 191.605  23
   1  -3  -4 592.076 173.430   3
  -1  -3   4 582.997 192.152   5
   1  -3  -4 443.894 169.605  25
  -1   3   4 468.398 160.211  12
   1   3  -4 710.897 171.272  11
   1  -3  -4 552.250 177.311  28
   1   3  -4 416.618 181.527   3
  -1  -3   4 940.821 185.971  28
   1   3  -4 1209.84 211.392  30
   1   3  -4 442.708 179.768  33
   1  -3  -4 548.640 173.098  29
   1   3  -4 602.717 139.026  18
   1  -3  -4 560.530 178.213  26
  -1  -3   4 735.250 184.443  24
  -1   3   4 724.590 180.087  22
   1   3  -4 1117.62 202.672  25
  -1   3   4 453.733 177.671  15
   1  -3  -4 448.890 195.754  11
  -1   3   4 213.398 155.314  21
  -1  -3   4 1057.46 194.154  20
  -1  -3   4 764.946 177.775  21
   1   3  -4 1139.95 202.569  22
  -1   3   4 559.386 175.736  23
  -1  -3   4 458.090 126.553   8
   1   3  -4 495.092 180.475  35
  -1  -3   4 501.955 139.300  17
   1   3  -4 396.603 134.459   7
   1  -3  -4 486.781 177.907  27
  -1  -3   4 656.764 175.787  29
   1   3  -4 605.351 189.834  27
  -1   3   4 456.017 166.395  20
   1   3  -3 374292. 2125.35  30
   1  -3  -3 373218. 2037.46  10
   1   3  -3 371701. 2115.36  25
   1  -3  -3 366028. 2095.18  29
  -1   3   3 366091. 2094.27  22
  -1  -3   3 372015. 2085.70  28
   1   3  -3 372443. 2118.64  31
  -1   3   3 362841. 2087.49  21
   1  -3  -3 371885. 2118.82  25
  -1  -3   3 376439. 2098.71  20
   1  -3  -3 365356. 2101.65  27
  -1   3   3 370611. 2052.81  12
  -1  -3   3 370953. 2099.43  16
  -1  -3   3 374764. 5576.49   9
  -1  -3   3 370450. 1817.70  17
  -1  -3   3 363749. 2064.75  19
  -1   3   3 372653. 2120.19  19
  -1  -3   3 369249. 2078.70  29
   1   3  -3 371163. 1681.78  18
  -1   3   3 368002. 2108.10  20
  -1   3   3 373684. 2111.75  23
   1   3  -3 374240. 2117.87  32
   1   3  -3 371862. 2042.31   7
  -1  -3   3 372941. 2090.01  24
   1   3  -3 372506. 2116.15  23
   1   3  -3 378227. 2130.95  26
   1   3  -3 375951. 2164.45   3
   1  -3  -3 367932. 2103.89  26
  -1  -3   3 377144. 2260.90   5
  -1  -3   3 383213. 1802.70   8
  -1  -3   3 377194. 2134.63  14
   1   3  -3 376767. 2137.80  22
   1   3  -3 376389. 2133.18  33
  -1  -3   3 369306. 5363.50   1
   1  -3  -3 368311. 2211.52  11
   1   3  -3 372945. 2122.64  35
   1  -3  -3 366036. 2102.47  28
  -1   3   3 376760. 2103.06  15
   1   3  -3 377491. 2076.65  11
   1   3  -2 800.480 144.654  31
   1   3  -2 900.524 150.894  22
   1  -3  -2 721.722 155.224  29
   1   3  -2 874.964 145.384  32
   1   3  -2 966.639 156.783   3
  -1  -3   2 904.767 144.196  29
   1  -3  -2 665.124 153.680  28
   1   3  -2 881.790 146.767  25
   1   3  -2 941.842 149.058  35
  -1   3   2 826.461 152.225  20
   1  -3  -2 815.902 144.093  10
   1   3  -2 737.347 142.270  23
   1   3  -2 836.250 160.421   7
   1  -3  -2 554.633 147.422  25
  -1  -3   2 859.538 143.521  20
  -1   3   2 721.204 155.169  21
   1  -3  -2 685.941 153.056  11
  -1   3   2 659.406 152.519  23
  -1  -3   2 726.255 141.145  28
   1   3  -2 728.460 143.467  26
  -1  -3   2 909.367 95.5040  17
   1   3  -2 929.649 103.353  18
  -1  -3   2 568.396 150.486   5
  -1  -3   2 764.058 100.318  18
  -1   3   2 729.398 150.295  12
  -1  -3   2 842.076 141.945  19
  -1  -3   2 803.984 147.640  24
   1  -3  -2 827.164 159.195  27
   1   3  -2 801.468 96.9836  17
  -1  -3   2 844.072 114.651   9
  -1   3   2 796.655 137.575  15
  -1   3   2 743.200 152.126  19
   1   3  -2 683.322 142.854  30
  -1   3   2 812.964 152.497  22
  -1  -3   2 773.772 146.673  16
   1  -3  -2 712.994 152.382  26
   1   3  -1 489611. 7938.51   3
  -1  -3   1 469314. 7879.22   9
   1   3  -1 483042. 7398.68  32
   1   3  -1 474900. 7310.51  22
  -1  -3   1 484447. 7347.01  28
   1   3  -1 475407. 7326.41  21
   1  -3  -1 470505. 1940.56  10
  -1   3   1 478807. 8016.42  12
   1  -3  -1 472082. 7879.79  28
   1  -3  -1 470466. 7865.21  26
   1   3  -1 481067. 6898.94  12
   1  -3  -1 475169. 1977.03  24
  -1  -3   1 479462. 7307.25  27
   1   3  -1 478019. 7369.11  30
  -1  -3   1 483868. 7341.23  29
   1  -3  -1 466235. 7835.46  29
   1  -3  -1 488673. 7732.82  11
  -1   3   1 475768. 7912.26  22
   1   3  -1 482917. 7362.24  23
  -1   3   1 473543. 6517.17  15
  -1  -3   1 479398. 7433.52   4
  -1   3   1 470158. 1978.84  20
  -1   3   1 476863. 7936.07  30
  -1   3   1 478923. 8023.76  18
  -1   3   1 473362. 7889.07  23
   1   3  -1 482000. 7395.70  35
  -1  -3   1 484619. 7368.17  19
   1   3  -1 484529. 7410.83  25
  -1  -3   1 456011. 2103.24   5
  -1  -3   1 470228. 6959.60  10
  -1   3   1 475345. 7936.20  21
   1   3  -1 480770. 7369.15  31
  -1  -3   1 488118. 7662.72  16
  -1  -3   1 485762. 7366.11  24
   1  -3  -1 449481. 6544.51  15
   1   3  -1 478583. 6074.74  18
   1  -3  -1 466295. 7853.33  27
  -1   3   0 417.947 73.4236  15
  -1  -3   0 563.885 115.625  26
   1  -3   0 610.690 132.774  28
  -1  -3   0 616.823 157.825   9
  -1   3   0 292.975 124.241  21
   1   3   0 342.867 103.324  30
  -1   3   0 427.967 40.6010   4
  -1  -3   0 378.400 112.415  33
  -1  -3   0 411.358 110.461  28
  -1   3   0 430.881 137.932  18
  -1  -3   0 491.108 112.198  29
   1   3   0 494.879 44.7007  17
   1   3   0 397.518 107.176  23
   1  -3   0 441.396 129.716  10
  -1  -3   0 474.731 112.663  24
   1   3   0 413.264 109.585  22
  -1   3   0 607.634 107.328  11
  -1   3   0 313.399 124.767  22
  -1   3   0 463.567 127.507  23
   1  -3   0 357.451 126.592  29
   1  -3   0 567.017 132.511  27
   1   3   0 415.472 107.010  35
   1   3   0 388.467 101.594  21
  -1  -3   0 328.704 108.083  27
  -1   3   0 364.419 70.2373   3
   1   3   0 429.759 77.5611   0
  -1  -3   0 815.206 127.239  16
   1   3   0 376.669 106.610  31
   1   3   0 492.240 107.420  20
   1  -3   0 615.688 136.279  26
  -1  -3   0 418.888 79.1458  10
  -1  -3   0 473.210 131.890   5
   1   3   0 363.498 71.9198  10
  -1   3   0 397.860 126.469  20
  -1  -3   0 321.688 108.600   4
   1  -3   0 330.933 121.470  24
  -1  -3   0 433.306 39.6255  17
   1   3   0 358.425 107.910  12
  -1   3   0 525.930 131.522  30
  -1   3  -1 267215. 4944.17   3
   1   3   1 259806. 1429.20  19
  -1   3  -1 248992. 1535.67  25
  -1  -3  -1 269197. 1325.77  13
  -1   3  -1 262972. 1532.68  18
   1   3   1 265823. 1436.54  22
  -1  -3  -1 248854. 1282.81  17
   1   3   1 260730. 1531.83  12
  -1   3  -1 257907. 1559.02  23
   1  -3   1 264701. 1601.65  10
  -1  -3  -1 262159. 1437.77  33
  -1  -3  -1 260667. 1418.95  25
  -1  -3  -1 261571. 1081.42  10
   1   3   1 264755. 1442.81  20
   1  -3   1 260426. 1569.76  29
   1   3   1 252730. 1234.15  17
   1  -3   1 248876. 1537.84  27
  -1  -3  -1 264558. 1423.03  27
   1   3   1 258673. 1448.96  35
  -1  -3  -1 249149. 1105.76   0
  -1  -3  -1 265209. 1449.50  32
   1  -3   1 250482. 1228.26   3
   1  -3   1 256198. 1558.72  28
  -1  -3  -1 264176. 1425.40  26
   1  -3   1 259350. 1565.89  24
  -1  -3  -1 261751. 1327.77   5
   1  -3   1 264431. 1337.97  17
  -1   3  -1 255283. 1557.07  30
  -1  -3  -1 251995. 1668.57   9
   1   3   1 264813. 1435.03  23
  -1   3  -1 254654. 1554.49  21
   1   3   1 266918. 1443.43  21
   1  -3   1 256982. 1561.11  19
  -1  -3  -1 265726. 1423.76  28
  -1  -3  -1 262516. 1420.35  29
  -1  -3  -1 268685. 1482.19   6
  -1   3  -1 257785. 1561.30  22
  -1  -3  -1 271551. 1335.42   2
   1   3   2 13498.3 386.383  23
   1   3   2 13410.5 385.129  22
   1  -3   2 12763.7 411.383  20
   1   3   2 12665.8 375.344  21
   1  -3   2 13230.3 372.802  17
   1  -3   2 13209.5 417.317  19
  -1  -3  -2 13473.6 344.752   2
   1   3   2 12323.4 391.122  12
   1  -3   2 12737.9 411.221  24
  -1  -3  -2 13428.9 382.132  29
  -1   3  -2 12475.9 409.555  23
  -1  -3  -2 13309.0 382.783  26
  -1  -3  -2 12705.4 377.974  33
  -1  -3  -2 13284.3 384.141  25
  -1  -3  -2 13413.8 382.561  28
  -1   3  -2 12465.2 408.384  26
  -1   3  -2 13000.5 292.431  11
   1  -3   2 13379.3 414.159   5
  -1   3  -2 12687.0 393.239  18
  -1  -3  -2 12816.3 380.335  31
  -1  -3  -2 12938.6 390.147   6
   1  -3   2 13442.1 432.073  10
   1  -3   2 12943.4 415.180  28
  -1  -3  -2 12434.0 420.674   9
  -1   3  -2 12614.0 411.159  25
   1   3   2 13213.5 377.131  17
   1   3   2 13501.4 388.701  20
   1   3   2 13406.7 385.987  19
  -1   3  -2 12553.1 407.899  22
  -1  -3  -2 13398.1 384.857  34
   1  -3   2 12738.0 412.785  29
  -1  -3  -2 13785.4 348.393  13
  -1  -3  -2 13230.4 382.533  27
  -1   3  -2 13212.2 353.494   3
  -1   3  -2 12956.9 416.877  30
  -1  -3  -2 12673.4 378.032  32
  -1  -3  -3 75307.5 702.704  14
  -1  -3  -3 76058.9 1007.78  31
  -1  -3  -3 74545.2 992.898  28
   1  -3   3 74524.4 1066.32  19
  -1   3  -3 74344.2 1066.24  25
  -1  -3  -3 75254.5 1031.87   6
  -1  -3  -3 75227.7 996.256  34
  -1   3  -3 73731.6 1065.96  22
   1  -3   3 76628.1 1079.45  20
  -1   3  -3 74348.5 1068.05  30
  -1  -3  -3 79651.6 1090.20  11
  -1   3  -3 74310.9 1006.99  18
  -1  -3  -3 74467.9 995.064  30
   1  -3   3 77218.8 1095.19  10
  -1  -3  -3 69560.9 605.346   5
  -1  -3  -3 75864.0 1002.62  27
  -1  -3  -3 73412.3 987.676  33
   1   3   3 75063.9 1002.40  22
  -1   3  -3 73318.4 948.212   3
   1   3   3 73033.1 992.731  24
   1  -3   3 77006.4 1010.28  17
   1  -3   3 75344.7 1068.78  28
   1  -3   3 77342.9 1083.15  24
  -1   3  -3 74565.7 1066.10  26
  -1  -3  -3 74223.0 995.356  32
  -1  -3  -3 74758.1 1038.73   9
  -1  -3  -3 75847.5 1003.56  25
   1   3   3 76479.2 1030.30  17
  -1  -3  -3 74414.6 992.973  26
   1   3   3 75961.3 1013.15  19
   1  -3   3 75889.1 1015.88   5
   1  -3   3 74979.5 1066.65  29
   1   3   3 75364.2 1005.44  21
  -1  -3  -3 75631.4 900.864  13
   1   3   3 74208.9 1041.17  12
   1  -3   3 70001.2 460.548   8
  -1   3  -3 72530.1 1052.94  23
   1   3   3 76134.1 1016.83  20
  -1   3  -3 77754.5 815.617  11
   1   3   4 55496.5 982.475  22
  -1   3  -4 51910.4 1003.21  25
  -1  -3  -4 55419.7 975.953  33
   1  -3   4 54578.4 981.258  17
   1   3   4 54821.1 980.343  24
  -1  -3  -4 54817.2 969.557  32
  -1  -3  -4 55593.2 981.768  30
  -1  -3  -4 54388.1 968.005  28
   1  -3   4 55604.2 1030.19  20
  -1   3  -4 54825.2 955.680   3
   1   3   4 56256.8 991.311  21
  -1   3  -4 53059.8 1003.13  32
  -1   3  -4 52979.1 957.875  18
   1  -3   4 53389.6 1011.04  28
  -1  -3  -4 53679.3 964.589  25
  -1   3  -4 54369.7 1021.76  35
  -1   3  -4 55400.4 805.467  11
   1   3   4 53645.8 995.351  12
  -1  -3  -4 54194.9 1004.52  11
  -1   3  -4 55031.2 1024.85  31
   1   3   4 54670.5 1014.45  17
  -1   3  -4 53511.9 1017.92  23
  -1  -3  -4 54184.3 1005.12   6
   1  -3   4 54121.1 1016.19  29
  -1   3  -4 54257.5 1029.23  22
   1  -3   4 53060.7 573.249   8
  -1  -3  -4 55711.1 977.321  34
  -1  -3  -4 55142.0 975.345  27
  -1   3  -4 55508.2 1029.47  33
  -1   3  -4 53528.0 1020.87  30
   1   3   4 52903.5 998.572  15
   1  -3   4 53926.3 1018.87  19
  -1   3  -4 52746.6 1006.35  26
  -1  -3  -4 55705.1 982.494  26
   1  -3   4 57169.3 955.914   5
   1  -3   4 50859.4 986.205  24
  -1  -3  -4 55164.1 976.633  31
   1   3   4 54701.6 983.918  20
  -1  -3  -4 53167.6 936.819   9
   1   3   4 55033.9 985.605  19
  -1  -3  -5 114595. 1579.32  26
  -1  -3  -5 111088. 1539.55  34
   1  -3   5 115165. 1633.41  19
   1   3   5 113555. 1579.21  21
  -1   3  -5 116058. 1629.61  32
  -1  -3  -5 115314. 1568.39  33
  -1   3  -5 111721. 1618.49  30
   1  -3   5 114167. 1622.81  29
  -1  -3  -5 115762. 1572.86  32
   1  -3   5 117003. 1471.61   5
   1  -3   5 114734. 1624.48  24
  -1   3  -5 114783. 1631.54  35
  -1  -3  -5 109462. 1429.15   9
   1   3   5 111347. 1562.67  22
   1   3   5 114072. 1586.02  24
  -1  -3  -5 116390. 1595.07  30
  -1   3  -5 115809. 1572.97   3
  -1   3  -5 115680. 1640.58  26
  -1  -3  -5 113918. 1569.86  28
   1   3   5 116306. 1615.14  12
  -1  -3  -5 115095. 1582.87  25
  -1   3  -5 112502. 1619.91  25
   1   3   5 115169. 1594.53  19
  -1   3  -5 113541. 1625.97  23
  -1   3  -5 114023. 1329.26  11
  -1   3  -5 111695. 1603.74  31
   1  -3   5 112503. 1602.04  21
  -1   3  -5 111406. 1609.78  27
  -1  -3  -5 114480. 1610.58  11
   1  -3   5 115187. 1608.28  17
  -1   3  -5 114344. 1567.05  18
  -1   3  -5 113779. 1622.56  33
  -1  -3  -5 116760. 1589.03  27
   1   3   5 116550. 1677.01  17
  -1  -3  -5 113155. 1626.20   6
   1   3   5 114587. 1598.36  20
  -1  -3  -5 114351. 1578.89  35
   1  -3   5 116754. 1641.80  20
   1   3   5 114978. 1630.47  15
  -1  -3  -5 114480. 1568.82  31
   1  -3   6 24967.6 867.245  24
  -1   3  -6 23800.9 842.654  32
  -1  -3  -6 25442.4 892.876   6
   1  -3   6 26360.7 894.747  29
  -1   3  -6 25141.3 860.644  33
  -1  -3  -6 24675.8 735.473   9
  -1  -3  -6 25088.3 863.613  11
   1   3   6 24458.0 848.618  12
  -1  -3  -6 26091.9 868.491  35
   1   3   6 24409.5 841.067  22
   1   3   6 24540.9 845.304  24
   1  -3   6 25148.1 871.745  17
   1   3   6 25412.6 910.391  17
  -1   3  -6 25986.2 891.537  26
  -1  -3  -6 25853.8 848.492  33
  -1   3  -6 25737.8 737.633  11
   1  -3   6 24751.2 814.212  12
   1   3   6 25432.8 873.190  15
  -1   3  -6 24989.5 864.626  35
  -1  -3  -6 25689.4 860.930  28
   1  -3   6 23738.2 844.000  21
   1  -3   6 24748.6 746.306   5
   1  -3   6 25548.4 877.927  20
  -1  -3  -6 25087.1 852.550  30
  -1   3  -6 24774.3 875.383  23
  -1  -3  -6 24461.4 839.667  25
   1   3   6 24420.2 844.787  21
  -1   3  -6 24541.3 875.686  27
  -1  -3  -6 24314.7 827.307  34
   1  -3   6 24812.7 868.224  19
   1   3   6 25264.5 858.483  19
  -1   3  -6 25861.5 868.663   3
   1   3   6 25388.7 865.294  20
  -1   3  -6 24464.3 834.487  18
  -1   3  -6 25161.5 876.516  25
  -1   3  -6 23453.4 853.457  30
  -1   3  -6 25713.3 869.275  31
  -1  -3  -6 24936.6 850.519  26
  -1  -3  -6 24590.0 833.693  31
  -1  -3  -6 23980.1 820.664  32
  -1  -3  -6 24928.9 849.214  27
   1  -3   7 37342.1 1155.13  29
   1   3   7 36857.7 1147.12  20
  -1   3  -7 37554.4 1150.73  32
  -1   3  -7 36053.7 1155.03  30
  -1  -3  -7 38385.9 1154.21  35
   1  -3   7 36104.3 1137.08  24
   1  -3   7 36735.6 1143.76  20
   1   3   7 36223.3 1130.90  21
  -1   3  -7 38478.2 1166.20  35
  -1   3  -7 36566.3 1140.65   3
  -1   3  -7 34402.4 1124.70  25
   1   3   7 39481.6 1179.79  15
   1  -3   7 37771.1 1096.41  12
   1   3   7 38603.0 1170.43  19
   1   3   7 35412.8 1120.44  22
  -1  -3  -7 38954.8 1156.45  32
   1  -3   7 36615.2 1140.06  21
  -1  -3  -7 34029.1 1100.18  25
  -1   3  -7 35077.9 1138.49  23
  -1  -3  -7 35935.4 1164.70   6
   1  -3   7 40368.5 1214.71  17
  -1  -3  -7 40980.2 1179.48  34
  -1  -3  -7 36168.9 1124.94  26
  -1   3  -7 38246.2 1158.26  31
  -1  -3  -7 38086.3 1150.94  27
   1  -3   7 38851.9 1177.26  19
  -1  -3  -7 35518.0 1125.59  30
   1   3   7 37510.0 1156.15  24
   1   3   7 41246.9 1268.64  17
  -1   3  -7 35315.0 1134.37  27
  -1  -3  -7 39564.9 1168.22  31
  -1  -3  -7 36398.7 1128.15  28
  -1   3  -7 37518.6 1151.56  33
   1   3   7 38484.6 1158.05  12
  -1  -3  -7 39182.6 1173.95  11
  -1   3  -7 34930.1 1122.83  26
  -1  -3  -7 38692.6 1151.97  33
  -1  -3  -8 23433.2 1023.29  35
  -1  -3  -8 24345.3 1032.76  33
  -1  -3  -8 23197.8 1006.20  32
  -1   3  -8 23825.3 1019.05  32
  -1   3  -8 23197.5 1041.48  30
   1  -3   8 25109.8 1056.59  20
  -1   3  -8 22439.7 1022.99  23
  -1   3  -8 23612.5 1029.90   3
  -1  -3  -8 23546.3 1064.67   6
   1   3   8 22992.8 1014.63  21
   1   3   8 23089.9 995.802  12
   1   3   8 24177.5 1047.64  20
  -1   3  -8 23312.0 1006.92  31
  -1  -3  -8 22319.8 995.080  34
  -1  -3  -8 22526.8 988.275  28
  -1  -3  -8 23379.8 1016.61  31
  -1  -3  -8 23527.7 1020.28  11
   1  -3   8 21961.2 932.183  12
  -1   3  -8 23755.9 1023.09  33
  -1  -3  -8 21910.7 986.525  30
  -1  -3  -8 22833.6 999.628  27
   1  -3   8 21493.9 995.115  29
   1  -3   8 23633.8 1020.29  21
   1   3   8 23461.9 1022.46  19
  -1   3  -8 22762.7 1025.32  25
   1  -3   8 23518.6 1027.77  19
  -1   3  -8 24745.6 1062.34  26
  -1  -3  -8 23229.8 1017.33  25
   1   3   8 22753.5 1007.94  22
   1  -3   8 22129.7 1010.92  17
   1   3   8 25783.2 1129.02  17
  -1   3  -8 21527.1 998.859  27
  -1   3  -8 24790.5 1035.79  35
   1  -3   8 22806.2 1002.45  24
   1   3   8 23928.1 1032.90  24
  -1  -3  -8 23050.2 1003.93  26
   1   3   8 23516.3 1024.20  15
  -1   4   9 13377.5 814.574  12
  -1  -4   8 50344.4 1415.06  24
   1   4  -8 46380.3 1369.55  35
  -1   4   8 47252.4 1301.96  12
   1   4  -8 48431.7 1438.11  30
  -1  -4   8 47572.0 1332.62  17
  -1   4   8 49703.5 1395.53  22
   1   4  -8 48858.2 1437.07  23
   1  -4  -8 47468.2 1340.54  32
  -1   4   8 46409.9 1352.25  19
   1  -4  -8 48252.1 1385.99  29
   1  -4  -8 49624.4 1363.95  34
   1  -4  -8 47928.1 1376.16  28
   1  -4  -8 48140.1 1384.93  27
   1  -4  -8 50797.5 1388.91  31
   1  -4  -8 47933.5 1377.84  26
  -1  -4   8 47674.3 1377.93  19
   1   4  -8 49034.4 1317.08  11
  -1  -4   8 49586.4 1396.95  20
   1   4  -8 50831.2 1431.74  32
   1  -4  -8 50938.1 1387.92  33
  -1  -4   8 48599.2 1390.50  29
   1  -4  -8 50025.1 1386.82  35
   1   4  -8 49806.3 1447.14  27
  -1   4   8 52295.8 1476.18  15
   1   4  -8 50976.6 1459.87  26
   1   4  -8 51399.1 1467.31  25
   1   4  -8 51582.0 1448.53  33
  -1  -4   8 50283.1 1407.52  21
   1  -4  -8 47810.5 1380.58  25
  -1  -4   8 46481.9 1294.54   5
   1   4  -8 51353.2 1465.05   3
  -1   4   8 47502.4 1368.12  20
  -1   4   8 47660.3 1366.36  21
   1   4  -8 49152.3 1411.97  31
   1  -4  -8 48177.5 1435.18  11
  -1   4   8 49057.6 1383.59  23
  -1   4   7 16268.5 754.817  23
   1  -4  -7 16056.0 753.599  29
   1  -4  -7 17589.2 766.132  32
   1  -4  -7 16385.0 743.508  33
   1  -4  -7 17192.3 779.156  28
  -1  -4   7 18529.3 808.365  29
   1  -4  -7 18245.1 799.900  26
  -1  -4   7 17107.3 778.705  19
  -1   4   7 18171.1 792.449  22
   1   4  -7 17565.5 804.810   3
   1  -4  -7 16340.1 746.639  31
  -1   4   7 17159.8 775.973  19
  -1  -4   7 16921.6 765.492  21
   1   4  -7 18809.8 830.896  25
  -1   4   7 18433.3 768.145  12
   1  -4  -7 17021.8 756.718  34
   1   4  -7 17052.7 802.245  27
   1   4  -7 18317.9 808.381  31
   1   4  -7 18331.2 804.125  32
   1   4  -7 17617.9 812.277  23
  -1   4   7 17280.4 770.422  20
  -1  -4   7 18399.6 809.362  24
  -1   4   7 19468.2 844.349  15
  -1  -4   7 16366.0 721.610  17
   1   4  -7 16715.7 789.906  26
   1  -4  -7 17151.9 776.347  27
   1  -4  -7 16945.5 775.563  25
  -1  -4   7 18269.5 805.446  20
   1   4  -7 18192.1 756.980  11
   1  -4  -7 17006.6 818.410  11
  -1   4   7 16700.8 758.205  21
   1   4  -7 17544.8 816.961  30
   1   4  -7 19143.8 826.498  33
   1   4  -7 18393.3 809.498  35
  -1  -4   7 17086.1 760.530   5
   1  -4  -7 16373.8 693.372   9
  -1   4   6 94806.6 1561.48  23
   1   4  -6 94971.3 1606.80   3
   1   4  -6 96716.8 1607.19  33
   1   4  -6 92919.5 1598.95  30
   1   4  -6 97035.4 1599.63  32
   1   4  -6 89486.4 1568.37  26
  -1  -4   6 92218.5 1551.48  29
  -1  -4   6 92235.6 1555.45  19
   1  -4  -6 92793.4 1629.43  11
   1   4  -6 92691.8 1596.13  25
   1   4  -6 94060.8 1580.78  31
  -1   4   6 94709.3 1561.30  22
   1  -4  -6 91202.7 1543.69  29
   1  -4  -6 93910.1 1531.44  32
  -1  -4   6 90200.6 1533.47  21
  -1   4   6 95302.7 1572.28  19
   1   4  -6 95298.7 1593.21  35
   1  -4  -6 95852.8 1578.79  28
  -1  -4   6 90663.9 1450.73  17
   1  -4  -6 92465.6 1522.00  34
   1   4  -6 95212.3 1617.99  27
   1   4  -6 92093.9 1470.67  11
  -1  -4   6 96154.5 1362.19  14
  -1   4   6 90873.7 1536.89  20
  -1   4   6 95776.5 1527.06  12
  -1   4   6 96030.5 1611.94  15
  -1  -4   6 94475.5 1581.04   5
   1  -4  -6 90550.3 1536.31  27
   1  -4  -6 94499.1 1571.61  25
  -1   4   6 89075.2 1516.74  21
  -1  -4   6 91866.7 1306.14  12
   1  -4  -6 95110.8 1574.98  26
  -1  -4   6 94256.1 1567.65  24
   1  -4  -6 93653.5 1530.91  33
  -1  -4   6 93709.7 1564.15  20
   1  -4  -6 95665.4 1550.34  31
   1   4  -6 89113.9 1310.46  18
   1   4  -6 93778.3 1604.52  23
   1   4  -5 398.376 223.695   3
   1   4  -5 128.260 207.170  33
   1  -4  -5 391.917 195.095  32
  -1   4   5 323.739 213.498  20
  -1   4   5 275.354 206.245  23
  -1  -4   5 2.23920 197.575  21
  -1  -4   5 256.554 172.542  17
   1  -4  -5 266.142 192.926  34
  -1   4   5 251.689 205.873  19
   1  -4  -5 123.102 214.107  26
  -1  -4   5 229.461 199.032  20
   1   4  -5 241.135 139.821   7
  -1  -4   5 42.7990 213.460  29
   1  -4  -5 148.925 176.540  31
   1  -4  -5 151.107 207.762  29
   1  -4  -5 109.261 209.054  27
  -1  -4   5 288.642 204.475  19
  -1   4   5 183.052 200.418  22
   1   4  -5 252.089 194.880  31
   1  -4  -5-25.6057 200.662  28
  -1   4   5 442.988 217.693  21
   1  -4  -5 142.504 216.214  11
   1   4  -5 253.749 215.556  27
   1   4  -5 257.873 196.952  32
  -1   4   5 144.939 207.463  15
   1  -4  -5 377.919 194.204  33
   1   4  -5 52.7340 179.240  11
   1   4  -5 146.408 211.079  30
   1   4  -5 168.283 213.844  26
   1  -4  -5 414.254 221.467  25
   1   4  -5 103.352 216.275  25
   1   4  -5 84.9890 156.347  18
  -1  -4   5 74.8246 158.026  14
   1  -4  -5 211.817 184.627  10
   1   4  -5 343.965 216.579  35
  -1  -4   5 205.979 196.844  24
  -1  -4   5 160.401 129.061   8
  -1  -4   5 173.696 210.892   5
  -1   4   5 286.682 189.781  12
   1   4  -5 215.625 223.640  23
   1  -4  -4 217411. 1937.48  27
  -1  -4   4 228456. 1977.04  20
   1   4  -4 221785. 1966.48  35
   1   4  -4 225408. 1969.04  32
   1  -4  -4 225430. 1955.33  32
   1   4  -4 208780. 1756.97   7
  -1   4   4 214513. 1929.92  19
   1  -4  -4 222860. 1943.43  31
  -1  -4   4 225576. 1921.64  14
   1  -4  -4 225070. 1949.06  33
   1  -4  -4 215000. 1927.95  26
  -1  -4   4 223084. 2065.26   5
   1   4  -4 222942. 1964.63  31
  -1   4   4 219025. 1941.70  22
  -1  -4   4 222260. 1953.81  19
   1   4  -4 224910. 1866.66  11
  -1  -4   4 219996. 1529.67   8
   1   4  -4 228221. 2014.97  25
   1   4  -4 221268. 1986.64  30
  -1   4   4 212329. 1909.09  23
  -1  -4   4 225600. 1964.91  28
  -1  -4   4 227796. 1931.98  16
   1  -4  -4 222690. 2066.91  11
  -1  -4   4 216541. 1653.88  17
   1   4  -4 226823. 1986.59  33
  -1   4   4 212847. 1922.68  20
   1   4  -4 220897. 1982.08  26
   1  -4  -4 224227. 1865.90  10
   1   4  -4 225295. 2000.13  23
  -1   4   4 220724. 1912.97  12
  -1   4   4 224904. 1949.98  15
   1  -4  -4 215081. 1925.81  29
   1  -4  -4 213006. 1922.33  25
   1   4  -4 225320. 1989.69   3
   1   4  -4 215585. 1583.86  18
  -1   4   4 216189. 1932.17  21
   1   4  -4 218870. 1974.64  22
  -1  -4   4 227065. 1970.87  24
  -1  -4   4 229423. 1981.44  29
   1  -4  -4 213635. 1919.75  28
   1  -4  -4 224575. 1945.67  34
  -1   4   3 19432.6 544.987  23
  -1  -4   3 20219.5 543.507  29
  -1   4   3 19576.0 544.891  21
   1  -4  -3 19794.2 549.775  29
   1   4  -3 20587.8 555.181  22
  -1   4   3 19633.2 545.532  19
  -1  -4   3 20058.8 593.132   5
   1   4  -3 20670.7 550.718  32
   1   4  -3 20524.3 444.575  18
  -1   4   3 20476.2 551.562  12
   1   4  -3 20528.4 553.425  35
   1  -4  -3 20067.1 517.851  10
   1   4  -3 20545.9 549.643  31
   1  -4  -3 20289.3 555.107  28
   1  -4  -3 19800.5 276.515   2
   1   4  -3 20761.6 537.677  11
   1   4  -3 20598.0 557.114   3
  -1  -4   3 20637.6 548.277  19
  -1   4   3 20076.0 552.576  20
   1   4  -3 20112.6 548.315  25
   1  -4  -3 20878.6 586.277  11
  -1  -4   3 20150.5 541.959  20
   1  -4  -3 20090.2 552.896  26
   1   4  -3 20732.7 555.583  23
  -1  -4   3 21020.0 431.108  17
   1   4  -3 20675.4 557.449  26
  -1   4   3 18648.1 535.461  22
   1  -4  -3 19393.1 543.531  25
   1   4  -3 19648.6 546.065  30
  -1  -4   3 20055.5 526.227  16
   1  -4  -3 20087.6 278.928  13
  -1  -4   3 20385.2 546.169  24
   1  -4  -3 19627.5 550.135  27
  -1  -4   3 20619.5 413.681   9
  -1  -4   3 20769.7 549.958  28
  -1   4   3 20556.0 533.769  15
   1  -4  -3 19943.9 460.639   6
   1   4  -3 19830.3 539.298   7
   1   4  -2 292213. 1821.14  30
   1   4  -2 293278. 1806.64  32
   1  -4  -2 287565. 1844.65  29
  -1  -4   2 292203. 1792.77  24
   1  -4  -2 285980. 1844.27  27
  -1   4   2 292133. 1862.45  22
  -1   4   2 292130. 1874.34  12
  -1  -4   2 284255. 1768.49  27
   1  -4  -2 284049. 1832.35  28
  -1   4   2 286052. 1847.72  21
   1  -4  -2 288585. 1855.78  25
  -1  -4   2 293733. 1799.49  19
  -1   4   2 288939. 1862.32  20
   1   4  -2 291894. 1806.40  35
  -1   4   2 284410. 1845.11  19
   1   4  -2 288021. 1956.79   7
   1   4  -2 288992. 1804.35  23
  -1  -4   2 285276. 1770.59  28
   1  -4  -2 292873. 1901.02  11
   1  -4  -2 289926. 1856.63  26
   1   4  -2 290242. 1809.58  25
   1   4  -2 285641. 1795.63  22
   1   4  -2 282697. 1788.97  21
   1   4  -2 291044. 1799.20  31
   1   4  -2 292389. 1470.17  18
  -1   4   2 291047. 1698.47  15
  -1  -4   2 292592. 2040.96   5
  -1   4   2 285960. 1840.85  23
   1  -4  -2 293882. 1784.91  10
  -1  -4   2 294564. 1799.30  10
  -1  -4   2 288235. 1745.37  16
   1   4  -2 295537. 1841.05   3
  -1  -4   2 289449. 1784.86  29
  -1  -4   2 295793. 1691.57   9
   1  -4  -2 294476. 5441.06   6
  -1  -4   1 10682.7 315.849  10
  -1  -4   1 10568.5 333.712  27
  -1  -4   1 10237.2 331.076  19
  -1   4   1 10228.4 355.970  30
   1   4  -1 10952.0 319.456   0
  -1  -4   1 9996.50 325.880  29
  -1   4   1 10386.6 344.126   0
  -1   4   1 10459.7 358.850  18
   1  -4  -1 9932.24 348.171  28
   1  -4  -1 10839.3 353.273  10
  -1   4   1 10849.3 366.083  12
  -1  -4   1 10505.3 330.979  33
  -1   4   1 9914.28 351.794  21
   1  -4  -1 10272.0 190.696   4
   1  -4  -1 10178.5 355.705  26
   1  -4  -1 9982.32 351.133  27
  -1   4   1 9906.04 352.534  20
  -1  -4   1 10067.2 357.327   9
   1   4  -1 10605.3 339.685  30
  -1   4   1 9068.40 135.484   2
   1   4  -1 9973.39 329.947  23
  -1  -4   1 10271.1 327.473  28
  -1   4   1 10096.6 353.059  23
   1   4  -1 10448.5 288.926  18
  -1   4   1 10487.2 293.700  15
   1   4  -1 9937.19 329.699  22
   1   4  -1 10584.9 323.731  12
   1  -4  -1 10039.0 350.287  29
  -1  -4   1 11264.5 338.499  16
   1   4  -1 10254.9 332.358  31
   1   4  -1 9669.31 326.576  25
  -1  -4   1 10546.9 387.306   5
   1  -4  -1 10150.9 353.078  24
   1   4  -1 10389.3 334.298  35
  -1   4   1 9773.36 192.914  16
  -1  -4   1 10311.2 331.547  24
  -1   4   1 9157.52 136.616  13
   1   4  -1 10310.2 335.004  21
  -1   4   1 10567.4 360.231  22
  -1  -4   1 10358.2 319.947   4
   1   4  -1 10782.6 349.042   3
  -1   4   0 143394. 1244.13  30
  -1   4   0 142613. 1236.59  25
   1   4   0 147495. 1167.51  30
   1   4   0 144089. 1157.08  35
  -1   4   0 143432. 1219.07  18
  -1   4   0 141746. 1238.44  20
   1  -4   0 142848. 1239.75  28
   1   4   0 141787. 1145.49  31
  -1   4   0 142188. 944.098  15
   1  -4   0 143582. 938.181  17
  -1  -4   0 144715. 1136.89  28
  -1  -4   0 143124. 1253.31   5
  -1  -4   0 142756. 1133.84  26
  -1   4   0 141872. 1232.23  23
   1  -4   0 141115. 1228.56  26
   1   4   0 147003. 1164.96  21
  -1   4   0 140187. 1217.22   0
  -1   4   0 144023. 1246.15  21
  -1  -4   0 142009. 1134.15  33
   1  -4   0 143288. 1245.90  19
   1   4   0 148793. 1165.90  22
   1  -4   0 140611. 1231.80  27
  -1  -4   0 147059. 1148.71  27
   1   4   0 147858. 982.489   0
  -1  -4   0 145572. 1145.25  24
   1   4   0 143458. 1176.06  12
  -1  -4   0 145890. 1144.76  29
   1  -4   0 139350. 1204.49  10
   1  -4   0 142248. 657.357  16
   1  -4   0 144264. 1245.49  29
   1   4   0 144460. 1150.27  23
  -1  -4   0 142839. 1096.54   4
   1   4   0 148174. 1169.59  20
  -1  -4   0 144971. 976.496  10
  -1  -4   0 148054. 1136.17  16
   1  -4   0 143492. 1240.21  24
  -1  -4   0 140205. 1329.38   9
  -1   4   0 144588. 1245.44  22
   1   4   1 1244.15 163.011  30
   1  -4   1 1184.81 110.862  16
   1   4   1 1324.21 171.686  12
   1  -4   1 1257.36 180.415  28
  -1  -4  -1 1160.68 160.507  26
  -1  -4  -1 1420.54 163.042  27
   1   4   1 1389.54 159.370  21
  -1  -4  -1 1377.56 119.773  10
   1  -4   1 1281.85 184.482  24
  -1   4  -1 979.092 165.172  25
  -1  -4  -1 1377.21 154.099   5
   1  -4   1 1306.02 182.356  29
   1  -4   1 1265.65 123.947  17
  -1   4  -1 1237.95 177.622  21
  -1  -4  -1 1321.48 158.431  28
  -1   4  -1 1271.59 173.433  18
  -1  -4  -1 1235.18 155.250  24
  -1  -4  -1 1309.88 160.113  29
   1   4   1 1493.42 168.481  23
   1   4   1 1449.66 163.562  20
   1  -4   1 1440.85 185.101  10
  -1   4  -1 1221.16 179.871  22
   1   4   1 1556.20 119.452  17
   1  -4   1 1257.69 178.086  19
  -1  -4  -1 1443.00 134.583  13
  -1  -4  -1 1335.22 162.471  33
  -1  -4  -1 1481.67 122.686  17
  -1  -4  -1 1136.45 204.450   9
   1  -4   1 1429.99 183.940  27
  -1  -4  -1 1372.22 164.883  32
  -1   4  -1 1353.95 130.949   3
   1   4   1 1671.61 176.570  35
   1   4   1 1236.43 158.287  22
  -1   4  -1 1316.37 181.315  30
  -1   4  -1 1207.72 175.400  23
  -1  -4  -2 115879. 1180.93  32
   1   4   2 114467. 1183.88  20
   1  -4   2 113034. 1258.62  28
  -1  -4  -2 116288. 1357.45   9
   1   4   2 116896. 1202.67  35
  -1   4  -2 111991. 1255.79  21
   1  -4   2 116202. 1276.80  19
  -1   4  -2 120522. 974.176  11
  -1  -4  -2 115893. 994.829  13
  -1   4  -2 113387. 1264.36  26
  -1  -4  -2 114247. 1157.11   6
  -1  -4  -2 114044. 1165.14  29
  -1  -4  -2 117368. 955.559  10
  -1   4  -2 113247. 1263.81  22
  -1   4  -2 114675. 1272.99  30
   1   4   2 117263. 1191.02  23
  -1  -4  -2 119872. 1013.99   2
   1  -4   2 115228. 1271.45  29
   1   4   2 116718. 1189.12  22
  -1  -4  -2 116888. 1179.03  27
  -1   4  -2 117802. 1076.92   3
  -1   4  -2 113887. 1196.53  18
   1   4   2 119507. 1274.20  12
   1  -4   2 119118. 1333.17   5
   1   4   2 119556. 1103.05  17
  -1   4  -2 118963. 1292.90  25
   1  -4   2 119811. 1101.53  17
   1  -4   2 115720. 1290.52  10
   1   4   2 116195. 1193.46  19
   1  -4   2 114435. 1267.28  24
  -1  -4  -2 116940. 1180.88  26
  -1  -4  -2 116743. 1182.43  34
  -1  -4  -2 115535. 1170.65  28
  -1  -4  -2 114868. 1172.23  25
   1  -4   2 115267. 1273.12  20
   1  -4   2 112341. 1253.30  27
  -1  -4  -2 119817. 1199.49  33
  -1   4  -2 112909. 1259.75  23
   1   4   2 118900. 1201.57  21
  -1  -4  -3 50836.9 874.434  33
   1   4   3 49295.3 871.860  23
   1  -4   3 48222.1 914.362  20
  -1   4  -3 48295.1 921.195  22
  -1   4  -3 50752.0 700.913  11
  -1  -4  -3 50332.6 874.653  32
  -1   4  -3 50115.4 816.769   3
   1   4   3 51181.5 888.804  21
   1   4   3 49265.7 913.695  15
  -1  -4  -3 49591.2 865.487  26
   1  -4   3 49357.6 925.451  29
  -1  -4  -3 49308.7 865.419  27
  -1   4  -3 49583.2 875.809  18
   1   4   3 50295.0 882.686  20
  -1  -4  -3 51076.4 727.630  10
  -1   4  -3 49380.2 932.068  30
   1   4   3 50961.6 890.428  19
   1  -4   3 48802.5 919.534  28
  -1   4  -3 48761.0 925.457  26
  -1  -4  -3 50644.1 880.095   6
  -1  -4  -3 47822.5 851.541  29
   1  -4   3 50113.3 927.292   5
  -1  -4  -3 48514.8 857.342  28
  -1  -4  -3 50524.1 738.747   2
  -1  -4  -3 48818.3 726.964  13
   1  -4   3 51285.7 834.945  17
   1  -4   3 47637.7 929.238  10
   1   4   3 49283.0 846.685  17
   1   4   3 50752.9 884.187  22
  -1   4  -3 48820.6 925.161  25
   1   4   3 50780.8 920.578  12
   1  -4   3 49390.0 926.063  19
  -1  -4  -3 50916.3 880.461  25
  -1  -4  -3 48552.6 853.360  34
   1  -4   3 49147.2 923.642  24
  -1   4  -3 48771.3 921.655  23
  -1  -4  -3 49173.7 945.308   9
  -1  -4  -3 48748.2 861.053  31
   1   4   4 66436.6 1128.38  23
  -1  -4  -4 62526.2 723.120  14
  -1  -4  -4 67029.8 1118.52  33
   1  -4   4 67146.0 1100.93  17
   1  -4   4 66530.7 1189.04  19
  -1  -4  -4 67345.4 1128.25  28
   1  -4   4 66067.4 1183.80  20
  -1   4  -4 65412.3 1107.30  18
   1  -4   4 66332.7 1187.73  28
   1  -4   4 68533.9 1158.02   5
  -1  -4  -4 68239.5 1130.15  32
  -1   4  -4 66507.2 1177.44  31
  -1   4  -4 66321.1 1173.13  32
   1   4   4 65806.8 1157.58  12
   1   4   4 68232.8 1146.11  21
  -1  -4  -4 66338.6 1154.65   9
  -1  -4  -4 66472.7 1119.43  29
  -1   4  -4 66282.6 905.035  11
  -1  -4  -4 66319.9 1121.31  27
  -1   4  -4 66482.6 1080.62   3
   1  -4   4 67301.9 1194.04  29
  -1  -4  -4 67076.4 1118.63  34
  -1   4  -4 67256.2 1203.35  23
   1   4   4 70430.1 1172.21  17
  -1  -4  -4 67655.2 1130.20  26
  -1   4  -4 66934.3 1198.73  26
   1   4   4 65555.5 1164.25  15
   1  -4   4 66453.2 1185.70  24
  -1   4  -4 66211.4 1198.11  22
   1   4   4 67405.8 1141.13  19
  -1   4  -4 68383.8 1199.02  35
  -1  -4  -4 67549.4 966.164  13
   1   4   4 67616.1 1144.61  20
  -1  -4  -4 67548.6 1130.97  25
  -1   4  -4 65752.6 1187.99  25
  -1  -4  -4 66461.5 1191.44  11
  -1  -4  -4 66651.3 1140.43   6
  -1   4  -4 68220.0 1192.98  33
   1  -4   4 66974.1 1208.12  10
   1   4   4 66315.5 1127.81  22
  -1  -4  -4 65843.7 1114.24  31
  -1   4  -4 64713.4 1183.20  30
  -1   4  -5 97483.3 1586.72  22
   1   4   5 98121.7 1525.98  23
  -1  -4  -5 98922.1 1516.72  29
   1   4   5 98518.3 1531.80  22
  -1  -4  -5 99401.6 1524.67  27
   1  -4   5 96978.1 1563.43  29
  -1   4  -5 97465.3 1565.76  35
  -1   4  -5 98858.4 1583.71  27
   1   4   5 99569.7 1559.73  12
  -1   4  -5 99282.6 1589.74  26
  -1   4  -5 97920.3 1559.79  32
  -1  -4  -5 98577.5 1499.89  33
  -1   4  -5 98465.7 1252.02  11
   1   4   5 97968.0 1525.68  21
  -1   4  -5 97266.6 1576.68  23
  -1   4  -5 99528.8 1573.17  31
   1   4   5 98538.2 1534.19  19
  -1   4  -5 98695.7 1571.89  33
  -1  -4  -5 100028. 1567.39   6
   1   4   5 101478. 1558.86  20
   1  -4   5 99717.9 1572.88  21
  -1   4  -5 95671.8 1480.73  18
  -1  -4  -5 98095.4 1512.40  28
   1   4   5 101885. 1596.12  15
   1  -4   5 99470.8 1585.63  19
  -1  -4  -5 97259.9 1579.14  11
  -1   4  -5 96016.4 1472.40   3
  -1  -4  -5 97109.4 1506.32  25
   1  -4   5 101989. 1606.39  28
   1  -4   5 96316.4 1558.32  24
  -1  -4  -5 101030. 1518.19  34
  -1  -4  -5 96696.5 1504.03  26
   1  -4   5 99782.4 1492.68   5
   1  -4   5 102014. 1527.23  17
  -1   4  -5 96738.1 1572.28  25
  -1  -4  -5 95554.6 1480.80  31
   1  -4   5 99846.6 1584.88  20
  -1  -4  -5 98446.9 1326.25  13
  -1  -4  -5 100762. 1507.51   9
  -1   4  -5 95629.9 1567.47  30
   1   4   5 104647. 1614.64  17
  -1  -4  -5 99250.0 1507.33  32
  -1   4  -6 73364.6 1508.54  27
  -1   4  -6 75672.0 1476.88   3
  -1  -4  -6 74328.9 1522.73  11
  -1  -4  -6 77918.3 1511.14  35
   1   4   6 77083.4 1513.26  24
  -1   4  -6 77500.7 1537.70  35
  -1  -4  -6 74276.2 1461.29  34
   1   4   6 76303.6 1500.23  22
   1  -4   6 75684.9 1429.24  12
   1  -4   6 74348.1 1502.64  21
  -1  -4  -6 72990.1 1371.76   9
  -1   4  -6 77217.3 1525.65  32
   1  -4   6 79108.3 1431.28   5
  -1  -4  -6 76991.2 1503.39  30
  -1   4  -6 75631.1 1539.49  30
  -1  -4  -6 76711.0 1489.70  28
  -1  -4  -6 75475.5 1475.74  29
  -1   4  -6 78250.5 1559.09  25
   1  -4   6 75515.2 1518.48  24
   1   4   6 76126.7 1499.96  21
  -1  -4  -6 75987.1 1488.09  26
  -1  -4  -6 76209.3 1536.59   6
   1   4   6 78913.6 1523.13  23
   1  -4   6 77672.1 1507.99  17
  -1  -4  -6 75464.1 1470.27  32
  -1   4  -6 73506.1 1441.18  18
   1  -4   6 76799.5 1534.60  19
  -1  -4  -6 74995.5 1465.95  33
  -1   4  -6 77742.6 1539.44  33
  -1  -4  -6 76897.2 1494.57  27
   1   4   6 78011.4 1524.24  20
   1   4   6 77209.7 1567.12  17
   1  -4   6 76809.3 1532.19  29
  -1  -4  -6 73496.3 1469.90  25
  -1   4  -6 77174.1 1528.98  31
   1   4   6 75726.9 1508.08  19
  -1  -4  -6 76036.8 1478.86  31
   1   4   6 76522.1 1509.84  12
   1  -4   6 76575.6 1529.94  20
  -1   4  -6 72410.6 1502.13  26
  -1   4  -6 75618.8 1531.19  23
   1   4   6 75014.2 1520.81  15
  -1   4  -7 22671.8 945.529  31
  -1  -4  -7 23459.1 960.810  11
   1   4   7 22548.0 932.973  19
  -1  -4  -7 22545.6 921.507  29
   1   4   7 24399.8 966.862  23
   1  -4   7 23337.7 890.977  12
   1  -4   7 22422.2 935.204  19
  -1  -4  -7 21170.6 900.193  25
  -1   4  -7 22399.1 944.052  23
  -1   4  -7 23423.8 971.180  25
  -1  -4  -7 22973.5 968.181   6
   1   4   7 24381.1 965.572  22
  -1  -4  -7 24103.1 950.548  31
  -1  -4  -7 23832.6 945.697  28
  -1  -4  -7 25497.1 981.421  35
   1  -4   7 23321.6 951.140  29
  -1   4  -7 25151.4 972.132   3
   1  -4   7 23214.3 948.052  20
   1  -4   7 23576.5 950.620  21
  -1   4  -7 23501.7 968.715  27
  -1   4  -7 22719.2 944.927  35
   1   4   7 24141.1 964.773  21
  -1  -4  -7 24439.3 947.567  34
  -1   4  -7 21728.3 928.739  26
  -1   4  -7 25622.4 992.928  32
   1   4   7 24855.8 968.233  12
  -1   4  -7 21350.1 884.084  18
  -1   4  -7 22746.3 959.142  30
  -1  -4  -7 24383.2 950.041  33
  -1  -4  -7 23010.1 925.656  26
   1   4   7 23991.6 959.065  24
  -1  -4  -7 23376.9 942.079  30
   1  -4   7 24557.5 981.402  24
   1   4   7 24143.1 968.570  20
   1  -4   7 24771.8 977.996  17
  -1  -4  -7 24586.0 956.948  32
  -1  -4  -7 24438.4 960.492  27
   1   4   7 25799.5 998.863  15
  -1   4  -7 24069.9 963.564  33
   1   4   7 22225.5 963.872  17
  -1  -4  -8 31273.1 1214.07  11
   1  -4   8 28407.9 1069.72  12
  -1  -4  -8 30265.9 1219.76   6
  -1   4  -8 32666.0 1217.11   3
   1   4   8 32150.4 1280.74  17
   1  -4   8 31081.6 1192.54  17
  -1  -5   8 22419.7 990.613  21
   1   5  -8 21490.2 1000.49  35
   1  -5  -8 20866.5 1011.79  11
  -1  -5   8 20093.8 946.462  20
  -1   5   8 22368.3 957.046  12
   1   5  -8 22133.7 1007.63  32
   1   5  -8 21741.2 999.795  33
  -1  -5   8 21519.9 971.098  16
   1   5  -8 20802.3 1002.27  25
   1   5  -8 21231.3 1017.30  27
  -1  -5   8 21752.4 985.024  29
   1  -5  -8 19265.0 920.872   6
  -1  -5   8 21862.1 980.610  19
   1   5  -8 21584.2 1000.75  31
   1  -5  -8 19884.2 908.517  10
  -1  -5   8 20371.9 927.083   5
   1   5  -8 21976.3 1011.49   3
   1   5  -8 22273.2 1032.20  26
  -1   5   8 23186.5 1055.19  15
   1   5  -8 21125.0 1021.96  30
   1   5  -8 21589.3 1011.95  23
  -1  -5   8 22118.7 991.955  24
  -1  -5   7 42738.7 1228.81  21
   1  -5  -7 42588.8 1225.68  28
  -1   5   7 43307.1 1204.97  12
   1   5  -7 44957.0 1295.82  27
   1  -5  -7 43892.6 1219.01   6
   1   5  -7 44185.9 1290.66  30
  -1   5   7 42469.1 1224.86  19
  -1   5   7 42397.5 1217.78  21
   1   5  -7 43674.5 1158.40  11
  -1  -5   7 42720.0 1210.21  16
   1   5  -7 42928.9 1237.81  32
  -1   5   7 43099.1 1222.01  23
   1   5  -7 43744.1 1250.90  31
  -1   5   7 42053.0 1213.44  20
  -1   5   7 47425.5 1325.90  15
   1  -5  -7 42283.6 1277.12  11
  -1  -5   7 40462.5 1102.81  17
  -1  -5   7 44044.1 1251.22  20
   1  -5  -7 42319.1 1193.91  34
   1  -5  -7 42127.1 1217.69  27
   1   5  -7 45178.6 1276.07  35
  -1  -5   7 44257.1 1253.10  19
  -1   5   7 43323.2 1227.98  22
  -1  -5   7 41834.6 1219.85   5
   1  -5  -7 41446.7 1209.87  29
   1  -5  -7 42284.8 1193.29  32
   1   5  -7 44681.3 1265.09  33
   1  -5  -7 43925.0 1185.85  10
   1   5  -7 45311.0 1304.50  25
   1  -5  -7 42254.7 1193.06  33
   1   5  -7 43911.4 1285.36  26
   1   5  -7 43680.6 1266.44   3
   1  -5  -7 43535.6 1213.20  31
  -1  -5   7 43269.7 1243.04  29
  -1  -5   7 43508.7 1238.27  24
   1  -5  -7 42090.3 1215.90  26
   1  -5  -7 42597.6 1231.25  25
   1   5  -7 44467.6 1295.94  23
   1  -5  -7 43598.7 1191.91   9
   1   5  -6 88.8450 275.068  23
   1  -5  -6 349.731 283.251  11
  -1   5   6 215.853 262.740  23
  -1   5   6 41.3500 254.480  15
  -1  -5   6-49.2730 242.070  19
  -1   5   6 297.078 250.647  21
   1  -5  -6 120.631 247.491  25
  -1   5   6 56.8015 248.068  22
  -1  -5   6 152.780 197.735  17
   1  -5  -6 194.233 244.986  31
  -1  -5   6 50.3412 207.925  14
   1   5  -6-127.483 247.655  31
   1  -5  -6 143.308 235.177  32
  -1   5   6 118.949 238.874  20
  -1  -5   6 426.414 246.551  16
  -1   5   6-59.5652 229.652  12
  -1  -5   6 140.048 251.013  20
  -1  -5   6 178.801 249.081  21
   1  -5  -6 200.543 236.098  33
   1  -5  -6 24.1350 221.353   6
   1   5  -6 338.513 273.617   3
  -1  -5   6 42.7336 265.364  29
  -1   5   6-50.7471 244.249  19
  -1  -5   6 49.8026 251.935  24
   1  -5  -6 127.608 256.066  26
   1   5  -6 195.039 269.257  30
   1   5  -6 82.1985 268.469  25
   1   5  -6 113.455 265.876  35
  -1  -5   6 136.158 236.442   5
   1  -5  -6 98.3615 270.383  29
   1  -5  -6 30.2571 264.010  28
   1  -5  -6 120.862 252.281  34
   1   5  -6-103.057 255.085  33
   1   5  -6 247.072 264.843  26
   1  -5  -6 252.365 226.436  10
   1   5  -6 116.925 244.850  32
   1   5  -6 48.3579 273.207  27
   1   5  -6 305.739 207.482  11
   1  -5  -6 64.6634 248.931  27
  -1   5   5 112882. 1627.94  21
   1   5  -5 112907. 1679.54  22
   1   5  -5 113805. 1647.23  31
   1   5  -5 114141. 1653.05  35
  -1   5   5 108643. 1598.48  23
  -1  -5   5 116290. 1736.05   5
   1   5  -5 114516. 1645.13  32
   1  -5  -5 110864. 1617.26  26
   1  -5  -5 112063. 1596.12  31
   1   5  -5 115236. 1543.84  11
  -1   5   5 111856. 1621.54  22
  -1  -5   5 121425. 1634.21  14
  -1   5   5 105111. 1579.02  20
   1   5  -5 110746. 1351.67  18
   1  -5  -5 110753. 1615.67  27
   1   5  -5 113980. 1678.32  26
  -1  -5   5 114147. 1642.60  29
   1  -5  -5 112920. 1634.53  25
   1  -5  -5 109054. 1516.14  10
  -1  -5   5 111017. 1626.60  19
   1  -5  -5 112284. 1593.55  34
   1   5  -5 116158. 1667.10   3
   1  -5  -5 115053. 1612.38  33
  -1  -5   5 116382. 1662.63  20
  -1  -5   5 113616. 1640.60  28
   1  -5  -5 109907. 1579.03  32
  -1   5   5 109536. 1611.29  19
  -1  -5   5 109847. 1375.96  17
   1  -5  -5 107970. 1597.84  29
   1  -5  -5 109061. 1696.27  11
   1  -5  -5 109500. 1479.64   6
   1  -5  -5 113707. 1639.30  28
  -1  -5   5 114790. 1648.08  24
  -1  -5   5 112397. 1577.25  16
   1   5  -5 111760. 1672.42  30
   1   5  -5 112755. 1677.49  25
   1   5  -5 113463. 1678.06  23
  -1   5   5 112954. 1637.58  15
  -1   5   5 114758. 1628.39  12
  -1   5   4 2073.58 268.621  21
   1  -5  -4 2077.66 257.965  33
   1  -5  -4 2549.43 286.221  27
   1   5  -4 2411.05 259.513  11
   1   5  -4 2406.78 221.063  18
  -1  -5   4 1996.61 258.384  19
  -1   5   4 2415.26 278.591  12
  -1   5   4 2314.68 277.978  20
   1   5  -4 2311.76 292.596  30
   1  -5  -4 2081.51 285.860  11
   1  -5  -4 2448.45 236.118   6
   1  -5  -4 2471.93 286.280  25
   1  -5  -4 2103.61 278.128  29
   1  -5  -4 2936.68 288.575  32
  -1  -5   4 2421.92 285.043  28
   1   5  -4 2925.65 298.103  35
   1  -5  -4 2458.42 271.999  31
   1  -5  -4 2549.94 282.493  28
  -1  -5   4 2347.81 196.478  17
   1   5  -4 2253.38 274.064  32
  -1   5   4 2127.61 270.408  22
   1   5  -4 2405.21 279.048  31
  -1   5   4 2194.70 274.853  23
   1   5  -4 1713.04 262.852  23
   1   5  -4 1953.25 277.974  26
  -1  -5   4 2424.70 284.937  29
   1  -5  -4 2339.50 274.044  34
  -1  -5   4 2427.23 270.200  20
   1   5  -4 2684.60 289.412   3
   1   5  -4 2010.72 272.579  22
  -1   5   4 2152.91 271.473  15
   1  -5  -4 2351.81 256.311  10
   1   5  -4 2515.32 289.004  25
  -1  -5   4 2275.09 278.761  24
  -1  -5   4 2754.47 274.342  16
  -1   5   4 2345.81 281.006  19
  -1  -5   4 2515.29 172.387   9
  -1  -5   4 3059.92 320.662   5
   1  -5  -4 1861.13 266.359  26
   1   5  -3 163774. 1652.15  22
  -1  -5   3 167010. 1641.65  28
   1  -5  -3 168675. 1328.19   6
  -1  -5   3 164779. 1629.04  29
  -1   5   3 162444. 1649.13  21
  -1   5   3 165932. 1675.96  12
  -1   5   3 162690. 1654.04  19
  -1   5   3 162305. 1654.13  20
  -1   5   3 161585. 1639.52  22
   1   5  -3 166594. 1671.47  30
  -1  -5   3 168078. 1649.76  20
   1  -5  -3 163431. 1652.87  27
   1   5  -3 163987. 1347.67  18
  -1  -5   3 170160. 1159.97  17
  -1  -5   3 167409. 1814.98   5
   1   5  -3 163615. 1650.25  23
   1  -5  -3 166133. 1658.92  33
  -1  -5   3 163643. 1626.86  19
   1  -5  -3 165914. 1665.74  26
   1   5  -3 166119. 1596.82  11
   1   5  -3 166892. 1635.28  32
   1   5  -3 165469. 1664.54  26
  -1   5   3 163724. 1553.78  15
   1  -5  -3 162406. 1632.89  34
   1  -5  -3 165017. 1664.81  25
   1   5  -3 165133. 1632.81  35
  -1   5   3 163385. 1651.28  35
   1   5  -3 164800. 1624.96  31
  -1  -5   3 169017. 1657.31  10
   1   5  -3 163940. 1655.97  25
   1   5  -3 170136. 1656.74   3
  -1  -5   3 168050. 1563.09  16
  -1  -5   3 164931. 1630.96  24
   1  -5  -3 167589. 1744.08  11
   1  -5  -3 168568. 1674.79  32
  -1  -5   3 169469. 1364.31   9
   1  -5  -3 163810. 1549.05  10
   1  -5  -3 163722. 1648.45  29
   1  -5  -3 164709. 1654.20  28
  -1   5   3 165861. 1659.77  23
   1   5  -2 11709.3 425.807  22
   1   5  -2 11868.1 432.542  30
  -1   5   2 11449.0 380.011  15
  -1  -5   2 11559.7 419.621  28
  -1   5   2 11500.4 435.141  22
  -1   5   2 11367.5 435.340  23
   1   5  -2 9925.91 253.466   1
  -1  -5   2 11692.7 421.479  27
   1   5  -2 11429.9 417.084   3
   1   5  -2 10881.5 402.910  31
   1   5  -2 12018.9 423.586  32
  -1   5   2 11093.8 430.587  20
  -1  -5   2 12096.7 407.864   9
  -1  -5   2 11764.6 422.462  24
  -1  -5   2 11977.3 425.019  29
  -1   5   2 11705.4 442.595  12
   1  -5  -2 10871.2 426.250  29
  -1   5   2 10887.3 421.835  21
  -1  -5   2 12525.7 490.193   5
   1  -5  -2 11163.0 429.408  27
   1   5  -2 10840.0 397.715   0
  -1  -5   2 11874.1 413.787  10
   1   5  -2 11368.5 347.560  18
  -1  -5   2 11225.2 412.980  19
   1   5  -2 11487.5 416.568  35
   1   5  -2 11154.3 419.192  21
   1  -5  -2 10435.2 390.303  10
  -1   5   2 11170.9 434.078  30
   1  -5  -2 11451.3 291.754   6
   1   5  -2 11324.6 417.957  23
   1   5  -2 11151.1 420.034  25
  -1  -5   2 12179.5 403.443  16
   1  -5  -2 11825.0 443.526  26
   1  -5  -2 11405.2 439.349  24
   1  -5  -2 11122.0 428.831  28
  -1  -5   1 298287. 1747.42   4
   1  -5  -1 289695. 1119.36   4
  -1   5   1 292587. 1987.00  22
  -1  -5   1 308467. 1806.71  16
  -1   5   1 302114. 2029.10  20
  -1  -5   1 296968. 2145.40   5
  -1   5   1 299573. 2015.74  21
  -1  -5   1 295684. 1882.23  29
   1   5  -1 295121. 1908.25  21
   1  -5  -1 293541. 1984.50  24
   1  -5  -1 289693. 1970.76  28
  -1   5   1 298922. 2007.82  23
  -1   5   1 298505. 2032.14  12
  -1   5   1 296971. 1901.72   0
   1   5  -1 300451. 1695.75  18
   1  -5  -1 294268. 1987.19  27
   1  -5  -1 298650. 2001.41  29
  -1  -5   1 296292. 1860.71  33
  -1  -5   1 293924. 1872.57  28
   1   5  -1 293194. 1895.16  22
  -1  -5   1 292618. 1878.16  19
   1   5  -1 297969. 1760.29   0
  -1  -5   1 293870. 1875.60  27
  -1  -5   1 302656. 1787.28  10
   1   5  -1 300284. 1900.19  35
   1  -5  -1 296261. 1914.13  10
  -1   5   1 299587. 2015.53  30
   1   5  -1 296754. 1928.81  15
   1   5  -1 297503. 1903.74   3
   1   5  -1 296399. 1841.73  12
   1   5  -1 297940. 1916.86  25
  -1   5   1 299167. 2001.56  18
  -1  -5   1 295266. 1882.41  24
  -1   5   1 295004. 1682.57  15
   1   5  -1 293083. 1904.51  30
  -1  -5   1 290429. 2027.16   9
   1   5  -1 291219. 1889.34  23
   1   5  -1 297812. 1886.28  31
   1  -5  -1 297279. 1999.18  26
  -1  -5   0 791.199 190.547   9
   1   5   0 677.013 154.424  15
  -1   5   0 636.286 113.463  15
  -1   5   0 525.464 168.856  23
  -1  -5   0 578.035 152.892  29
   1   5   0 650.675 155.057  30
   1   5   0 766.987 162.152  22
  -1   5   0 508.592 177.295  20
  -1  -5   0 523.858 146.501  26
  -1   5   0 571.843 172.636  30
  -1   5   0 526.643 168.597  25
   1   5   0 541.370 153.835  23
   1  -5   0 427.451 164.363  29
  -1   5   0 497.077 69.5651   6
   1   5   0 554.836 154.475  31
  -1  -5   0 450.250 137.848  27
   1  -5   0 424.009 172.944  27
  -1  -5   0 534.186 130.368   4
   1  -5   0 610.208 95.7862  17
   1  -5   0 460.023 164.166  28
   1  -5   0 719.520 80.1679  16
  -1   5   0 589.690 160.350   0
  -1   5   0 601.258 180.034  21
   1   5   0 654.746 151.664  35
   1  -5   0 456.203 146.703  10
  -1   5   0 544.897 110.566   3
   1   5   0 566.578 119.407   0
   1  -5   0 453.076 175.788  26
  -1   5   0 666.950 170.932  18
  -1  -5   0 649.092 116.632  10
   1   5   0 313.358 138.519  20
  -1  -5   0 489.859 139.466  16
  -1  -5   0 530.295 152.307   5
   1  -5   0 449.178 155.485  24
  -1  -5   0 530.906 141.890  24
   1  -5   0 489.237 167.222  19
   1   5   0 440.004 142.075  21
  -1   5   0 647.906 168.249  22
   1   5   0 674.114 156.666  12
  -1  -5   0 506.938 153.184  33
  -1  -5   0 414.834 136.442  28
  -1   5  -1 178756. 1268.13   3
  -1   5  -1 170346. 1582.90  21
   1   5   1 180452. 1582.79  12
   1  -5   1 170852. 1578.30  29
   1  -5   1 174385. 1595.41  27
  -1  -5  -1 176308. 1478.81  29
  -1  -5  -1 179470. 1500.66  32
   1   5   1 173077. 1540.05  15
   1   5   1 178210. 1509.69  30
  -1   5  -1 174148. 1598.20  25
   1  -5   1 172455. 1589.40  19
  -1  -5  -1 175888. 1472.71  28
   1   5   1 178448. 1512.34  35
   1  -5   1 170088. 1574.78  28
  -1  -5  -1 177940. 1484.32  27
  -1   5  -1 173261. 1577.93   0
  -1  -5  -1 177452. 1484.14  26
  -1  -5  -1 172848. 1486.91   5
  -1   5  -1 171153. 1582.22  23
  -1  -5  -1 176515. 1223.68  10
   1  -5   1 180655. 1083.02  16
   1   5   1 175766. 1503.69  21
  -1  -5  -1 175714. 1480.75  33
   1  -5   1 180694. 1200.37  17
   1  -5   1 174836. 1584.29  10
  -1   5  -1 170100. 1577.81  22
   1  -5   1 171028. 1580.26  24
  -1   5  -1 176547. 1525.56  18
  -1   5  -1 170968. 1587.20  30
  -1  -5  -1 175531. 1474.64  24
   1  -5   1 175879. 1713.44   5
   1   5   1 175690. 1503.91  20
  -1  -5  -1 170066. 1719.16   9
   1   5   1 178557. 1507.28  22
   1   5   1 172609. 1482.69  23
  -1  -5  -2-0.17021 184.934   9
  -1  -5  -2 95.8025 144.098  26
  -1   5  -2 271.095 174.556  23
   1   5   2 269.858 145.104  15
  -1   5  -2 282.380 129.276   3
   1  -5   2 140.656 171.422  29
   1   5   2 53.1606 147.303  21
   1  -5   2 61.3423 160.616  19
   1   5   2 106.897 143.578  20
  -1   5  -2 51.5540 157.431  31
  -1  -5  -2 249.627 150.699  33
  -1  -5  -2 94.8285 141.774  28
  -1  -5  -2 212.130 147.977  29
   1   5   2 289.319 146.933  35
  -1   5  -2 96.6673 160.179  18
  -1  -5  -2 191.265 96.3709   2
  -1  -5  -2 159.042 144.416  34
   1   5   2 135.292 150.199  19
   1   5   2 117.237 107.226  17
   1   5   2 190.019 162.359  12
   1   5   2 228.080 149.958  23
   1   5   2 133.755 143.148  22
  -1   5  -2 88.4793 154.377  32
  -1   5  -2 48.3108 165.745   0
   1  -5   2 48.9619 178.968  28
  -1  -5  -2 370.855 154.409  32
   1  -5   2 209.334 110.883  16
  -1  -5  -2 107.060 89.8462  10
   1  -5   2 94.9230 174.714  27
   1  -5   2-55.0205 167.878  24
  -1   5  -2 152.733 39.2179   8
   1  -5   2 191.778 182.613   5
  -1   5  -2 146.145 160.873  35
  -1   5  -2 111.129 172.066  21
  -1   5  -2 120.319 181.557  25
   1  -5   2 268.562 164.272  10
   1  -5   2 707.113 125.509  17
  -1  -5  -2 213.533 150.237  25
  -1  -5  -2 95.8451 146.768  27
  -1   5  -2 142.218 182.403  30
  -1   5  -2 159.446 170.660  22
  -1  -5  -2 73.1695 94.4153  13
  -1  -5  -2 317.823 123.302   5
   1   5   3 146158. 1598.03  23
  -1  -5  -3 141436. 1557.88  31
  -1  -5  -3 148558. 1590.06  34
   1  -5   3 148031. 1726.82  10
  -1  -5  -3 148097. 1587.70  33
  -1  -5  -3 149400. 1278.11  13
  -1   5  -3 149627. 1297.93  11
  -1   5  -3 143714. 1661.41  32
   1   5   3 146110. 1665.28  12
  -1  -5  -3 146868. 1588.51  27
  -1  -5  -3 146835. 1584.87  28
  -1   5  -3 148610. 1472.71   3
   1  -5   3 141545. 1666.03  28
   1  -5   3 144201. 1684.37  20
  -1   5  -3 145835. 1673.38  31
   1  -5   3 143538. 1678.98  29
  -1  -5  -3 145401. 1577.54  29
  -1   5  -3 145404. 1700.80  25
   1   5   3 146924. 1611.17  20
  -1   5  -3 147199. 1589.42  18
   1  -5   3 143281. 1678.70  24
   1  -5   3 143754. 1682.20  19
  -1  -5  -3 146249. 1584.31  32
  -1  -5  -3 147181. 1300.96  10
  -1  -5  -3 145020. 1576.94  26
  -1   5  -3 146268. 1683.02  35
   1  -5   3 147863. 1435.55  17
   1   5   3 149893. 1485.63  17
  -1  -5  -3 143896. 1572.28  25
  -1   5  -3 145530. 1703.31  30
  -1  -5  -3 143372. 1526.65   6
  -1   5  -3 145629. 1704.62   0
  -1   5  -3 144328. 1691.70  23
  -1  -5  -3 148306. 1274.97   2
   1   5   3 143696. 1587.30  21
   1   5   3 149367. 1615.53  22
   1  -5   3 145302. 1728.28   5
  -1   5  -3 145988. 1701.46  26
  -1   5  -3 144323. 1694.89  22
   1   5   3 150769. 1685.23  15
  -1  -5  -3 146409. 1772.93   9
   1   5   3 148465. 1618.39  19
  -1  -5  -4 64937.2 1171.19  29
  -1  -5  -4 64272.6 938.119   2
   1  -5   4 68728.4 1277.27  29
   1   5   4 66372.2 1229.23  12
  -1  -5  -4 65323.0 1164.30  33
  -1  -5  -4 67072.1 1192.41  25
   1  -5   4 66169.0 1251.99  20
  -1  -5  -4 64953.1 1171.68  27
  -1   5  -4 65313.1 1167.61  18
   1   5   4 65263.2 1191.78  20
  -1  -5  -4 67528.7 1185.16  34
  -1   5  -4 63795.1 1243.17  30
  -1   5  -4 66313.3 1242.91  35
   1  -5   4 66530.7 1272.24  10
  -1  -5  -4 64187.9 1245.95   9
  -1   5  -4 68930.7 1150.94   3
   1  -5   4 66813.8 1258.73  28
  -1  -5  -4 64792.6 1170.77  28
   1   5   4 64276.3 1179.76  23
  -1  -5  -4 67341.7 1186.24  31
  -1  -5  -4 64862.6 1170.31  26
   1   5   4 65630.4 1150.09  17
  -1  -5  -4 64418.0 942.216  13
  -1   5  -4 67531.2 1270.53  26
   1   5   4 67777.1 1211.12  22
   1  -5   4 66374.9 1109.99  17
  -1   5  -4 64845.3 942.669  11
  -1   5  -4 66847.8 1243.28  31
  -1  -5  -4 63724.3 970.585  10
   1  -5   4 66989.1 1251.75   5
  -1   5  -4 67312.7 1274.37  22
   1   5   4 65046.1 1189.81  19
  -1  -5  -4 67367.3 1186.90  32
   1  -5   4 68366.1 1271.92  24
   1  -5   4 66636.5 1258.31  19
  -1   5  -4 67633.0 1274.85  25
   1   5   4 67907.0 1213.63  21
  -1  -5  -4 65854.6 1170.56   6
  -1   5  -4 66280.4 1260.77  23
   1   5   4 67016.2 1238.77  15
  -1   5  -4 65764.4 1231.28  32
  -1   5  -5 76565.2 1484.58  30
   1   5   5 75786.4 1410.26  23
   1  -5   5 75155.0 1456.73  29
   1   5   5 73513.7 1392.11  21
  -1   5  -5 75118.4 1373.82  18
   1   5   5 78731.9 1441.44  20
  -1   5  -5 75632.6 1447.61  35
  -1  -5  -5 76136.4 1154.01   2
  -1  -5  -5 76406.8 1413.00   6
   1  -5   5 77418.4 1352.12  17
   1   5   5 76639.5 1420.20  22
  -1  -5  -5 75989.8 1394.31  26
   1  -5   5 76204.6 1430.56   5
  -1  -5  -5 73662.5 1361.29  33
  -1   5  -5 76037.3 1447.65  31
   1   5   5 75737.5 1429.36  12
  -1  -5  -5 77523.7 1398.46  34
  -1  -5  -5 74911.2 1386.99  29
  -1  -5  -5 77254.0 1406.61  27
   1   5   5 75614.6 1416.22  19
  -1   5  -5 73747.1 1464.36  22
   1  -5   5 72699.5 1425.88  20
  -1  -5  -5 73867.5 1138.71  13
   1  -5   5 77107.0 1473.28  19
   1  -5   5 74512.6 1452.16  28
  -1   5  -5 77919.7 1495.88  23
   1   5   5 79056.0 1432.41  17
  -1  -5  -5 75715.5 1400.77  25
  -1  -5  -5 73243.7 1179.04  10
  -1  -5  -5 76525.2 1401.05  28
  -1   5  -5 72811.2 1441.85  26
  -1   5  -5 79506.3 1389.34   3
  -1   5  -5 75455.6 1431.36  32
  -1  -5  -5 75628.2 1385.03  31
   1  -5   5 75295.9 1457.80  24
  -1  -5  -5 75438.0 1427.85   9
   1   5   5 76226.1 1450.85  15
  -1  -5  -5 76642.6 1389.28  32
  -1   5  -5 73542.4 1452.03  25
   1   5   6 15255.8 742.041  23
   1   5   6 17024.5 775.069  12
   1  -5   6 15667.8 751.908  20
  -1  -5  -6 16516.1 759.773  29
   1  -5   6 15826.7 762.607  24
   1   5   6 16716.7 789.311  15
  -1   5  -6 16766.5 775.839  33
  -1  -5  -6 15629.1 736.131  26
  -1  -5  -6 16184.5 731.523   9
  -1  -5  -6 14825.6 706.912  34
  -1   5  -6 15655.4 753.467  31
  -1  -5  -6 16977.7 768.823  25
  -1  -5  -6 16705.9 752.361  33
  -1   5  -6 15736.1 776.822  30
   1  -5   6 15913.3 724.488   5
   1   5   6 14748.5 721.439  21
   1   5   6 16101.8 753.506  19
  -1   5  -6 15161.2 721.618  18
   1   5   6 15393.7 739.995  20
   1  -5   6 15951.8 766.811  29
  -1   5  -6 16193.3 762.367  32
  -1   5  -6 15452.7 764.957  27
  -1  -5  -6 15428.2 730.732  28
   1  -5   6 16814.2 778.786  19
  -1  -5  -6 16097.5 740.338  31
   1  -5   6 17234.6 749.278  17
   1  -5   6 16587.8 766.308  21
  -1  -5  -6 16040.4 746.165  27
  -1  -5  -6 16020.2 754.953   6
   1   5   6 16178.3 772.040  17
  -1   5  -6 15561.1 762.669  26
  -1  -5  -6 15133.4 630.325  10
  -1   5  -6 14687.9 749.860  25
   1   5   6 15243.4 736.508  22
  -1  -5  -6 16117.8 784.291  11
  -1   5  -6 17061.8 791.246  35
  -1   5  -6 15325.3 720.039   3
  -1  -5  -6 16896.5 750.797  32
  -1   5  -6 16803.4 785.723  23
   1  -5   7 29926.7 1030.61   5
   1   5   7 31395.3 1125.40  19
  -1   5  -7 32099.1 1144.07  31
  -1  -5  -7 29790.8 1093.72  26
   1   5   7 31086.3 1117.83  21
   1   5   7 31591.6 1133.74  20
  -1  -5  -7 30711.0 1102.74  29
  -1  -5  -7 29792.0 1082.84  33
  -1   5  -7 29285.0 1115.66  27
  -1   5  -7 28909.6 1047.89  18
   1   5   7 30352.1 1117.36  23
  -1  -5  -7 30476.8 1097.42  28
  -1   5  -7 32337.4 1147.32  35
  -1  -5  -7 28634.6 1064.85  27
   1   5   7 31012.8 1118.39  12
  -1  -5  -7 30728.5 1109.61  35
   1   5   7 33236.3 1164.02  22
  -1  -5  -7 31417.0 1106.67  34
  -1   5  -7 30831.4 1142.78  30
   1  -5   7 29167.7 1099.65  20
  -1   5  -7 29732.9 1076.47   3
  -1  -5  -7 32274.6 1125.83  32
   1  -5   7 29630.3 1112.54  29
   1  -5   7 30229.7 1104.29  24
   1  -5   7 29735.0 1025.80  12
  -1   5  -7 32296.3 1144.92  33
   1  -5   7 31140.1 1132.47  19
   1   5   7 30056.2 1129.73  17
  -1   5  -7 28888.9 1107.88  23
  -1  -5  -7 32138.9 1127.25  31
   1  -5   7 29531.1 1097.20  21
  -1  -5  -7 30065.8 1124.05   6
  -1   5  -7 28601.2 1100.39  26
  -1   5  -7 30851.1 1124.03  32
   1  -5   7 30171.1 1071.40  17
  -1   5  -7 30163.8 1132.57  25
   1   5   7 31050.3 1150.36  15
  -1  -5  -7 30035.7 1129.85  11
  -1  -5  -7 30817.1 1106.09  25
   1  -5   8 21343.9 1017.06  17
   1  -6  -8 31696.5 1146.19  10
  -1  -6   8 32332.9 1227.34   5
  -1  -6   8 34312.3 1228.70  16
  -1   6   7 23347.2 954.752  23
   1  -6  -7 24766.5 968.053  33
  -1   6   7 26013.0 1049.18  15
   1   6  -7 24122.2 903.503  11
  -1  -6   7 24082.8 975.617  21
  -1  -6   7 26201.0 1019.28  20
   1   6  -7 24581.4 999.503  35
   1   6  -7 27490.7 1058.09  31
  -1   6   7 24771.0 979.213  12
   1  -6  -7 25046.9 970.508  34
  -1  -6   7 25064.0 974.463  16
  -1  -6   7 26132.4 1017.06  19
   1   6  -7 25569.9 1019.18  32
  -1   6   7 25699.0 1002.40  20
  -1  -6   7 25323.4 1034.18   5
   1  -6  -7 24523.8 980.615   9
   1  -6  -7 22479.4 951.654  28
   1  -6  -7 25999.8 1008.98  29
   1  -6  -7 23554.6 916.822  10
   1  -6  -7 23991.2 974.827  27
   1  -6  -7 24757.6 988.324  26
  -1   6   7 23752.6 971.160  19
   1  -6  -7 23934.8 954.066  31
   1   6  -7 25434.4 1042.09  27
   1  -6  -7 25843.4 987.611  32
   1   6  -7 26096.8 1056.27  23
   1   6  -7 23570.1 984.760   3
   1   6  -7 23705.2 1012.44  26
   1  -6  -7 24445.4 983.874  25
   1  -6  -7 23012.5 998.241  11
  -1  -6   7 25724.8 1005.31  24
   1   6  -7 24760.7 1038.47  25
   1   6  -7 23861.1 1016.30  30
  -1   6   7 25335.5 983.883  21
  -1  -6   7 24882.5 1008.16  29
  -1   6   7 23516.1 963.062  22
   1  -6  -7 24657.1 932.799   6
  -1   6   6 68310.4 1469.69  12
  -1   6   6 62200.1 1400.64  23
   1   6  -6 65045.4 1482.55  26
   1  -6  -6 66656.7 1425.10  34
  -1  -6   6 66320.4 1515.79   5
   1  -6  -6 64758.0 1433.64  28
  -1  -6   6 66949.0 1463.76  20
  -1   6   6 62327.7 1407.66  21
   1  -6  -6 66207.1 1427.36  31
  -1   6   6 62602.2 1414.41  20
  -1  -6   6 68680.5 1485.30  19
   1  -6  -6 64653.2 1345.13  10
   1   6  -6 65447.2 1449.52  31
   1  -6  -6 63952.1 1429.03  25
   1   6  -6 64410.0 1481.18  23
  -1   6   6 64245.7 1434.10  19
   1   6  -6 65461.9 1500.33  22
   1  -6  -6 63929.0 1500.60  11
  -1  -6   6 65110.6 1385.52  16
   1  -6  -6 60532.2 1281.80   6
  -1  -6   6 64457.6 1437.23  29
   1   6  -6 63997.1 1325.15  11
  -1  -6   6 65192.2 1432.73  21
   1   6  -6 64086.4 1440.80  35
   1  -6  -6 63919.8 1397.38  33
  -1  -6   6 66720.1 1462.00  24
   1   6  -6 66660.5 1468.31   3
   1  -6  -6 64344.8 1432.98  27
   1   6  -6 67048.2 1498.42  27
   1  -6  -6 63885.0 1426.62  26
  -1   6   6 64208.9 1423.42  22
   1   6  -6 63941.0 1477.81  30
   1  -6  -6 66636.8 1428.29  32
  -1  -6   6 65960.6 1368.04  14
   1   6  -6 64358.8 1475.10  25
   1   6  -6 67565.6 1465.56  32
   1  -6  -6 59510.9 1377.58  29
  -1   6   6 67460.9 1491.50  15
  -1   6   5 1506.89 306.610  23
  -1   6   5 1758.35 318.841  15
  -1   6   5 1400.07 278.685  20
   1   6  -5 1402.08 310.007   3
  -1   6   5 1316.98 284.443  22
  -1  -6   5 2302.57 343.578  19
   1   6  -5 1715.51 302.902  11
  -1  -6   5 1774.86 316.121  14
   1  -6  -5 1507.57 296.496  29
   1  -6  -5 2067.22 270.350   6
  -1   6   5 1556.11 286.054  19
   1   6  -5 1580.86 296.141  31
  -1   6   5 1791.01 299.018  21
   1  -6  -5 1650.12 346.139  11
   1  -6  -5 1701.24 300.553  27
  -1   6   5 1594.44 309.681  12
   1   6  -5 1580.84 329.899  22
   1  -6  -5 1878.89 288.550  10
   1   6  -5 1731.46 328.125  30
  -1  -6   5 1641.57 301.493  20
   1  -6  -5 1678.70 303.983  26
  -1  -6   5 1560.52 314.757  29
   1  -6  -5 1785.53 307.070  28
   1   6  -5 1364.26 301.960  26
   1  -6  -5 1363.26 282.010  32
   1  -6  -5 1480.97 293.311  31
   1   6  -5 1360.95 286.232  32
   1   6  -5 2050.92 337.624  23
  -1  -6   5 1477.40 313.514  28
   1   6  -5 1684.04 332.913  25
   1  -6  -5 1364.81 292.538  34
  -1  -6   5 1643.15 279.404  16
  -1  -6   5 2109.29 323.559  24
   1  -6  -5 1853.50 296.237  33
  -1  -6   5 1699.94 328.758   5
   1   6  -5 1354.85 291.143  35
   1  -6  -5 1660.23 298.779  25
   1   6  -4 57661.8 1085.36  11
   1  -6  -4 57533.6 1136.83  32
   1  -6  -4 57025.3 1130.01  33
   1   6  -4 56894.1 1172.15  22
   1   6  -4 57091.5 1132.35  35
   1  -6  -4 55766.1 1060.08  10
   1  -6  -4 55902.1 1117.06  34
  -1  -6   4 56369.2 1139.82  19
   1   6  -4 58792.0 1190.49  26
  -1   6   4 55301.0 1128.15  22
   1   6  -4 56377.3 1126.96  32
   1   6  -4 56693.3 946.206  18
  -1   6   4 56994.4 1105.90  15
  -1   6   4 58788.7 1170.35  12
   1  -6  -4 56531.8 1210.24  11
  -1  -6   4 58328.6 1157.09  20
   1  -6  -4 55165.8 1122.94  29
   1  -6  -4 54423.2 1122.82  26
   1   6  -4 55389.9 1159.91  25
   1  -6  -4 54850.3 1126.83  25
   1  -6  -4 54292.9 1115.64  28
  -1   6   4 54242.4 1121.70  19
   1   6  -4 56466.4 1128.34   3
   1  -6  -4 55053.8 1126.81  27
  -1   6   4 54113.1 1113.28  23
   1   6  -4 59673.1 1198.28  30
  -1   6   4 54954.1 1129.97  20
  -1  -6   4 55553.5 1215.96   5
   1   6  -4 56013.6 1120.58  31
  -1  -6   4 57147.6 1071.42  16
  -1  -6   4 59219.9 1161.85  24
  -1   6   4 54824.0 1123.15  21
  -1  -6   4 55914.3 1131.48  29
  -1   6   4 55953.5 1120.95  35
   1   6  -4 56876.4 1169.85  23
  -1  -6   4 57021.8 1141.33  28
   1  -6  -4 55343.7 927.636   6
  -1   6   3 39981.0 904.239  21
  -1   6   3 40040.0 897.099  35
   1   6  -3 38978.5 894.956  26
   1  -6  -3 40948.6 907.862  32
   1  -6  -3 40322.1 907.730  28
  -1  -6   3 39317.7 884.246  19
  -1   6   3 40090.6 841.200  15
   1  -6  -3 40259.5 896.007  33
  -1   6   3 41006.1 916.278  30
   1   6  -3 38622.0 894.742  30
   1  -6  -3 37606.4 654.766   6
   1   6  -3 40821.2 880.088   3
   1  -6  -3 40232.5 904.513  29
   1   6  -3 41890.8 898.465  31
  -1  -6   3 41634.9 904.949  29
   1   6  -3 40229.4 907.296  22
  -1   6   3 38678.2 899.444  12
   1   6  -3 39948.6 739.737  18
   1  -6  -3 41691.1 920.410  26
  -1  -6   3 40713.8 894.030  28
  -1  -6   3 40908.5 888.947  10
  -1  -6   3 41143.5 993.321   5
   1   6  -3 39318.2 877.772   0
  -1  -6   3 39581.6 886.529  20
   1  -6  -3 38991.5 828.176  10
   1   6  -3 42339.4 904.363  32
  -1  -6   3 40698.9 826.390  16
   1   6  -3 40269.3 908.822  25
   1  -6  -3 41885.9 925.590  27
   1   6  -3 40673.3 891.701  35
  -1  -6   3 42360.3 911.911  24
   1  -6  -3 41224.9 911.532  24
  -1  -6   3 41176.7 775.524   9
  -1   6   3 38345.0 888.332  22
  -1   6   3 40063.9 908.195  20
   1   6  -3 39275.1 898.545  23
  -1   6   3 38786.9 889.339  23
  -1   6   2 141391. 1589.90  22
  -1   6   2 143248. 1618.23  12
   1   6  -2 143146. 1569.32  22
   1   6  -2 148771. 1548.44   3
   1   6  -2 143806. 1577.17  21
  -1  -6   2 140636. 1722.59   5
  -1  -6   2 147423. 1565.07  24
  -1  -6   2 149431. 1530.28  10
   1   6  -2 145805. 1548.41  32
   1  -6  -2 143056. 1594.69  27
  -1   6   2 138322. 1578.90  20
   1   6  -2 146306. 1550.78  31
  -1  -6   2 140895. 1503.73  33
  -1  -6   2 140888. 1529.30  29
   1  -6  -2 143163. 1593.96  32
   1  -6  -2 143653. 1595.63  29
  -1   6   2 140657. 1591.72  30
   1   6  -2 143261. 1572.92  25
   1   6  -2 141227. 1313.31  18
  -1  -6   2 141690. 1533.84  28
  -1  -6   2 139487. 1526.65  19
   1   6  -2 145768. 1589.56  30
  -1   6   2 145145. 1617.36  18
   1   6  -2 141833. 1532.31  35
   1  -6  -2 145503. 1512.40  10
   1  -6  -2 141691. 1579.42  33
  -1  -6   2 140800. 1513.20   9
  -1   6   2 142388. 1412.70  15
   1  -6  -2 140964. 1581.99  26
   1  -6  -2 139316. 1570.75  28
  -1  -6   2 142056. 1536.25  27
  -1  -6   2 149439. 1447.76  16
   1  -6  -2 137819. 1562.73  24
  -1   6   2 140914. 1592.70  21
   1   6  -2 139849. 1470.82   0
   1   6  -2 142142. 1565.59  23
  -1   6   2 139134. 1570.31  35
  -1   6   2 141466. 1589.11  23
   1  -6  -1 5863.45 191.390   4
   1   6  -1 6611.19 357.692  22
  -1   6   1 6773.51 377.695  20
  -1   6   1 5969.36 359.901  22
   1  -6  -1 5546.86 351.366  27
  -1  -6   1 6248.42 339.624  28
  -1   6   1 5953.69 359.845  35
  -1  -6   1 5981.95 296.493  16
   1  -6  -1 6166.61 363.906  28
   1   6  -1 5844.43 325.400  12
  -1   6   1 5808.54 357.724  21
   1  -6  -1 6269.05 354.991  33
  -1   6   1 6288.04 364.203  12
  -1   6   1 5675.71 356.444  30
   1   6  -1 5776.73 333.823  31
  -1  -6   1 5263.73 321.530  29
  -1   6   1 5778.42 355.007  31
   1  -6  -1 6072.46 358.658  26
   1   6  -1 6090.12 298.686  18
   1   6  -1 5757.16 330.901  35
  -1   6   1 5261.08 167.012  13
  -1   6   1 5021.09 165.446   2
   1   6  -1 6431.27 306.742   0
   1  -6  -1 5934.38 358.941  29
  -1   6   1 5764.46 348.159  18
  -1  -6   1 6171.84 371.578   9
  -1   6   1 5592.53 323.522   0
   1   6  -1 6280.26 350.676  21
   1   6  -1 5981.99 343.908  23
  -1  -6   1 6493.36 315.031  10
   1   6  -1 5630.57 325.561  15
   1  -6  -1 6222.45 336.353  10
  -1  -6   1 6259.47 344.208  19
   1   6  -1 6505.33 352.354  30
   1   6  -1 6064.90 347.275  25
  -1   6   1 6130.09 289.323  15
  -1   6   1 5059.10 185.621  16
  -1  -6   1 5924.21 377.033   5
   1   6  -1 5941.89 330.477   3
  -1  -6   1 6620.74 341.439  33
  -1  -6   1 5731.12 328.248  24
   1  -6  -1 6054.76 354.372  24
  -1  -6   1 6165.96 339.510  27
  -1   6   1 6282.49 363.817  23
  -1  -6   0 116199. 1188.84  16
  -1   6   0 112891. 1386.54  21
  -1   6   0 110736. 1351.50  31
  -1  -6   0 110447. 1131.87   4
  -1   6   0 112357. 1378.75  22
  -1   6   0 111953. 1365.14  35
   1   6   0 111359. 1309.75  20
   1  -6   0 111339. 1371.21  27
   1  -6   0 113766. 1391.32  19
  -1   6   0 115141. 1398.59  30
   1   6   0 114343. 1238.46  18
   1   6   0 115898. 1333.48  30
  -1  -6   0 112574. 1409.17   5
   1   6   0 111688. 1305.90  23
   1  -6   0 115391. 941.989  17
   1  -6   0 115953. 1379.78  33
  -1  -6   0 115742. 1310.50  29
  -1  -6   0 114309. 1297.25  28
   1   6   0 112875. 1315.26  22
   1   6   0 113145. 1121.70   0
   1   6   0 115447. 1319.09  35
  -1  -6   0 114208. 1300.54  27
   1  -6   0 112820. 1331.20  10
  -1   6   0 113903. 1387.06  23
  -1   6   0 113131. 1340.69  18
  -1  -6   0 112298. 1289.23  26
  -1  -6   0 116110. 1149.25  10
   1   6   0 116580. 1318.63  31
   1   6   0 113544. 1332.19  12
  -1   6   0 115734. 1342.36   0
   1  -6   0 114009. 1388.59  29
  -1   6   0 113531. 1388.40  25
  -1  -6   0 116900. 1306.25  33
   1  -6   0 110902. 1367.40  24
  -1  -6   0 115746. 1309.83  24
   1   6   0 113685. 1322.31  21
   1   6   0 112720. 1316.90  15
  -1   6   0 114722. 1118.04  15
   1  -6   0 114789. 1390.03  28
  -1  -6   0 108108. 1459.82   9
  -1   6   0 112956. 1069.66   3
  -1  -6  -1 223.380 204.945   9
  -1   6  -1 49.9688 161.392  35
  -1   6  -1 201.465 104.564  15
   1   6   1 82.9442 150.765  23
  -1   6  -1 25.5503 187.388  30
  -1  -6  -1 94.8997 156.678  26
  -1   6  -1 173.758 177.491  22
   1  -6   1 240.821 174.888  19
   1   6   1 112.742 158.370  30
   1  -6   1 72.9720 181.170  28
   1   6   1 157.570 157.867  12
  -1  -6  -1 149.145 148.001  29
  -1   6  -1 169.050 182.263  25
   1   6   1 46.3300 161.958  20
  -1  -6  -1 118.153 156.347  33
   1   6   1 232.177 162.675  22
  -1   6  -1 127.475 124.194   3
   1   6   1 44.0108 116.681   0
  -1  -6  -1 280.527 153.904   5
  -1  -6  -1 92.3008 154.611  28
   1  -6   1 92.2248 178.651  27
   1  -6   1 255.246 92.3443  17
   1   6   1 119.848 156.789  35
   1  -6   1 269.250 178.510  29
  -1  -6  -1 85.5807 161.146  27
  -1  -6  -1 32.1462 138.443   4
  -1   6  -1 85.2004 157.607  31
  -1   6  -1 143.530 179.429  21
  -1  -6  -1 145.712 156.598  32
  -1   6  -1 217.490 176.418  23
   1   6   1 301.378 165.264  15
  -1   6  -1 428.216 174.575  18
   1   6   1 55.5819 162.885  21
   1  -6   1 180.826 186.324  10
   1  -6   1 128.650 88.6625  16
  -1  -6  -1 243.655 107.460  10
  -1   6  -1 103.532 164.457   0
   1  -6   1 156.059 177.593  24
  -1  -6  -1 139.050 153.034  24
   1  -6   1 125.996 173.481  33
   1  -6   1 27.1010 209.675   5
  -1  -6  -2 170477. 1714.28  27
   1   6   2 173268. 1750.15  22
   1   6   2 172218. 1753.92  30
  -1   6  -2 173410. 1825.36  35
  -1  -6  -2 176875. 1741.24  28
  -1   6  -2 175460. 1830.89  32
  -1   6  -2 172172. 1852.26  22
   1   6   2 171190. 1813.94  12
   1  -6   2 176544. 1868.95  10
  -1   6  -2 168188. 1708.54  18
  -1  -6  -2 172813. 1725.15  33
  -1   6  -2 168205. 1835.21  30
  -1   6  -2 172368. 1814.47  31
   1   6   2 171897. 1745.40  23
  -1  -6  -2 170749. 1712.21  29
   1  -6   2 173039. 1848.75  28
   1  -6   2 176344. 1983.22   5
   1   6   2 175517. 1767.59  21
  -1  -6  -2 172512. 1723.07  26
   1  -6   2 171331. 1836.48  24
   1  -6   2 169423. 1828.89  29
   1  -6   2 170264. 1830.64  27
  -1  -6  -2 162920. 1935.50   9
   1   6   2 177053. 1777.68  20
  -1  -6  -2 172057. 1409.18  10
  -1   6  -2 177086. 1539.57   3
   1  -6   2 170461. 1834.58  19
  -1   6  -2 177032. 1856.37   0
   1  -6   2 173117. 1383.78  17
  -1   6  -2 168647. 1833.94  25
   1  -6   2 174620. 1359.12  16
  -1  -6  -2 171453. 1717.49  24
   1   6   2 176191. 1768.20  35
  -1  -6  -2 170315. 1701.80  34
  -1  -6  -2 162950. 1589.87   5
  -1   6  -2 172295. 1851.54  23
   1   6   2 171679. 1786.87  15
  -1  -6  -2 173676. 1735.10  32
  -1   6  -2 169258. 1836.93  21
   1   6   3 11619.0 522.636  21
  -1   6  -3 11682.7 557.232  22
  -1  -6  -3 12578.4 601.762   9
   1  -6   3 11016.5 540.650  29
   1   6   3 11484.2 520.705  20
   1   6   3 11442.4 514.035  35
   1   6   3 11682.1 525.322  19
  -1  -6  -3 11034.7 501.982  33
   1  -6   3 11705.1 551.906  24
  -1   6  -3 10933.4 531.457  32
  -1   6  -3 11685.5 543.393  35
  -1   6  -3 11451.5 551.467  30
  -1   6  -3 11778.1 545.752  31
   1   6   3 12060.3 527.490  22
  -1  -6  -3 12544.9 426.005  10
   1  -6   3 10928.1 535.752  20
  -1  -6  -3 11484.3 485.330   6
   1  -6   3 12661.8 576.355  10
  -1  -6  -3 12109.5 523.226  32
  -1  -6  -3 11924.6 518.044  29
  -1   6  -3 11599.4 466.583   3
  -1  -6  -3 11388.9 511.619  26
  -1   6  -3 11765.6 561.682  25
   1   6   3 11761.3 546.980  12
  -1  -6  -3 11105.7 503.492  25
  -1   6  -3 12014.7 420.671  11
   1   6   3 11804.4 536.016  15
   1  -6   3 11788.0 580.973   5
  -1  -6  -3 12242.2 525.349  27
  -1   6  -3 12674.5 539.395  18
   1   6   3 11551.9 519.764  23
  -1  -6  -3 11880.4 516.340  28
  -1   6  -3 11166.6 551.386  26
   1  -6   3 12708.4 573.199  19
   1  -6   3 12118.6 435.730  17
  -1  -6  -3 10211.6 407.994   5
   1  -6   3 11332.4 422.778  16
   1  -6   3 11309.4 544.023  28
  -1  -6  -3 12000.5 385.661   2
  -1  -6  -3 11827.1 382.644  13
  -1   6  -3 10934.2 539.930  23
  -1  -6  -3 10799.8 494.734  34
  -1   6  -3 11779.1 551.871   0
   1  -6   4 106002. 1680.69  20
  -1   6  -4 103837. 1671.19  23
  -1   6  -4 103862. 1674.94  22
   1  -6   4 103637. 1655.89  29
   1   6   4 106140. 1486.30  17
  -1  -6  -4 103738. 1573.59  26
  -1  -6  -4 105305. 1531.41   6
  -1   6  -4 100217. 1595.38  35
   1   6   4 103569. 1596.69  19
  -1  -6  -4 102434. 1549.30  32
  -1   6  -4 108041. 1503.55   3
  -1  -6  -4 106415. 1574.03  33
   1  -6   4 103558. 1399.64  16
   1   6   4 103269. 1624.77  12
   1   6   4 105920. 1611.90  20
   1  -6   4 105839. 1698.73  10
  -1  -6  -4 102934. 1297.94  10
  -1  -6  -4 103327. 1567.03  27
  -1   6  -4 107057. 1701.40  30
  -1  -6  -4 105071. 1566.10  34
  -1   6  -4 106935. 1697.10  26
   1  -6   4 105408. 1678.86  19
  -1  -6  -4 103117. 1556.53  31
   1   6   4 105848. 1603.73  23
   1  -6   4 107376. 1718.40   5
  -1  -6  -4 103746. 1565.73  29
  -1   6  -4 101976. 1546.59  18
  -1  -6  -4 104056. 1569.96  28
   1  -6   4 105510. 1669.83  24
   1  -6   4 102923. 1649.96  28
   1  -6   4 101167. 1382.62  17
  -1   6  -4 103675. 1621.50  31
  -1   6  -4 103777. 1659.34   0
  -1   6  -4 104434. 1681.72  25
   1   6   4 110356. 1637.72  22
   1   6   4 104786. 1599.10  21
  -1   6  -4 99925.8 1597.68  32
   1   6   4 105069. 1638.21  15
  -1  -6  -4 102215. 1699.42   9
  -1  -6  -4 104519. 1580.67  25
  -1   6  -5 51116.3 1159.50   3
   1  -6   5 53153.2 1300.52  28
  -1  -6  -5 51092.2 1219.65  25
   1   6   5 50254.8 1221.49  21
   1   6   5 48730.8 1209.33  20
  -1   6  -5 50576.7 1244.11  32
  -1  -6  -5 51160.9 1203.76  33
   1  -6   5 49294.2 1252.61  24
  -1  -6  -5 49992.8 1195.48  34
   1   6   5 51632.4 1255.44  12
   1  -6   5 49096.9 1096.67  17
   1  -6   5 48259.1 1238.72  20
   1  -6   5 48960.1 1250.78  29
  -1  -6  -5 50851.8 1283.85   9
   1   6   5 50767.1 1231.33  19
  -1  -6  -5 50487.1 1196.32  32
  -1  -6  -5 49786.7 1199.72  26
   1  -6   5 51400.0 1279.48  19
  -1   6  -5 49178.6 1172.21  18
  -1  -6  -5 52555.1 1230.91  28
   1   6   5 50588.2 1232.08  22
  -1   6  -5 52273.0 1306.93  30
  -1  -6  -5 49946.3 1193.20  31
  -1   6  -5 51799.0 1296.34  26
  -1   6  -5 50399.6 1282.72  25
  -1   6  -5 51069.9 1293.42  22
   1   6   5 53498.0 1212.49  17
  -1   6  -5 49877.0 1243.81  35
   1  -6   5 51870.6 1279.59   5
   1   6   5 52524.8 1249.93  23
  -1  -6  -5 48545.5 1170.41   6
  -1  -6  -5 51396.1 1220.33  29
  -1   6  -5 50683.4 1285.66  23
   1   6   5 51363.2 1265.89  15
  -1  -6  -5 52074.9 1223.85  27
  -1   6  -5 51186.5 1247.06  31
   1   6   6 55612.3 1411.50  20
  -1   6  -6 55074.7 1459.70  22
   1   6   6 53548.2 1391.71  12
  -1   6  -6 53811.6 1433.63  23
  -1   6  -6 53486.6 1419.22  27
   1   6   6 54921.3 1397.00  22
   1  -6   6 49372.8 1344.22  21
   1  -6   6 54983.7 1429.20  19
   1  -6   6 53893.5 1414.78  20
  -1  -6  -6 53518.7 1358.99  28
  -1   6  -6 53706.9 1336.42  18
  -1   6  -6 53800.2 1438.27  30
  -1  -6  -6 53251.9 1355.85  27
  -1  -6  -6 55820.1 1381.93  32
   1   6   6 53262.3 1375.84  23
  -1  -6  -6 53751.6 1370.80   6
   1   6   6 56210.3 1415.72  19
   1   6   6 56841.2 1420.85  21
  -1  -6  -6 52584.6 1350.82  25
   1  -6   6 54408.0 1422.88  24
   1  -6   6 56051.3 1444.13  28
  -1   6  -6 53332.5 1314.67   3
  -1   6  -6 56604.7 1465.97  26
  -1  -6  -6 53345.9 1351.89  34
   1  -6   6 53787.2 1388.22   5
  -1   6  -6 55851.8 1452.68  25
  -1  -6  -6 57043.7 1397.53  31
   1  -6   6 55495.1 1435.64  29
  -1  -6  -6 53651.1 1357.97  26
  -1   6  -6 55918.1 1432.78  35
  -1  -6  -6 50603.6 1346.37   9
  -1   6  -6 55557.0 1418.24  31
  -1  -6  -6 56181.3 1385.09  33
  -1   6  -6 53295.0 1386.13  32
  -1  -6  -6 53984.5 1367.51  29
   1   6   6 57030.2 1454.53  15
   1   6   7 13438.3 813.179  23
  -1  -6  -7 12377.7 775.515  34
  -1  -6  -7 13597.6 791.891  32
  -1  -6  -7 13190.9 791.221  29
  -1  -6  -7 13971.2 808.686  33
  -1  -6  -7 12710.1 783.293   6
  -1   6  -7 12082.6 745.885   3
  -1  -6  -7 11960.1 762.876  25
   1   6   7 11981.1 776.632  12
  -1  -6  -7 14695.4 814.878  31
   1   6   7 13319.8 801.417  20
   1  -6   7 12196.1 714.741  12
  -1  -6  -7 13004.2 773.338  28
  -1  -6  -7 11747.4 734.107  27
   1  -6   7 12151.8 729.537   5
   1   6   7 13324.1 805.565  19
   1   6   7 12691.3 784.789  22
   1   6   7 11538.0 744.107  21
  -1  -6  -7 12271.8 782.385  26
  -1  -7   7 28614.2 1070.46  16
  -1  -7   7 31744.9 1168.48  24
  -1  -7   7 32872.4 1188.63  20
   1   7  -7 31596.7 1201.01  23
  -1  -7   7 30597.5 1136.34  21
  -1   7   7 30835.3 1153.87  12
   1   7  -7 29286.8 1194.89  30
   1   7  -7 31460.4 1173.00  35
   1   7  -7 29087.1 1133.47   3
   1   7  -7 34685.2 1216.92  31
   1   7  -7 31287.1 1204.45  27
  -1  -7   7 33692.4 1199.06  29
  -1  -7   7 32229.3 1180.81  19
   1  -7  -7 28130.0 1127.94   9
   1   7  -7 31747.5 1210.38  26
  -1  -7   7 34021.9 1253.88   5
   1  -7  -7 28976.8 1046.96  10
   1   7  -7 31641.6 1213.03  25
   1   7  -7 31300.4 1164.86  32
  -1   7   7 33796.3 1238.29  15
  -1  -7   6 4500.17 460.997  14
   1   7  -6 4975.69 502.276  25
   1  -7  -6 4143.09 461.876  34
   1  -7  -6 4691.90 452.426  33
   1   7  -6 4689.43 482.630  31
   1  -7  -6 4371.21 510.902  11
   1  -7  -6 4415.13 483.678  27
   1   7  -6 4848.21 484.313  32
  -1   7   6 4513.75 466.428  20
   1   7  -6 3856.31 474.822  30
  -1  -7   6 4110.93 452.570  16
  -1  -7   6 4547.90 480.485  28
   1  -7  -6 4357.21 476.489  28
  -1  -7   6 4501.25 474.591  24
  -1  -7   6 4144.56 460.402  29
  -1  -7   6 4618.66 487.861  20
  -1  -7   6 4422.49 478.702  19
  -1   7   6 3832.32 443.029  19
   1  -7  -6 4438.07 477.551  29
   1   7  -6 4222.31 425.081  11
   1   7  -6 5202.70 530.696  22
   1   7  -6 3530.33 468.143  26
   1   7  -6 4563.22 498.573   3
   1  -7  -6 4510.87 482.073  26
   1  -7  -6 5183.80 491.920  31
  -1  -7   6 4791.17 519.618   5
   1  -7  -6 4272.38 421.881  10
  -1   7   6 4106.12 457.223  21
  -1   7   6 4218.65 459.777  12
   1   7  -6 4768.80 485.041  35
   1  -7  -6 4570.36 462.715  32
  -1   7   6 3742.85 439.233  22
   1  -7  -6 4220.56 472.630  25
   1   7  -6 4185.58 482.481  23
  -1   7   6 4078.96 449.033  15
  -1   7   6 4721.15 482.620  23
   1   7  -5 49467.4 1283.26  22
  -1  -7   5 50375.7 1256.18  19
  -1   7   5 50112.7 1249.60  20
  -1  -7   5 53162.7 1297.72  14
   1  -7  -5 48810.0 1134.69  10
   1   7  -5 49290.3 1278.06  26
   1  -7  -5 49327.9 1214.72  33
  -1  -7   5 48268.0 1137.09  16
  -1  -7   5 52879.1 1366.23   5
  -1  -7   5 50211.4 1254.37  20
   1   7  -5 50900.4 1294.91  25
  -1   7   5 48625.3 1226.10  19
   1  -7  -5 48641.9 1212.85  32
  -1  -7   5 50041.3 1252.03  29
   1  -7  -5 51195.0 1234.50  34
  -1  -7   5 50359.0 1255.49  28
   1  -7  -5 48844.6 1227.81  29
   1   7  -5 51577.8 1176.34  11
   1  -7  -5 49039.3 1233.37  26
  -1   7   5 51242.3 1268.00  12
   1  -7  -5 49878.9 1243.90  25
  -1   7   5 50832.8 1254.96  21
   1   7  -5 51535.4 1245.21   3
   1   7  -5 48796.5 1220.00  35
  -1   7   5 50144.2 1241.83  23
   1   7  -5 47601.7 1255.38  30
   1   7  -5 49472.9 1228.37  32
  -1   7   5 53738.8 1263.59  15
   1  -7  -5 48320.4 1208.57  31
  -1   7   5 48356.6 1223.66  22
  -1  -7   5 50738.2 1253.32  24
   1  -7  -5 47939.1 1213.43  28
   1   7  -5 50669.9 1236.41  31
   1   7  -5 50082.9 1287.08  23
   1  -7  -5 49261.8 1236.92  27
   1  -7  -4 14896.8 646.055  34
   1  -7  -4 14367.7 630.737  33
  -1  -7   4 14517.1 651.427  19
  -1  -7   4 13775.8 633.615  20
  -1   7   4 15834.6 672.601  21
   1   7  -4 14958.0 644.440   3
   1   7  -4 14299.1 633.611  32
   1  -7  -4 14094.0 641.085  28
   1   7  -4 14376.7 648.498   0
   1  -7  -4 14792.7 656.497  26
   1   7  -4 14384.6 661.665  23
  -1   7   4 14246.4 649.757  12
   1   7  -4 14594.0 644.600  31
   1   7  -4 14844.2 682.031  30
  -1   7   4 14250.1 647.401  20
  -1  -7   4 14777.2 650.777  29
   1   7  -4 14124.5 608.998  11
   1  -7  -4 14174.2 646.178  27
   1   7  -4 15811.2 692.353  26
   1   7  -4 14511.4 540.162  18
   1  -7  -4 13794.5 640.562  24
  -1  -7   4 14964.3 656.235  28
  -1   7   4 15427.3 674.334  30
   1  -7  -4 14488.3 606.731  10
  -1   7   4 13918.3 625.524  35
   1   7  -4 14780.3 673.228  22
  -1  -7   4 15012.2 713.572   5
   1   7  -4 15338.1 681.315  25
   1   7  -4 15121.5 651.812  35
  -1  -7   4 15645.5 615.616  16
  -1   7   4 13776.7 639.992  22
   1  -7  -4 14682.2 639.826  32
  -1  -7   4 14363.8 649.687  24
  -1   7   4 14026.3 612.356  15
  -1   7   4 13552.1 636.654  23
   1  -7  -4 12986.5 621.933  29
   1   7  -3 54394.6 1106.53  32
   1  -7  -3 53811.5 1129.88  24
   1   7  -3 54035.9 1139.58  22
  -1   7   3 53420.6 1133.20  21
  -1  -7   3 54502.8 1118.28  29
   1  -7  -3 53077.8 1121.37  28
  -1  -7   3 54163.3 1120.17  19
  -1  -7   3 55506.2 1129.76  24
   1  -7  -3 53669.8 1116.63  32
  -1   7   3 54119.0 1141.23  30
   1   7  -3 55668.8 1120.59  35
  -1  -7   3 54479.3 1117.33  28
  -1   7   3 53027.0 1129.31  20
  -1  -7   3 56237.6 1123.21  10
   1  -7  -3 55353.8 1146.55  29
  -1   7   3 54040.7 1124.12  35
   1   7  -3 55607.9 1111.41   0
  -1  -7   3 53601.7 1113.82  20
   1   7  -3 54436.5 1143.94  26
   1  -7  -3 51784.0 1109.59  26
   1   7  -3 52235.8 931.902  18
  -1   7   3 53091.3 1138.73  12
   1  -7  -3 54879.0 1065.33  10
  -1  -7   3 55505.0 1243.97   5
   1   7  -3 52884.8 1089.37  31
   1   7  -3 56195.9 1165.23  25
  -1   7   3 54035.5 1138.43  22
   1   7  -3 56467.6 1111.38   3
   1  -7  -3 55006.5 1125.41  33
  -1  -7   3 55282.7 1021.47  16
   1   7  -3 54045.0 1147.21  30
   1  -7  -3 51676.9 1107.87  27
  -1  -7   3 54566.1 1009.71   9
  -1   7   3 53957.9 1048.10  15
   1   7  -3 54447.2 1143.29  23
  -1   7   3 54987.5 1146.95  23
  -1  -7   2 11105.3 560.829   5
   1   7  -2 11155.6 519.332  22
  -1   7   2 10429.7 517.453  30
   1   7  -2 11076.9 436.318  18
  -1   7   2 11276.1 527.551  21
   1  -7  -2 10988.8 515.664  32
  -1  -7   2 10701.7 494.409  33
   1   7  -2 11001.3 476.650   0
   1   7  -2 10254.5 505.114  21
  -1   7   2 11770.3 529.937  35
  -1   7   2 10340.3 510.113  12
  -1  -7   2 9704.02 486.155  19
   1   7  -2 11791.6 527.896  30
  -1  -7   2 11292.1 512.301  28
   1   7  -2 11222.1 529.594  25
  -1  -7   2 11444.2 514.084  29
   1   7  -2 11350.2 505.300  35
  -1  -7   2 10978.3 506.321  27
  -1   7   2 10237.7 510.895  20
   1  -7  -2 10632.8 479.882  10
  -1   7   2 10862.9 520.961  22
   1   7  -2 11038.6 498.869  31
   1  -7  -2 10505.0 518.529  27
  -1  -7   2 11088.8 498.561  24
  -1  -7   2 10521.8 470.716  10
   1  -7  -2 10378.5 510.819  29
   1   7  -2 11258.6 494.325   3
   1  -7  -2 10159.7 508.625  26
  -1   7   2 11460.7 535.146  18
   1  -7  -2 10271.1 502.053  33
   1  -7  -2 11169.9 528.231  28
   1  -7  -2 11079.9 519.430  24
   1   7  -2 10488.1 502.817  23
  -1  -7   2 11190.7 502.873   9
  -1  -7   2 11849.7 456.571  16
   1   7  -2 10849.9 488.783  15
  -1   7   2 11130.9 455.185  15
  -1   7   2 10454.2 512.711  23
   1   7  -1 151050. 1663.56  15
  -1   7   1 153962. 1781.98  21
  -1  -7   1 156100. 1501.80  16
   1   7  -1 151480. 1707.80  22
  -1   7   1 151418. 1762.08  22
  -1   7   1 150223. 1770.51  12
  -1  -7   1 152655. 1699.52  19
   1   7  -1 153167. 1691.62  35
   1  -7  -1 151455. 1755.69  29
  -1   7   1 149189. 1727.04  31
  -1   7   1 154674. 1757.94  18
   1   7  -1 152946. 1538.04   0
  -1   7   1 151415. 1761.99  23
   1   7  -1 151689. 1639.04   3
   1  -7  -1 152633. 1763.01  24
   1   7  -1 155001. 1741.61  30
   1  -7  -1 155959. 1764.49  33
  -1   7   1 150084. 1760.32  30
   1   7  -1 153152. 1726.45  25
   1  -7  -1 153376. 1767.25  27
  -1   7   1 153753. 1782.16  20
  -1   7   1 153013. 1650.00   0
   1   7  -1 156166. 1742.56  21
  -1  -7   1 152897. 1662.73  33
   1  -7  -1 150883. 1661.21  10
  -1  -7   1 152578. 1687.93  28
  -1  -7   1 151612. 1882.12   5
   1  -7  -1 150636. 1749.74  26
  -1  -7   1 160464. 1603.47  10
   1   7  -1 153194. 1542.61  18
   1   7  -1 157321. 1707.16  31
  -1  -7   1 152027. 1686.66  29
  -1  -7   1 151901. 1684.90  24
  -1   7   1 155359. 1772.02  35
   1  -7  -1 153121. 1763.04  28
  -1  -7   1 148353. 1811.99   9
  -1   7   1 152287. 1493.77  15
   1   7  -1 154492. 1727.01  23
  -1  -7   1 152363. 1688.83  27
   1  -7   0 555.821 242.614   5
   1  -7   0 266.417 228.161  27
   1   7   0 224.951 187.270  15
  -1   7   0 128.232 140.987   3
  -1   7   0 291.636 220.023  23
   1   7   0 127.130 201.774  21
  -1   7   0 204.747 217.430  31
   1  -7   0 341.617 199.849  33
  -1  -7   0 561.916 162.065   4
   1  -7   0 230.993 228.688  28
  -1   7   0 282.393 219.458  22
   1  -7   0 254.936 205.055  19
   1  -7   0 112.255 207.844  29
   1   7   0 128.711 202.398  31
  -1   7   0 448.060 159.803  15
   1   7   0 199.802 212.901  23
  -1  -7   0 315.122 200.747   5
   1   7   0 314.675 206.141  22
  -1  -7   0 273.841 204.166  29
   1   7   0 315.748 154.100   0
  -1   7   0 301.471 212.614  25
   1  -7   0 342.283 218.135  24
  -1  -7   0 233.353 194.422  33
  -1   7   0 325.610 218.087  21
  -1  -7   0 254.415 182.150  28
  -1  -7   0 345.917 193.628  27
   1   7   0 159.205 201.987  20
  -1   7   0 272.850 216.004  30
  -1   7   0 241.408 209.573  18
  -1  -7   0 96.4207 186.045  26
   1  -7   0 465.205 196.412  10
  -1  -7   0 522.766 224.769   9
   1   7   0 161.042 180.071  12
  -1  -7   0 373.721 148.998  10
   1   7   0 341.736 209.895  35
  -1   7   0 263.231 201.250  35
  -1   7   0 318.268 210.430   0
  -1  -7   0 255.405 190.544  24
   1   7   0 237.362 218.142  30
   1   7   0 199.927 168.845  18
  -1   7  -1 162630. 1870.87  22
   1   7   1 160478. 1771.25  22
  -1   7  -1 165093. 1895.01  30
   1  -7   1 159454. 1844.22  28
  -1  -7  -1 153961. 1702.99  28
   1   7   1 161214. 1779.99  21
  -1   7  -1 160213. 1818.51  31
  -1  -7  -1 157220. 1508.85   4
   1   7   1 166097. 1791.85  35
  -1   7  -1 159293. 1819.40  35
  -1  -7  -1 158402. 1729.12  27
  -1  -7  -1 159845. 1738.32  26
   1   7   1 158276. 1442.73   0
  -1  -7  -1 156565. 1720.63  29
   1   7   1 155405. 1752.02  30
   1   7   1 158266. 1758.93  23
   1  -7   1 161367. 1858.65  19
   1  -7   1 163101. 1866.62  27
   1  -7   1 160110. 1818.47  33
  -1   7  -1 166026. 1789.56  18
  -1  -7  -1 161228. 1473.41  10
  -1   7  -1 160358. 1860.80  25
   1  -7   1 158878. 1840.38  29
   1   7   1 161241. 1828.72  12
   1  -7   1 162081. 1822.60  10
  -1  -7  -1 158494. 1727.20  33
  -1   7  -1 162232. 1481.58   3
  -1  -7  -1 162877. 1759.58  32
  -1  -7  -1 148946. 1750.26   5
   1  -7   1 161697. 1859.17  24
   1  -7   1 159757. 1984.78   5
  -1   7  -1 162475. 1811.19   0
  -1  -7  -1 158582. 1729.86  24
  -1   7  -1 156275. 1461.78  15
   1   7   1 157035. 1756.25  15
  -1   7  -1 161375. 1868.98  21
  -1  -7  -1 151707. 1971.53   9
  -1   7  -1 160124. 1854.91  23
   1   7   1 162414. 1790.53  20
  -1  -7  -2 3070.33 315.374  33
  -1   7  -2 2995.47 334.812  25
  -1   7  -2 2998.08 322.523  18
  -1  -7  -2 2995.50 317.154  28
   1   7   2 2790.09 324.858  12
  -1   7  -2 3054.92 344.410  21
  -1  -7  -2 3543.01 331.976  27
   1   7   2 3532.85 329.996  35
  -1  -7  -2 3113.58 323.129  32
  -1   7  -2 2963.46 317.213  35
  -1  -7  -2 3543.88 290.603   4
   1  -7   2 3140.12 351.761  28
   1   7   2 2489.08 297.206  21
  -1   7  -2 3218.73 359.034  22
  -1   7  -2 3374.48 325.911  31
  -1   7  -2 3517.70 345.527   0
  -1  -7  -2 3048.04 324.773  26
   1  -7   2 3862.36 365.233  24
  -1   7  -2 3652.38 337.364  32
   1  -7   2 3225.66 343.097  29
  -1  -7  -2 2871.27 318.317  29
  -1  -7  -2 3096.02 298.415   5
   1  -7   2 3190.67 339.464  19
   1  -7   2 3390.37 371.052   5
   1   7   2 3359.81 336.764  30
  -1  -7  -2 3272.69 251.195  10
  -1   7  -2 3158.27 267.378   3
   1  -7   2 3122.27 351.864  27
  -1   7  -2 3551.64 367.534  30
  -1  -7  -2 2853.96 308.907  24
   1  -7   2 3865.30 357.657  10
   1   7   2 3522.09 334.062  15
   1   7   2 2898.33 321.308  22
   1   7   2 3480.46 330.564  20
  -1  -7  -2 3698.17 400.205   9
  -1   7  -2 2894.93 344.905  23
   1   7   2 3075.00 319.769  23
  -1   7  -3 173730. 1679.21  11
  -1   7  -3 175114. 2155.11  22
   1   7   3 175993. 2057.96  22
   1   7   3 176433. 2129.97  12
   1   7   3 175303. 2066.06  20
  -1  -7  -3 172562. 1998.20  29
  -1  -7  -3 175577. 2008.58  33
  -1  -7  -3 175436. 2014.67  32
   1  -7   3 175995. 2145.32  19
  -1   7  -3 172755. 2145.03  30
  -1   7  -3 167618. 2047.35  31
  -1  -7  -3 169266. 1988.83  26
  -1   7  -3 170326. 2068.16  35
  -1   7  -3 165066. 2037.87  32
   1  -7   3 173037. 2125.41  29
   1  -7   3 172440. 2123.26  20
   1   7   3 176384. 2062.88  30
  -1   7  -3 171471. 2101.80   0
   1  -7   3 171405. 2112.68  28
  -1  -7  -3 175261. 2015.84  28
   1   7   3 172864. 2073.18  15
   1   7   3 173745. 2023.84  35
   1  -7   3 178861. 2179.53  10
  -1   7  -3 170486. 1984.97  18
  -1  -7  -3 168429. 2254.07   9
  -1  -7  -3 168188. 1625.79  10
  -1  -7  -3 172378. 1999.19  24
  -1   7  -3 170442. 2127.11  26
  -1   7  -3 173577. 2146.82  25
  -1  -7  -3 174086. 2016.42  27
   1  -7   3 174872. 2258.45   5
  -1  -7  -3 176353. 2007.72  34
   1  -7   3 174888. 2135.82  24
  -1  -7  -3 160088. 1740.52   5
  -1   7  -3 180327. 1849.68   3
   1   7   3 173049. 2042.26  21
   1   7   3 171241. 2029.04  23
  -1   7  -3 174265. 2147.37  23
   1   7   4 17611.4 736.309  22
   1  -7   4 18453.3 781.086  28
  -1   7  -4 19445.6 809.874  22
   1  -7   4 17869.5 766.199  19
   1  -7   4 16923.9 747.137  20
  -1   7  -4 17334.8 742.371  35
   1   7   4 17564.5 749.634  12
   1   7   4 18252.7 747.041  20
  -1  -7  -4 18060.3 728.176  33
  -1   7  -4 19040.0 742.918  18
   1  -7   4 18096.1 775.002  29
  -1  -7  -4 17621.2 725.350  31
  -1   7  -4 17256.6 658.470   3
   1   7   4 17862.4 739.861  21
  -1   7  -4 19639.9 808.965   0
   1  -7   4 18437.9 777.729  24
   1   7   4 17982.0 752.495  19
  -1  -7  -4 18328.8 731.479  34
   1  -7   4 18959.9 800.036  10
  -1  -7  -4 18254.9 730.661  28
  -1  -7  -4 19185.9 751.431  32
  -1  -7  -4 18334.2 732.184  27
  -1  -7  -4 17896.4 732.033  26
  -1   7  -4 17194.7 768.704  30
  -1  -7  -4 18654.0 823.463   9
  -1   7  -4 18009.3 752.598  32
   1  -7   4 19481.9 823.485   5
  -1   7  -4 18889.3 800.158  26
  -1   7  -4 17722.8 782.591  25
  -1  -7  -4 18461.3 744.904  25
  -1   7  -4 17773.8 750.749  31
   1   7   4 18814.6 767.118  15
  -1   7  -4 17509.6 767.843  23
  -1  -7  -4 18328.7 735.365  29
   1   7   4 19747.4 773.089  23
  -1  -7  -4 18279.7 693.971   6
  -1   7  -5 68089.2 1575.75  22
   1  -7   5 65951.6 1530.87  19
  -1   7  -5 66812.4 1507.27  31
  -1   7  -5 64242.2 1477.21  32
  -1  -7  -5 68005.5 1483.31  27
   1   7   5 66861.0 1492.79  22
  -1   7  -5 65702.6 1548.71  26
  -1  -7  -5 64810.5 1444.19  29
  -1  -7  -5 69462.6 1488.77  34
   1   7   5 65877.8 1505.55  12
  -1   7  -5 65968.8 1552.52  23
  -1  -7  -5 68406.8 1483.50  32
   1  -7   5 66089.1 1531.05  28
  -1   7  -5 65475.3 1528.71   0
   1   7   5 67971.5 1511.28  19
  -1  -7  -5 68153.1 1483.55  25
   1   7   5 65814.1 1487.81  20
   1   7   5 68148.8 1506.38  21
   1  -7   5 68479.2 1553.31  29
   1  -7   5 67886.6 1555.70  20
  -1  -7  -5 64313.5 1390.10   6
  -1  -7  -5 64502.8 1444.51  28
  -1   7  -5 68372.3 1569.63  25
  -1   7  -5 68078.6 1394.96   3
  -1  -7  -5 64256.3 1440.01  31
  -1   7  -5 67906.5 1576.41  30
  -1   7  -5 65630.1 1416.34  18
   1  -7   5 69248.7 1595.71   5
  -1  -7  -5 65037.0 1451.16  26
  -1   7  -5 65658.8 1494.34  35
   1  -7   5 67987.6 1548.55  24
  -1  -7  -5 66216.3 1452.15  33
  -1  -7  -5 65490.1 1566.27   9
   1   7   5 67874.8 1544.15  15
   1   7   5 67015.8 1489.62  23
  -1  -7  -6 3778.72 511.261   9
  -1   7  -6 3842.86 495.764  23
   1  -7   6 4144.34 493.293  19
  -1   7  -6 4668.82 534.305  32
  -1  -7  -6 3999.72 468.235  33
  -1  -7  -6 4279.91 485.237  32
   1  -7   6 3557.14 475.216  29
  -1  -7  -6 4222.33 493.269   6
  -1   7  -6 3345.25 433.089   3
   1  -7   6 4522.16 503.653  20
  -1   7  -6 4018.32 503.771  31
   1   7   6 4194.97 500.793  21
  -1  -7  -6 3718.03 453.737  28
   1   7   6 4156.37 476.452  19
   1   7   6 4436.31 500.185  12
  -1  -7  -6 4607.96 507.428  29
   1   7   6 4493.68 499.606  22
  -1   7  -6 4430.42 524.870  35
  -1   7  -6 4193.18 515.569  22
  -1   7  -6 3857.42 521.435  30
  -1  -7  -6 4145.21 487.692  34
  -1  -7  -6 4128.67 482.761  31
  -1   7  -6 3894.40 462.298  18
   1   7   6 4137.50 505.754  23
  -1  -7  -6 4371.80 488.513  26
  -1  -7  -6 3167.59 447.379  27
  -1   7  -6 4740.92 544.480  26
   1  -7   6 3510.69 474.956   5
   1  -7   6 5015.36 541.314  28
   1  -7   6 4102.34 505.027  24
  -1  -7  -6 4636.19 496.806  25
  -1   7  -6 3852.96 486.047   0
   1   7   6 3686.79 475.597  20
   1   7   6 4660.01 537.141  15
  -1   7  -6 4415.55 528.325  25
  -1  -7  -7 21546.7 1029.73   6
   1  -7   7 23106.7 1067.67   5
  -1  -7  -7 20155.6 996.996   9
   1  -8  -6 39134.1 1259.30  27
  -1  -8   6 43384.6 1413.25   5
   1   8  -6 39056.4 1329.75  22
   1   8  -6 41895.1 1305.49  32
  -1  -8   6 37821.9 1157.42  16
   1  -8  -6 41068.6 1271.85  34
  -1   8   6 41154.5 1302.51  19
   1   8  -6 42499.8 1357.71  26
  -1   8   6 42471.5 1331.97  12
   1  -8  -6 42702.7 1302.50  32
   1  -8  -6 41564.5 1281.73  31
   1  -8  -6 37622.9 1132.85  10
  -1  -8   6 42726.6 1312.64  20
  -1   8   6 40156.0 1279.33  22
   1   8  -6 40227.1 1272.02  31
  -1   8   6 39778.1 1274.41  20
   1  -8  -6 39409.7 1268.34  29
   1  -8  -6 40056.4 1269.78  28
  -1   8   6 42312.3 1312.46  30
  -1  -8   6 40039.6 1283.31  29
   1   8  -6 40430.3 1263.79   3
  -1  -8   6 42538.6 1318.13  19
  -1  -8   6 41484.3 1301.41  28
  -1  -8   6 41025.0 1295.88  24
   1  -8  -6 42267.1 1297.05  33
   1   8  -6 40820.6 1289.47  35
  -1   8   6 39455.0 1268.71  15
   1  -8  -6 39485.9 1265.69  25
  -1   8   6 40496.7 1289.28  21
   1   8  -6 39253.4 1321.59  25
  -1  -8   6 42006.1 1308.43  14
   1   8  -6 41194.3 1356.18  30
   1  -8  -6 40757.8 1285.13  26
   1  -8  -6 39615.4 1257.97  24
   1   8  -6 38836.4 1309.95  23
   1   8  -6 42622.9 1347.95   0
   1  -8  -6 37764.4 1330.82   9
  -1   8   6 40873.4 1292.50  23
  -1  -8   5 8686.69 608.600  29
  -1   8   5 9156.33 614.813  12
   1   8  -5 9137.44 606.972  35
  -1  -8   5 9196.39 619.335  28
  -1   8   5 8683.83 606.298  21
   1  -8  -5 8566.98 590.195  31
  -1   8   5 9339.29 631.268  22
   1   8  -5 9917.34 645.155   0
   1  -8  -5 10399.1 634.710  32
  -1  -8   5 10416.2 678.739  14
   1   8  -5 9659.82 658.298  25
  -1  -8   5 9326.71 616.982  20
  -1   8   5 8200.49 592.419  20
   1   8  -5 8721.30 633.781  30
   1   8  -5 9518.83 617.273  32
   1  -8  -5 8542.08 607.368  27
  -1   8   5 8769.76 626.460  30
  -1  -8   5 9163.34 670.198   5
   1   8  -5 8300.61 582.845  31
  -1  -8   5 9493.59 619.401  19
   1   8  -5 8834.27 559.112  11
   1  -8  -5 8429.45 602.467  26
   1   8  -5 9119.11 600.055   3
   1  -8  -5 9465.20 566.640  10
   1   8  -5 8618.65 633.253  26
   1  -8  -5 8592.99 608.522  24
   1  -8  -5 8664.22 595.721  34
  -1  -8   5 8830.21 547.804  16
  -1  -8   5 9088.85 614.878  24
   1   8  -5 7981.31 608.743  22
   1  -8  -5 9798.46 614.617  33
   1   8  -5 8186.64 609.178  23
   1  -8  -5 8827.95 610.133  28
  -1   8   5 9254.49 600.804  15
   1  -8  -5 8992.34 625.797  29
  -1   8   5 9150.03 624.702  23
   1   8  -4 42615.8 1192.94  30
   1  -8  -4 43006.7 1155.60  26
  -1   8   4 41183.6 1146.56  20
   1  -8  -4 42118.0 1132.36  33
  -1  -8   4 43921.7 1172.91  20
   1   8  -4 43469.1 1201.24  26
  -1  -8   4 40429.8 1120.16  29
   1   8  -4 40351.6 1108.63   0
  -1   8   4 40985.0 1140.22  21
  -1   8   4 41647.2 1153.69  22
   1  -8  -4 41573.4 1142.94  24
   1  -8  -4 42623.5 1157.87  29
   1  -8  -4 43755.0 1170.18  27
  -1  -8   4 41932.8 1141.94  28
  -1  -8   4 42567.4 1251.64   5
  -1  -8   4 40662.6 1130.81  19
   1  -8  -4 40162.7 1122.13  28
   1   8  -4 41768.5 1177.39  22
   1   8  -4 40844.2 1110.86  32
   1  -8  -4 40749.3 1044.27  10
   1   8  -4 44957.1 1153.16   3
  -1   8   4 42338.1 1158.33  30
   1   8  -4 43031.6 1141.78  35
   1  -8  -4 42476.6 1139.37  34
   1   8  -4 42999.3 1090.01  11
   1   8  -4 42744.4 1191.83  25
  -1   8   4 40629.3 1117.39  35
  -1  -8   4 41764.8 1150.17  24
  -1  -8   4 41639.8 1023.81  16
   1  -8  -4 41142.7 1120.22  32
   1   8  -4 42001.6 1122.50  31
  -1   8   4 42744.6 1171.33  12
   1   8  -4 41151.6 1163.06  23
  -1   8   4 40580.4 1072.54  15
  -1   8   4 42654.4 1161.51  23
  -1  -8   3 23927.8 900.325   5
   1   8  -3 23896.6 847.486  22
   1  -8  -3 24257.6 842.691  26
  -1   8   3 26277.0 802.189  15
  -1  -8   3 25093.1 846.652  28
  -1   8   3 23386.0 832.207  21
   1   8  -3 24962.7 819.798   0
  -1   8   3 23793.3 843.642  30
   1   8  -3 23579.7 700.710  18
   1   8  -3 23844.8 808.638  31
  -1  -8   3 24431.0 840.138  29
  -1   8   3 24383.5 855.039  12
  -1  -8   3 25374.6 824.124  10
   1  -8  -3 25328.2 854.706  28
   1  -8  -3 24731.4 842.650  33
  -1  -8   3 23944.3 824.717  19
   1   8  -3 25196.0 817.333   3
   1  -8  -3 25130.2 856.342  27
   1  -8  -3 24762.4 853.245  24
  -1   8   3 25368.3 870.146  20
  -1   8   3 25972.5 878.121  18
   1   8  -3 25605.6 874.354  25
   1  -8  -3 25790.6 863.079  32
   1  -8  -3 24820.6 788.745  10
   1   8  -3 25406.2 869.784  26
  -1  -8   3 25345.4 845.490  20
  -1  -8   3 25668.1 752.704  16
  -1  -8   3 24895.4 817.686  33
   1  -8  -3 24544.2 846.837  29
  -1  -8   3 25174.8 845.635  24
  -1  -8   3 26293.8 794.000   9
  -1   8   3 24839.5 851.718  22
   1   8  -3 24453.5 860.850  30
   1   8  -3 23937.6 851.415  23
  -1   8   3 25626.5 863.114  35
  -1   8   3 24468.9 853.114  23
   1   8  -3 25670.6 841.708  35
  -1   8   2 71131.1 1344.28  35
  -1   8   2 73064.0 1378.93  18
   1   8  -2 71505.7 1244.73   0
   1   8  -2 68539.4 1327.24  22
   1   8  -2 67934.6 1323.82  30
   1   8  -2 67026.9 1315.92  21
   1  -8  -2 70811.6 1349.32  29
   1  -8  -2 71483.6 1345.92  32
  -1   8   2 67749.5 1331.61  30
   1  -8  -2 68355.4 1244.42  10
  -1  -8   2 72554.2 1335.57  29
  -1  -8   2 69800.4 1307.66  27
   1   8  -2 69414.2 1291.63  35
   1   8  -2 68793.4 1332.73  25
  -1  -8   2 70977.8 1142.31  16
  -1  -8   2 69934.0 1317.59  19
   1   8  -2 70726.1 1347.16  23
  -1  -8   2 70932.6 1318.95  28
   1  -8  -2 69542.2 1334.91  28
   1  -8  -2 67177.0 1315.28  27
  -1   8   2 71224.1 1364.23  21
  -1  -8   2 70271.3 1256.73  10
  -1   8   2 69208.9 1347.12  20
   1   8  -2 71526.0 1172.67  18
  -1   8   2 68392.7 1345.71  12
   1  -8  -2 67466.0 1316.52  26
   1  -8  -2 69156.0 1321.48  33
  -1  -8   2 70986.7 1321.60  24
  -1  -8   2 72162.2 1482.41   5
  -1  -8   2 69737.6 1281.49  33
   1   8  -2 69118.3 1283.60  31
  -1   8   2 66706.0 1166.33  15
   1   8  -2 72675.8 1287.88   3
   1  -8  -2 65628.5 1299.98  24
   1   8  -2 70285.7 1273.29  15
  -1   8   2 66692.6 1317.28  22
  -1  -8   2 68935.8 1322.21   9
  -1   8   2 67401.0 1323.73  23
  -1   8   1 3146.46 351.410  31
  -1   8   1 3135.51 281.665  15
  -1   8   1 2907.19 373.926  22
   1   8  -1 3103.76 339.190  35
  -1   8   1 3279.11 379.812  30
   1   8  -1 2917.63 336.719  22
   1   8  -1 3489.68 301.326   0
   1   8  -1 3354.34 331.687   3
  -1  -8   1 3035.50 391.558   5
  -1  -8   1 3032.92 344.447  24
   1  -8  -1 3058.89 365.426  28
   1  -8  -1 3224.00 353.283  26
   1   8  -1 3538.24 353.471  31
  -1  -8   1 3014.68 273.539  16
   1   8  -1 2695.58 338.163  30
   1   8  -1 3280.66 312.041  18
  -1  -8   1 3034.70 346.706  29
   1  -8  -1 3085.66 363.449  29
  -1   8   1 3002.95 352.034  35
  -1  -8   1 2630.55 332.855  28
  -1   8   1 2829.67 356.000  21
  -1  -8   1 3721.17 314.337  10
  -1  -8   1 3248.63 350.250  27
  -1  -8   1 3069.39 328.946  33
   1  -8  -1 2948.29 334.226  33
   1  -8  -1 3159.41 371.134  27
   1  -8  -1 2982.21 330.675  10
  -1  -8   1 3185.54 372.149   9
  -1  -8   1 2768.02 332.354  19
   1   8  -1 3197.46 350.465  25
  -1   8   1 3508.30 370.098  20
  -1   8   1 2906.66 345.693  18
  -1   8   1 2985.74 318.456   0
   1  -8  -1 3282.05 368.980  24
   1   8  -1 2881.39 329.431  15
   1   8  -1 2802.51 339.844  21
   1   8  -1 2693.58 334.111  23
  -1   8   1 3135.85 373.618  23
  -1   8   0 87118.7 1484.28  30
   1   8   0 89456.6 1457.14  21
  -1  -8   0 85314.4 1225.38  10
  -1   8   0 86464.6 1442.30  35
   1  -8   0 85554.4 1427.46  33
  -1  -8   0 89992.3 1440.08  19
   1  -8   0 86379.0 1466.19  29
  -1  -8   0 82917.4 1152.82   4
   1   8   0 87641.2 1403.07  31
  -1  -8   0 85047.7 1395.28  24
   1  -8   0 88647.4 1595.43   5
   1   8   0 87447.8 1439.94  30
  -1  -8   0 88421.9 1415.08  28
   1   8   0 86060.3 1387.41  15
  -1  -8   0 85731.4 1509.70   5
  -1   8   0 85524.4 1464.99  25
   1  -8   0 85977.6 1462.65  28
   1   8   0 90461.8 1460.63  25
   1  -8   0 87088.1 1473.48  19
  -1   8   0 86239.8 1435.43  31
   1  -8   0 86215.0 1462.51  27
  -1  -8   0 89741.3 1426.27  27
   1   8   0 89222.1 1359.26  18
   1   8   0 87117.4 1432.35  22
   1   8   0 87613.7 1440.16  12
   1  -8   0 87902.5 1418.52  10
  -1   8   0 84895.4 1458.76  21
  -1   8   0 87073.4 1426.22  18
   1  -8   0 89358.1 1487.90  24
  -1  -8   0 91843.6 1425.82  33
  -1  -8   0 89170.4 1425.20  29
   1   8   0 84679.5 1198.77   0
  -1   8   0 86861.1 1381.56   0
   1   8   0 90668.9 1437.82  35
  -1   8   0 88782.8 1493.18  22
  -1   8   0 84537.7 1190.80  15
  -1   8   0 84904.7 1151.62   3
  -1  -8   0 84630.9 1571.06   9
  -1   8   0 85811.9 1466.80  23
   1   8   0 86020.7 1422.03  23
  -1   8  -1-134.860 276.465  23
   1   8   1 57.8067 212.631  15
   1   8   1 8.06378 238.127  23
   1  -8   1-7.71700 259.288  27
  -1   8  -1 5.50374 243.503  35
   1  -8   1-112.216 278.424  29
  -1  -8  -1-235.324 216.672  26
   1  -8   1-19.1721 281.432   5
   1   8   1-19.6775 227.672  35
   1  -8   1-128.768 231.030  33
   1   8   1-159.071 227.465  20
  -1  -8  -1-21.0472 229.041  33
   1   8   1-96.8353 238.384  18
  -1  -8  -1 44.5691 167.868   4
   1   8   1-60.4401 230.635  12
  -1  -8  -1-127.854 224.133  28
  -1   8  -1 45.6546 236.138  31
  -1  -8  -1-183.234 228.704  29
   1   8   1-56.0727 238.715  22
   1  -8   1-124.627 266.808  28
  -1   8  -1-58.0251 233.743   0
  -1  -8  -1 10.7961 162.138  10
  -1   8  -1-73.1311 255.803  25
   1   8   1-98.0219 235.180  30
   1  -8   1-111.343 243.820  19
  -1   8  -1-64.3719 225.803  18
   1   8   1-131.938 233.613  21
  -1   8  -1-107.333 166.922   3
  -1  -8  -1-181.222 239.833  27
  -1  -8  -1 434.278 284.162   9
  -1  -8  -1-47.6926 225.500  32
  -1   8  -1-127.705 245.941  21
   1  -8   1-28.6604 220.404  10
  -1   8  -1 0.00000 265.199  30
  -1   8  -1-58.9880 267.509  22
   1  -8   1-69.6659 240.330  24
  -1  -8  -1-122.462 213.777  24
  -1  -8  -1 280.827 219.489   5
  -1   8  -1-18.5353 148.969  15
  -1   8  -2 128016. 1543.47   3
   1  -8   2 136467. 1918.32  10
  -1   8  -2 126062. 1878.98  22
  -1  -8  -2 133891. 1809.39  33
   1   8   2 125311. 1789.52  22
   1   8   2 130209. 1883.68  12
  -1  -8  -2 131771. 1801.17  32
  -1  -8  -2 126341. 1538.83   4
  -1   8  -2 126414. 1828.56  35
  -1   8  -2 128308. 1831.17   0
  -1   8  -2 129156. 1840.64  31
  -1  -8  -2 128206. 1775.93  27
  -1  -8  -2 120440. 1715.59   5
   1  -8   2 125907. 1862.44  29
   1   8   2 127675. 1818.51  20
   1  -8   2 132140. 1908.32  28
   1  -8   2 130474. 1894.31  24
   1  -8   2 130677. 1895.66  19
   1   8   2 128246. 1818.65  21
  -1   8  -2 127571. 1891.80  21
  -1  -8  -2 126389. 1766.20  26
   1  -8   2 128919. 1837.69  33
  -1   8  -2 130996. 1799.08  18
   1   8   2 129912. 1806.29  35
  -1   8  -2 127555. 1893.24  30
  -1   8  -2 128904. 1900.40  25
   1   8   2 123181. 1785.87  30
   1  -8   2 126379. 1998.85   5
  -1  -8  -2 128121. 1770.70  28
  -1   8  -2 127868. 1892.46  23
  -1  -8  -2 126991. 1773.47  24
   1   8   2 126165. 1799.89  15
  -1  -8  -2 124684. 2012.93   9
   1   8   2 125382. 1795.58  23
   1  -8   2 130404. 1892.06  27
  -1  -8  -2 128774. 1783.85  29
  -1  -8  -3 1725.70 372.978   9
   1   8   3 1685.55 324.271  23
   1   8   3 1789.03 318.385  15
   1   8   3 1659.46 335.874  12
   1  -8   3 2048.12 356.669  24
  -1  -8  -3 2003.60 317.020  33
  -1  -8  -3 1891.14 313.488  32
   1   8   3 2014.03 332.180  35
   1  -8   3 1853.76 358.891  28
   1  -8   3 2033.38 337.620  19
   1   8   3 1702.15 325.833  21
  -1   8  -3 1868.62 331.689  32
  -1   8  -3 2009.33 367.064  30
   1   8   3 1858.51 347.885  30
  -1   8  -3 1481.58 311.388  18
   1   8   3 1795.62 344.172  22
   1   8   3 2018.40 345.984  20
  -1   8  -3 1873.90 368.444  23
  -1  -8  -3 1756.21 308.591  28
  -1  -8  -3 1666.58 315.242  29
   1  -8   3 1818.23 356.626  29
  -1   8  -3 2163.81 339.648  31
  -1   8  -3 1813.80 346.983   0
  -1  -8  -3 1660.67 318.836  26
  -1   8  -3 1938.82 340.959  35
  -1  -8  -3 2039.68 327.253  27
  -1   8  -3 2083.66 359.148  26
   1  -8   3 2168.85 356.108  10
  -1   8  -3 1568.50 343.338  22
  -1   8  -3 1626.50 337.737  25
   1  -8   3 1756.97 322.183  20
  -1  -8  -3 1852.12 333.440  24
   1  -8   3 1877.80 375.230   5
  -1  -8  -3 2320.14 337.857  34
  -1   8  -4 74653.8 1582.97  35
   1   8   4 73386.4 1554.10  22
  -1   8  -4 69713.7 1593.65  22
   1  -8   4 71281.7 1581.77  28
  -1  -8  -4 73720.9 1524.44  32
  -1  -8  -4 71380.2 1503.37  31
   1  -8   4 71947.7 1581.58  24
   1   8   4 70719.8 1524.32  30
  -1   8  -4 70073.2 1557.68   0
   1   8   4 71083.0 1531.01  20
   1   8   4 75361.0 1576.67  21
  -1   8  -4 71041.8 1600.72  30
  -1  -8  -4 72777.7 1510.27  34
  -1   8  -4 73339.3 1561.80  31
   1  -8   4 70093.4 1570.61  20
   1  -8   4 73789.3 1677.32   5
  -1  -8  -4 71915.6 1501.61  33
  -1  -8  -4 73477.3 1520.27  29
  -1   8  -4 70743.6 1467.14  18
  -1   8  -4 70671.1 1596.76  26
   1  -8   4 69633.3 1564.27  19
  -1  -8  -4 69327.1 1479.68  26
  -1  -8  -4 70499.9 1494.16  27
  -1   8  -4 73788.9 1570.31  32
  -1  -8  -4 71030.6 1494.99  28
  -1  -8  -4 71333.7 1497.26  24
  -1   8  -4 70479.0 1591.39  25
   1  -8   4 71085.0 1576.82  29
   1   8   4 72857.0 1579.38  12
   1   8   4 72633.3 1571.94  15
  -1  -8  -4 70109.3 1658.02   9
  -1   8  -4 71353.4 1594.33  23
   1   8   4 72410.7 1541.40  23
   1  -8   4 74795.3 1624.34  10
  -1   8  -5 17894.0 909.346  22
  -1   8  -5 17139.8 843.528  35
   1   8   5 17607.7 862.342  20
  -1  -8  -5 19339.4 866.530  34
  -1  -8  -5 18208.8 843.555  26
   1  -8   5 18274.8 888.955  28
  -1   8  -5 16944.5 836.171  32
   1  -8   5 17976.5 918.414   5
  -1  -8  -5 19199.4 874.092  32
  -1   8  -5 17401.7 887.067  26
  -1  -8  -5 18844.5 856.517  25
  -1   8  -5 19750.4 891.745  31
  -1   8  -5 18560.6 908.190  30
  -1   8  -5 19585.4 912.318   0
  -1  -8  -5 18756.6 864.648  29
   1  -8   5 17697.0 872.589  24
   1  -8   5 19597.8 909.610  19
  -1  -8  -5 17737.2 829.699  28
  -1  -8  -5 20335.3 891.239  33
  -1  -8  -5 18401.4 849.743  27
  -1   8  -5 15576.3 764.077  18
   1  -8   5 18337.0 894.161  29
   1   8   5 18718.1 872.674  12
   1   8   5 17399.0 852.626  21
   1   8   5 19146.5 884.598  22
  -1   8  -5 19107.4 912.432  25
   1  -8   5 17932.0 876.978  20
  -1  -8  -5 18545.4 861.488  31
  -1  -8  -5 18428.7 920.380   9
  -1   8  -5 17778.7 891.465  23
   1   8   5 18778.9 898.565  15
   1   8   5 18831.7 883.538  19
   1   8   5 18638.2 870.222  23
  -1  -8  -6 40172.9 1395.45   9
   1  -8   6 41898.0 1426.59   5
   1   9  -6 3458.41 509.319   3
  -1  -9   5 59204.9 1617.56  14
   1   9  -5 54253.1 1537.43  22
   1  -9  -5 57419.2 1498.88  32
   1  -9  -5 57610.6 1498.52  33
  -1   9   5 58393.4 1539.63  21
   1   9  -5 56581.2 1488.56  31
  -1   9   5 55524.8 1505.53  12
   1   9  -5 53535.8 1525.27  30
  -1   9   5 56203.7 1512.29  20
   1  -9  -5 53325.5 1458.83  26
   1  -9  -5 56141.0 1476.83  34
   1  -9  -5 56964.5 1493.02  31
   1   9  -5 55423.1 1471.34  32
  -1  -9   5 57502.2 1519.43  20
   1   9  -5 55649.5 1554.99  23
  -1   9   5 54292.8 1484.23  30
  -1  -9   5 54937.7 1486.38  29
   1  -9  -5 52196.4 1447.51  29
   1   9  -5 54144.5 1525.40  26
  -1  -9   5 56488.2 1505.61  28
  -1  -9   5 54561.7 1481.87  19
   1   9  -5 54337.3 1479.15   0
   1  -9  -5 53896.5 1467.65  28
   1  -9  -5 53146.1 1462.95  27
   1   9  -5 53316.7 1419.06   3
  -1   9   5 56347.4 1513.51  22
  -1  -9   5 59701.0 1656.10   5
   1   9  -5 55603.4 1547.13  25
  -1  -9   5 54812.1 1480.05  24
   1  -9  -5 54097.4 1474.57  24
   1   9  -5 58307.2 1521.91  35
  -1   9   5 52871.2 1408.02  15
   1  -9  -5 50272.7 1555.05   9
  -1   9   5 53562.9 1471.77  23
  -1   9   4 6920.92 553.066  21
  -1   9   4 6590.07 553.784  22
  -1  -9   4 5318.79 497.135  19
  -1   9   4 6693.29 557.202  30
  -1   9   4 7627.30 581.032  20
   1  -9  -4 6545.03 542.103  33
   1   9  -4 6506.93 541.420  35
  -1   9   4 6150.55 543.006  12
   1   9  -4 6240.58 553.016  25
   1  -9  -4 6625.05 540.479  32
   1   9  -4 6392.67 564.656  26
   1   9  -4 6204.83 522.453  31
  -1  -9   4 6597.46 544.191  33
   1   9  -4 5878.85 565.984  30
  -1  -9   4 6569.63 547.192  29
   1  -9  -4 6286.36 543.189  27
  -1  -9   4 5608.75 518.525  28
   1  -9  -4 5960.76 520.460  28
   1   9  -4 7001.81 589.682  22
   1  -9  -4 6444.87 535.503  29
   1   9  -4 6495.26 537.243   3
   1   9  -4 6450.65 542.254   0
  -1   9   4 6244.01 552.648  18
   1  -9  -4 6104.82 486.857  10
   1  -9  -4 5845.88 522.294  26
  -1  -9   4 5840.60 521.295  20
   1   9  -4 6111.53 489.796  11
   1  -9  -4 6866.63 550.682  34
  -1   9   4 7121.64 567.384  35
  -1  -9   4 6009.89 582.129   5
  -1  -9   4 6610.78 553.995  24
   1  -9  -4 6472.85 545.713  24
   1   9  -4 6560.71 549.576  23
  -1   9   4 6420.38 513.316  15
  -1   9   4 6415.54 542.041  23
   1   9  -3 66996.0 1502.52  22
  -1   9   3 64831.2 1467.97  21
   1  -9  -3 67246.0 1484.15  29
  -1   9   3 65813.0 1485.13  12
   1  -9  -3 67441.8 1475.80  33
   1  -9  -3 65201.3 1461.15  24
  -1   9   3 66463.2 1490.09  20
  -1   9   3 67008.5 1472.46  35
  -1   9   3 66023.1 1475.29  22
  -1  -9   3 66573.7 1427.98  33
   1   9  -3 65989.3 1432.29  31
  -1  -9   3 64519.9 1438.97  29
   1  -9  -3 66692.7 1471.50  28
  -1  -9   3 66538.7 1460.97  28
  -1  -9   3 68362.9 1480.62  19
   1  -9  -3 67486.7 1484.92  27
  -1  -9   3 69522.7 1443.19  10
  -1  -9   3 68461.9 1477.96  20
  -1   9   3 67908.9 1508.97  18
   1  -9  -3 63187.6 1329.05  10
   1   9  -3 64163.4 1480.31  30
   1  -9  -3 65315.6 1465.45  26
   1   9  -3 66406.4 1491.75  26
   1   9  -3 64674.4 1416.08  35
  -1   9   3 68416.9 1512.63  30
  -1  -9   3 65539.9 1589.47   5
   1   9  -3 65636.5 1487.29  25
   1   9  -3 66055.1 1386.33   3
  -1  -9   3 65927.4 1452.49  24
   1   9  -3 62870.0 1351.75  15
   1  -9  -3 67096.9 1480.17  32
   1   9  -3 65307.2 1482.33  23
  -1   9   3 67210.4 1492.50  23
   1   9  -3 66834.3 1395.97   0
   1   9  -2 1990.64 327.709  15
   1   9  -2 1696.00 303.938   0
   1  -9  -2 1607.83 350.327  27
  -1   9   2 1407.30 339.439  22
  -1   9   2 1647.16 332.865  35
  -1  -9   2 2006.85 348.146  33
   1   9  -2 1480.36 351.858  22
   1   9  -2 1732.90 334.215  31
  -1   9   2 1487.83 346.647  21
   1  -9  -2 1380.15 295.642  33
   1   9  -2 1290.75 335.035  30
   1   9  -2 1898.07 354.974  21
  -1   9   2 1410.28 352.787  23
  -1   9   2 1394.85 332.661  12
  -1   9   2 1938.13 355.090  20
  -1  -9   2 1378.68 320.358  29
   1  -9  -2 1478.07 339.239  29
   1  -9  -2 1422.89 335.152  28
  -1  -9   2 1805.28 337.190  19
  -1  -9   2 1283.12 313.600  27
   1   9  -2 1470.43 269.137  18
   1  -9  -2 1706.71 303.324  10
  -1   9   2 1195.30 340.368  18
   1  -9  -2 1756.13 324.627  32
   1   9  -2 1553.45 329.503  23
  -1  -9   2 2194.59 311.781  10
  -1  -9   2 1414.75 306.354   9
   1   9  -2 1202.58 342.473  25
   1   9  -2 1105.96 304.128  35
  -1   9   2 1429.68 356.648  30
   1  -9  -2 1150.63 328.092  26
   1   9  -2 1416.96 310.320   3
   1  -9  -2 1361.42 338.080  24
  -1  -9   2 1447.03 327.280  24
  -1  -9   2 1550.39 353.572   5
  -1  -9   2 1044.69 309.459  28
   1  -9  -1 87974.7 1614.24  28
  -1   9   1 91766.0 1640.43  35
  -1   9   1 90327.8 1517.10   0
  -1   9   1 90768.4 1650.84  22
   1  -9  -1 93196.5 1646.75  33
   1   9  -1 89173.3 1615.29  21
   1  -9  -1 91147.5 1641.55  27
   1  -9  -1 90889.0 1647.44  24
   1  -9  -1 92234.6 1653.38  29
   1   9  -1 91446.0 1431.26   0
   1   9  -1 92693.8 1642.41  22
  -1  -9   1 91482.2 1761.10   5
  -1  -9   1 91471.6 1591.69  27
   1  -9  -1 90578.4 1647.68  19
  -1  -9   1 89636.8 1445.45  10
   1  -9  -1 93069.1 1566.53  10
   1   9  -1 91696.9 1468.25  18
   1   9  -1 91374.3 1521.62   3
  -1  -9   1 90600.2 1592.01  24
  -1  -9   1 94202.5 1615.90  28
  -1  -9   1 93117.4 1609.59  29
  -1   9   1 94121.0 1685.68  30
  -1   9   1 89953.2 1641.71  21
   1   9  -1 91562.9 1588.39  35
   1   9  -1 94315.4 1659.62  25
  -1   9   1 90518.5 1649.29  25
   1  -9  -1 92415.3 1649.87  32
  -1   9   1 92605.6 1637.59  18
   1   9  -1 93353.7 1647.50  23
   1   9  -1 95656.0 1614.59  31
   1   9  -1 92006.5 1552.26  15
   1  -9  -1 92163.1 1758.12   5
  -1   9   1 91573.3 1659.53  23
  -1  -9   1 93128.2 1584.71  33
  -1  -9   1 89122.3 1706.77   9
  -1  -9   1 89084.0 1580.39  19
   1   9  -1 91531.9 1639.90  30
  -1  -9   0 35.1165 288.930   9
   1  -9   0-95.3335 269.436  29
   1   9   0-176.994 284.390  23
  -1   9   0-147.721 248.023   0
  -1  -9   0-112.836 254.677  27
  -1   9   0-205.707 284.319  23
   1   9   0-130.429 235.772  15
  -1  -9   0 40.2501 267.759  33
  -1  -9   0 25.3760 259.918  32
   1   9   0-226.772 270.644  21
  -1   9   0-149.221 293.122  21
  -1   9   0-204.981 274.726  35
   1  -9   0-22.8935 284.182  27
   1  -9   0-143.348 283.647  28
   1  -9   0 44.0528 235.341  10
  -1   9   0 13.3610 248.258  31
  -1   9   0-29.9779 280.989  22
   1   9   0-4.03522 252.793  12
   1  -9   0-112.805 286.075  19
  -1  -9   0-384.890 266.449  19
  -1  -9   0-149.772 282.756  29
  -1  -9   0 6.53002 274.385  24
  -1   9   0-13.5805 264.611  18
   1   9   0 283.416 229.057  18
   1   9   0-130.785 295.180  30
   1  -9   0-113.657 267.105  33
  -1  -9   0 75.0862 257.008  28
  -1   9   0-76.8718 283.325  25
   1   9   0-141.432 301.020  25
  -1  -9   0 45.0970 269.313   5
   1   9   0-154.892 257.900  22
  -1   9   0-293.063 305.953  30
   1   9   0-20.2781 255.929  35
   1  -9   0-16.9060 298.704  24
   1  -9   0 145.839 285.468   5
  -1   9  -1 94326.9 1712.70  22
   1   9   1 96706.8 1618.26  18
  -1   9  -1 90909.4 1691.91  30
   1  -9   1 92799.2 1652.56  33
   1   9   1 90765.6 1638.20  30
   1   9   1 91188.9 1639.65  20
   1   9   1 90614.6 1632.01  21
  -1   9  -1 93178.2 1656.42  31
  -1  -9  -1 88393.5 1575.34  26
  -1  -9  -1 93934.6 1613.65  33
  -1  -9  -1 90847.3 1597.38  29
   1   9   1 96173.0 1651.05  35
  -1  -9  -1 91766.0 1677.57   5
  -1  -9  -1 89990.5 1588.90  28
   1   9   1 91893.2 1637.03  22
   1  -9   1 93503.8 1686.35  27
  -1   9  -1 91703.6 1600.82   0
   1  -9   1 96040.2 1669.06  10
  -1   9  -1 91639.2 1607.99  18
  -1  -9  -1 93269.2 1619.10  24
   1  -9   1 92675.0 1683.63  28
  -1   9  -1 93798.9 1670.75  35
   1   9   1 97333.6 1712.25  12
  -1   9  -1 93505.5 1709.02  25
   1  -9   1 93236.0 1693.05  19
   1  -9   1 94610.7 1698.13  29
   1  -9   1 92294.0 1812.80   5
  -1  -9  -1 93632.1 1621.88  27
   1  -9   1 91554.4 1677.40  24
  -1   9  -1 91856.1 1690.19  21
   1   9   1 91821.2 1599.81  15
  -1  -9  -1 94828.3 1628.33  32
  -1  -9  -1 90240.0 1818.69   9
   1   9   1 91117.9 1633.25  23
  -1   9  -1 93993.0 1706.00  23
  -1  -9  -2 336.129 312.672   9
  -1   9  -2 267.543 284.447  35
  -1   9  -2 378.944 282.042  23
  -1   9  -2 295.932 280.689  22
   1   9   2 438.108 252.744  23
   1   9   2 749.229 271.218  15
  -1   9  -2 69.8642 278.492  21
   1   9   2 593.018 287.909  22
  -1  -9  -2 628.535 277.671  32
   1   9   2 434.673 247.521  20
  -1   9  -2 118.655 299.971  30
   1   9   2 421.292 282.372  18
   1   9   2 407.839 259.745  21
   1   9   2 524.858 270.844  30
   1   9   2 461.931 260.142  12
  -1  -9  -2 93.7750 257.773  29
  -1  -9  -2 510.400 270.700  33
   1  -9   2 395.675 265.480  19
   1  -9   2 203.127 295.159  28
  -1   9  -2 404.444 283.956  31
   1   9   2 447.982 265.122  35
  -1   9  -2 306.834 285.403   0
   1  -9   2 303.828 292.555  27
  -1   9  -2 471.250 281.581  18
   1  -9   2 229.710 292.349  29
  -1  -9  -2 585.799 265.627  28
   1  -9   2 190.966 266.793  10
  -1  -9  -2 590.768 293.083  26
  -1   9  -2 429.354 297.286  25
   1  -9   2 281.195 266.242  24
   1  -9   2 708.146 289.807  33
  -1  -9  -2 375.290 260.769  24
  -1  -9  -2 376.206 268.010  27
   1  -9   2 128.585 313.516   5
  -1  -9  -2 98.1044 252.364   5
  -1   9  -3 58433.9 1462.89  22
   1  -9   3 60067.6 1442.17  33
  -1   9  -3 57943.9 1469.85  25
  -1  -9  -3 58026.7 1387.94  33
  -1   9  -3 56371.6 1394.36  31
   1  -9   3 60830.6 1480.22  20
   1  -9   3 57116.7 1433.30  19
   1   9   3 58677.4 1413.46  22
  -1  -9  -3 57604.1 1370.91  29
   1   9   3 58623.5 1392.65  35
  -1  -9  -3 57891.9 1371.84  28
   1   9   3 57374.0 1409.66  30
  -1  -9  -3 59944.0 1398.97  27
  -1   9  -3 58651.4 1477.06  30
   1   9   3 57766.4 1406.28  23
   1  -9   3 58460.8 1444.87  10
  -1   9  -3 59519.3 1381.71  18
   1   9   3 56905.0 1398.70  20
  -1  -9  -3 55006.5 1348.41  26
  -1  -9  -3 58697.4 1391.35  34
  -1   9  -3 56402.3 1402.51   0
  -1   9  -3 58990.3 1435.22  35
   1  -9   3 57352.3 1525.70   5
  -1  -9  -3 58731.9 1393.01  32
   1   9   3 58698.8 1455.57  12
   1  -9   3 58348.7 1446.33  24
   1   9   3 57337.6 1403.22  21
  -1  -9  -3 56556.2 1366.34  24
   1  -9   3 58611.3 1447.84  28
   1   9   3 56884.6 1395.88  15
   1  -9   3 56718.8 1424.67  29
  -1  -9  -3 54626.4 1504.25   9
  -1   9  -3 57894.8 1457.12  23
  -1   9  -3 56657.2 1448.63  26
  -1  -9  -4 8903.42 612.189  27
  -1  -9  -4 9072.72 631.236  34
  -1  -9  -4 9478.25 635.472  33
   1   9   4 9081.25 640.039  21
  -1   9  -4 8933.21 643.883  31
   1  -9   4 8540.73 649.597  20
   1   9   4 9332.57 651.235  20
  -1   9  -4 9163.01 643.550  32
  -1   9  -4 8664.88 602.455  18
  -1   9  -4 9391.72 687.887  30
  -1   9  -4 7949.58 649.398  25
  -1  -9  -4 9977.17 649.398  26
   1  -9   4 8351.28 628.955  29
  -1  -9  -4 8888.00 630.875  29
   1  -9   4 8352.16 647.431  19
  -1  -9  -4 8774.98 615.945  28
   1   9   4 8726.12 643.914  30
   1  -9   4 9044.46 664.490  10
  -1   9  -4 8995.13 674.320   0
  -1   9  -4 8902.51 645.268  35
  -1   9  -4 8379.34 646.962  22
  -1   9  -4 7459.74 627.221  26
   1  -9   4 8881.55 688.782   5
  -1  -9  -4 9330.04 635.987  32
  -1  -9  -4 8993.53 639.656  31
   1  -9   4 8647.86 655.121  24
   1   9   4 9446.25 663.281  12
  -1  -9  -4 8219.09 598.157  24
   1   9   4 8559.55 636.894  22
  -1  -9  -4 8012.65 680.709   9
   1   9   4 9007.82 653.351  15
  -1   9  -4 9394.13 679.488  23
   1   9   4 8888.62 638.754  23
   1  -9   4 8170.01 631.930  28
   1   9   5 47987.5 1482.68  15
   1  10  -5 3227.50 510.201   0
   1  10  -4 85778.1 1937.33  22
   1  10  -4 84089.0 1913.48  26
  -1 -10   4 87995.1 1859.19  33
  -1 -10   4 80582.0 1813.68  19
   1  10  -4 84874.5 1834.49  31
  -1 -10   4 82556.7 1831.34  29
  -1 -10   4 79822.7 1805.44  20
  -1 -10   4 80972.7 1820.00  28
   1  10  -4 84485.2 1836.92  35
   1  10  -4 79751.3 1750.51   0
   1  10  -4 77224.5 1693.38   3
   1  10  -4 85440.1 1930.15  25
  -1 -10   4 82250.8 1828.13  24
   1  10  -4 81462.4 1880.20  23
   1  10  -4 85439.3 1929.61  30
   1  10  -3 706.948 348.237  23
  -1  10   3 1095.79 380.445  23
   1 -10  -3 1791.97 406.195  32
  -1  10   3 937.581 365.580  21
  -1 -10   3 772.884 338.345  29
   1  10  -3 1312.46 348.923  35
  -1  10   3 1358.50 353.935  12
   1 -10  -3 736.165 363.328  27
  -1  10   3 1093.33 375.940  22
  -1 -10   3 1175.93 344.050  33
   1 -10  -3 1568.81 369.453  33
   1  10  -3 721.003 343.287  31
   1  10  -3 1111.30 372.213  26
   1  10  -3 687.074 354.494  30
  -1  10   3 1391.73 375.344  35
  -1  10   3 1482.95 377.758  20
  -1 -10   3 1179.49 324.044  20
  -1  10   3 1423.33 386.680  30
   1 -10  -3 1462.04 391.748  29
   1  10  -3 851.969 388.139  22
  -1 -10   3 561.539 331.924  28
   1 -10  -3 789.035 349.894  28
  -1 -10   3 752.883 309.603  19
  -1  10   3 1028.54 378.178  18
   1  10  -3 1004.97 309.797   3
   1 -10  -3 1440.59 346.806  26
   1  10  -3 894.764 354.954  25
  -1 -10   3 836.463 335.295  24
   1 -10  -3 1002.41 360.190  24
  -1 -10   3 1230.43 379.428   5
   1 -10  -3 1595.00 384.039   5
   1 -10  -2 72925.1 1614.35  33
   1  10  -2 65730.6 1561.11  22
  -1  10   2 69697.2 1603.40  22
   1  10  -2 68830.2 1548.65  35
  -1  10   2 70459.5 1616.36  21
  -1 -10   2 69285.0 1556.48  29
  -1 -10   2 66579.2 1518.70  24
   1 -10  -2 71628.8 1607.48  32
   1  10  -2 64668.2 1551.42  21
  -1  10   2 69285.7 1603.95  30
   1  10  -2 68689.2 1596.55  30
  -1  10   2 72771.6 1610.81  35
   1 -10  -2 66926.9 1560.10  29
   1  10  -2 65558.7 1443.57  15
  -1 -10   2 65393.5 1516.67  28
   1 -10  -2 67210.7 1560.77  28
  -1 -10   2 67816.2 1537.69  19
  -1 -10   2 66985.6 1529.86  27
   1 -10  -2 63393.8 1407.79  10
  -1  10   2 70351.3 1620.22  12
   1 -10  -2 66874.8 1560.23  27
  -1  10   2 68951.9 1599.15  20
   1 -10  -2 66858.1 1555.75  26
  -1  10   2 70108.4 1601.54  18
   1  10  -2 68587.0 1590.62  25
   1  10  -2 69227.3 1543.86  31
   1 -10  -2 65177.7 1604.60   5
  -1 -10   2 67735.3 1515.39  33
  -1 -10   2 65187.3 1546.08   9
  -1 -10   2 70578.8 1723.57   5
   1  10  -2 68867.9 1595.60  23
  -1  10   2 70779.7 1616.94  23
   1  10  -2 66302.3 1445.63   3
   1 -10  -2 68930.2 1577.92  24
  -1 -10   1 842.247 313.852   9
   1  10  -1 791.309 330.459  23
   1  10  -1 375.007 278.235  15
  -1  10   1 536.233 343.690  23
   1  10  -1 1007.63 350.930  21
   1  10  -1 508.026 312.690  35
   1 -10  -1 870.364 331.062  32
   1 -10  -1 472.237 320.580  19
  -1 -10   1 1192.72 339.881  33
  -1  10   1 754.262 318.952  21
   1 -10  -1 924.528 339.690  33
   1  10  -1 867.912 328.883  31
   1  10  -1 904.237 339.596  30
  -1  10   1 798.037 353.721  30
   1  10  -1 541.558 304.976   3
  -1 -10   1 797.874 320.929  29
   1 -10  -1 195.264 332.278  29
  -1 -10   1 817.155 318.475  27
   1 -10  -1 968.990 347.210  24
  -1 -10   1 534.960 315.715  28
   1  10  -1 675.092 332.178  22
   1 -10  -1 450.994 306.371  28
   1 -10  -1 857.347 333.234  27
   1 -10  -1 744.693 266.008  10
  -1  10   1 659.784 314.432  18
  -1 -10   1 700.092 354.326  19
   1  10  -1 705.817 362.276  25
  -1  10   1 637.220 344.345  25
  -1  10   1 729.300 279.065   0
  -1  10   1 818.832 344.588  35
  -1 -10   1 355.942 288.622  24
  -1  10   1 631.900 333.721  22
  -1 -10   1 1137.16 367.154   5
   1 -10  -1 416.244 317.150   5
  -1  10   0 55377.5 1421.70  21
   1 -10   0 53983.4 1388.33  24
  -1 -10   0 51473.1 1470.36   9
  -1 -10   0 56225.0 1361.64  33
  -1 -10   0 52488.3 1322.82  24
   1 -10   0 52307.8 1370.05  19
  -1 -10   0 55496.4 1362.56  32
  -1  10   0 54661.3 1416.11  30
   1 -10   0 52849.4 1307.95  10
   1  10   0 52808.8 1361.12  22
  -1 -10   0 54001.4 1355.82  19
   1 -10   0 53778.1 1484.55   5
   1 -10   0 55522.1 1407.82  29
  -1  10   0 54443.4 1384.40  35
  -1 -10   0 51656.6 1405.39   5
   1  10   0 54063.6 1384.55  21
  -1  10   0 54622.4 1413.92  25
   1 -10   0 54831.9 1393.08  27
   1 -10   0 55274.6 1384.18  33
  -1  10   0 56659.7 1401.03  31
  -1  10   0 52961.7 1336.65  18
  -1 -10   0 54722.3 1351.24  27
   1  10   0 52433.4 1256.80  18
   1 -10   0 54156.5 1386.46  28
  -1  10   0 51283.5 1269.58   0
   1  10   0 52807.4 1369.01  30
  -1  10   0 56277.0 1425.79  22
   1  10   0 54372.8 1387.08  25
   1  10   0 50541.2 1229.84   3
   1  10   0 55177.3 1362.82  35
   1  10   0 52627.8 1287.74  15
  -1 -10   0 52025.7 1316.25  28
  -1  10   0 54668.7 1410.11  23
   1  10   0 52340.4 1350.71  23
  -1 -10   0 54807.4 1350.85  29
  -1 -10  -1 3242.69 485.384   9
   1 -10   1 2751.46 435.121   9
  -1 -10  -1 3853.90 443.318  33
  -1  10  -1 3307.72 478.063  23
   1  10   1 3150.58 440.360  23
  -1  10  -1 3171.46 458.198  22
   1  10   1 3015.81 429.292  12
   1  10   1 3435.87 460.093  22
   1  10   1 2749.33 426.850  30
   1  10   1 3193.65 431.330  35
  -1  10  -1 2908.94 436.422  31
   1  10   1 2952.57 414.355  18
   1 -10   1 2917.22 419.579  33
   1 -10   1 3068.32 445.842  29
  -1  10  -1 3685.78 427.221   0
  -1 -10  -1 3525.44 437.631  29
   1 -10   1 3236.68 458.322  19
  -1  10  -1 3036.65 455.314  25
   1  10   1 3521.45 429.971  15
  -1 -10  -1 2600.77 404.344  32
  -1  10  -1 2823.83 448.293  30
   1  10   1 2935.07 420.769  21
   1 -10   1 3220.41 439.208  28
  -1 -10  -1 2868.65 407.186  28
  -1  10  -1 3468.05 482.984  21
   1 -10   1 3194.35 451.272  24
  -1 -10  -1 3006.02 411.648  27
  -1 -10  -1 2780.93 396.552  26
  -1  10  -1 2641.22 404.001  18
   1 -10   1 2866.07 437.340  27
   1 -10   1 3300.74 431.709  10
   1  10   1 3032.23 422.344  25
  -1 -10  -1 2873.49 423.313  19
  -1  10  -1 3026.64 439.986  35
   1  10   1 3307.01 442.227  20
  -1 -10  -1 2916.23 416.549  24
  -1 -10  -1 2822.72 403.178   5
   1 -10   1 2700.48 459.026   5
  -1  10  -2 34376.3 1125.39   0
   1  10   2 35276.9 1161.20  22
  -1 -10  -2 37621.4 1167.49  33
   1 -10   2 33063.4 1137.62  29
   1  10   2 34969.1 1145.02  35
   1  10   2 35304.7 1159.24  30
  -1  10  -2 33904.2 1178.18  21
   1  10   2 33076.8 1129.03  20
   1 -10   2 32872.0 1120.73  10
  -1  10  -2 35285.9 1193.04  25
   1 -10   2 34806.7 1153.42  33
  -1  10  -2 33472.3 1129.34  31
   1  10   2 32902.2 1120.44  23
  -1  10  -2 31828.4 1144.70  22
  -1  10  -2 33836.4 1177.84  30
   1 -10   2 34264.4 1161.19  28
   1  10   2 33526.3 1108.81  15
  -1 -10  -2 31170.4 1059.64  28
  -1  10  -2 36733.1 1183.67  35
   1 -10   2 33859.8 1156.24  27
  -1 -10  -2 35571.8 1147.64  32
  -1  10  -2 34162.6 1106.82  18
   1  10   2 34176.2 1118.41  18
  -1 -10  -2 34285.5 1109.44  27
  -1 -10  -2 34367.7 1114.77  26
   1 -10   2 34818.8 1241.26   5
   1 -10   2 31748.6 1122.30  24
   1  10   2 33214.9 1158.89  12
  -1 -10  -2 33946.5 1109.37  29
  -1 -10  -2 33275.4 1101.47  24
   1 -10   2 34050.0 1150.23  19
  -1 -10  -2 32174.8 1240.33   9
  -1  10  -2 33082.7 1151.56  23
   1  10   2 33706.3 1135.58  21
  -1  10  -3 8459.40 644.668  31
   1  10   3 7895.96 621.774  35
  -1  10  -3 7950.04 668.775  25
   1  10   3 7625.23 616.041  20
   1 -10   3 7073.92 603.756  10
   1  10   3 8095.54 635.756  22
   1 -10   3 7511.07 629.833  20
  -1 -10  -3 7911.62 612.797  33
  -1  10  -3 7269.67 648.985  30
   1 -10   3 7659.51 636.823  29
  -1 -10  -3 7580.70 587.939  29
  -1  10  -3 7927.51 661.498  22
   1 -10   3 8549.19 663.005  28
  -1 -10  -3 7633.45 602.130  28
  -1 -10  -3 8301.13 632.410  27
   1 -10   3 8008.36 659.669  19
   1 -10   3 7871.73 643.279  33
  -1  10  -3 6929.71 575.233  18
   1  10   3 8221.54 640.204  18
  -1  10  -3 9168.83 657.664  35
   1 -10   3 8741.27 669.900  24
  -1  10  -3 8632.00 675.745  26
   1  10   3 8382.19 648.701  12
   1  10   3 6911.41 590.500  21
  -1 -10  -3 8416.77 637.568  34
   1  10   3 8004.80 632.031  30
  -1 -10  -3 7093.27 568.148  26
  -1  10  -3 7348.93 625.479   0
  -1 -10  -3 6965.82 585.077  24
  -1 -10  -3 7741.70 601.405  32
   1  10   3 7253.92 600.035  15
  -1  10  -3 7970.74 655.339  23
   1  10   3 8498.51 631.208  23
   1  10   4 21224.3 1006.29  15
   1 -11  -3 71397.2 1809.05   5
   1  11  -2 58.3368 385.358  23
   1  11  -2-53.5447 404.849  22
  -1 -11   2-192.148 353.600  33
   1  11  -2 67.1587 371.942  31
   1  11  -2-159.514 399.902  30
  -1 -11   2 79.8574 350.393  19
  -1 -11   2 137.092 376.956  29
  -1 -11   2-188.368 379.532  28
  -1 -11   2-133.816 360.701  27
   1  11  -2-180.291 389.356  25
  -1 -11   2-89.0193 376.092  24
   1  11  -2 150.348 383.880  21
   1  11  -2-28.8559 355.271  35
   1 -11  -2 212.021 378.933   5
   1  11  -1 61128.2 1559.51  31
   1  11  -1 57708.3 1565.08  22
   1 -11  -1 59328.8 1726.20   9
  -1 -11   1 61696.4 1562.17  33
   1  11  -1 58154.3 1571.63  21
   1  11  -1 59384.9 1585.79  30
  -1 -11   1 57730.0 1514.10  28
  -1 -11   1 55203.2 1486.23  29
   1  11  -1 60735.6 1567.38  35
  -1 -11   1 58736.7 1533.78  19
  -1 -11   1 58932.8 1531.34  24
   1  11  -1 59872.8 1594.90  25
   1  11  -1 58968.1 1577.12  23
   1 -11  -1 55976.5 1619.81   5
  -1 -11   1 56849.1 1633.74   5
  -1 -11   1 56457.2 1498.98  27
  -1 -11   1 51974.2 1557.04   9
  -1  11   1 58499.6 1543.07  18
  -1 -11   0 146.467 402.756   9
   1 -11   0 101.877 415.384   9
   1  11   0-338.315 360.917  23
   1  11   0-255.561 365.697  30
  -1  11   0-151.837 345.160  18
  -1 -11   0-174.558 352.328  32
   1  11   0-97.6922 379.759  21
  -1 -11   0-433.942 373.901  33
   1  11   0-334.823 391.046  22
  -1 -11   0-130.618 352.787  28
  -1  11   0-107.736 327.181   0
  -1 -11   0-153.277 329.643  29
   1  11   0-71.4405 348.516  35
   1 -11   0 135.104 333.179  10
  -1 -11   0-191.160 345.315  27
   1  11   0-400.558 384.070  25
  -1 -11   0 76.7231 342.383  24
  -1 -11   0-361.602 367.787  19
  -1 -11   0 318.294 355.187   5
   1  11   1 41076.2 1344.67  12
   1  11   1 39694.3 1313.08  21
   1 -11   1 37933.6 1238.97  10
   1  11   1 41987.1 1341.11  22
  -1 -11  -1 42276.2 1320.25  32
   1  11   1 41175.6 1335.82  30
  -1 -11  -1 40530.4 1281.83  27
  -1 -11  -1 38923.2 1261.78  29
   1  11   1 42756.4 1337.61  35
  -1 -11  -1 38897.7 1272.92  19
  -1 -11  -1 41114.8 1303.79  33
  -1  11  -1 37388.4 1227.20  18
  -1 -11  -1 39130.4 1257.73  28
   1  11   1 37413.0 1217.03  18
   1  11   1 40260.4 1316.96  25
  -1 -11  -1 34634.3 1239.61   5
  -1 -11  -1 37077.8 1237.91  24
   1 -11   1 35926.2 1290.12   9
   1  11   1 40257.8 1321.31  23
  -1  11  -1 35692.7 1186.08   0
   1 -11   2 5446.91 583.995  10
  -1  11  -2 6018.14 578.171  18
   1  11   2 6535.25 591.595  15
   1  11   2 5811.27 578.878  18
  -1  11  -2 5774.32 594.290   0
  -2   0   9 17869.5 891.970  24
  -2   0   9 16883.5 874.816  22
   2   0  -9 17618.0 930.917  30
   2   0  -9 17586.5 902.345  31
   2   0  -9 17302.6 893.623  33
  -2   0   9 17360.1 881.152  20
   2   0  -9 17055.5 924.150   3
   2   0  -9 16951.9 906.004  25
   2   0  -9 17490.4 895.260  35
  -2   0   9 18193.1 901.959  19
   2   0  -9 16353.5 892.168  28
   2   0  -9 18565.0 925.559  11
   2   0  -9 17493.1 921.341  27
   2   0  -9 18983.7 951.860  26
   2   0  -9 17480.4 897.916  32
  -2   0   9 17148.1 874.591  21
   2   0  -9 18271.5 907.642  34
  -2   0   9 16948.4 829.864   8
  -2   0   8 86294.0 1674.79  22
   2   0  -8 86282.7 1723.95  28
   2   0  -8 86138.5 1688.57  32
   2   0  -8 84818.5 1672.22  34
   2   0  -8 84550.1 1677.71  31
   2   0  -8 84717.3 1672.16  33
  -2   0   8 80671.0 1479.02   5
  -2   0   8 83924.3 1657.09  21
   2   0  -8 86030.1 1769.77   3
  -2   0   8 88362.0 1704.90  19
   2   0  -8 85684.6 1719.74  30
  -2   0   8 83497.1 1665.24  20
   2   0  -8 86718.2 1726.44  27
   2   0  -8 85911.2 1715.31  26
   2   0  -8 89155.1 1748.24  25
   2   0  -8 83520.7 1722.58  11
  -2   0   8 85949.1 1677.26  24
  -2   0   8 84107.9 1621.61   8
   2   0  -8 87366.1 1707.90  35
   2   0  -7 1407.92 312.211   3
   2   0  -7 1489.35 326.441  11
  -2   0   7 1170.16 301.829  24
   2   0  -7 905.013 314.659  34
  -2   0   7 478.682 281.990  22
  -2   0   7 1125.20 227.593  12
  -2   0   7 917.581 279.935  20
   2   0  -7 1204.12 316.125  32
  -2   0   7 1008.67 282.490   8
  -2   0   7 1349.69 300.586  19
   2   0  -7 697.154 304.782  28
   2   0  -7 665.187 303.477  27
   2   0  -7 1388.08 332.423  30
   2   0  -7 835.610 294.874  35
   2   0  -7 724.198 298.191  26
   2   0  -7 710.607 291.777  25
   2   0  -7 1264.60 308.998  31
   2   0  -7 665.055 294.601  33
  -2   0   7 1081.90 302.594  21
  -2   0   7 1189.22 250.775   5
   2   0  -6 121617. 1609.19  35
   2   0  -6 116684. 1573.41  28
   2   0  -6 116710. 1561.83  32
   2   0  -6 120669. 1592.68  31
   2   0  -6 120321. 1585.63  33
  -2   0   6 120213. 1561.49  22
   2   0  -6 119518. 1594.44  26
   2   0  -6 124804. 1628.38  30
   2   0  -6 119575. 1594.04  27
   2   0  -6 119985. 1663.32   3
   2   0  -6 118354. 1648.39  11
  -2   0   6 119467. 1579.20   8
  -2   0   6 119747. 1559.22  21
   2   0  -6 119898. 1581.81  34
  -2   0   6 118622. 1555.10  24
  -2   0   6 118992. 1559.98  19
  -2   0   6 115102. 1260.62  12
   2   0  -6 118084. 1583.42  25
  -2   0   6 115816. 1472.09   5
  -2   0   6 119807. 1573.76  20
   2   0  -5 10271.0 441.655  35
  -2   0   5 10680.3 433.131  24
   2   0  -5 10787.3 446.868  28
   2   0  -5 10278.8 437.629  27
   2   0  -5 11006.5 480.893   3
   2   0  -5 10848.1 448.789  33
   2   0  -5 10060.5 434.053  25
   2   0  -5 10411.4 443.303  26
   2   0  -5 11240.8 455.518  31
   2   0  -5 11137.3 488.627  11
  -2   0   5 10898.0 439.687  20
  -2   0   5 10856.2 441.125  19
  -2   0   5 10021.2 420.216  21
  -2   0   5 10433.2 341.710  12
   2   0  -5 11345.2 459.169  32
   2   0  -5 10986.4 451.951  34
  -2   0   5 10463.8 425.633   5
   2   0  -5 10892.9 448.399  30
  -2   0   5 10534.2 429.144  22
  -2   0   5 10864.9 458.412   8
   2   0  -4 212746. 1598.14  33
  -2   0   4 215638. 1697.53   8
   2   0  -4 214602. 1605.60  34
  -2   0   4 214860. 1575.35  20
  -2   0   4 212112. 1557.45  21
  -2   0   4 215955. 1235.70  12
   2   0  -4 209297. 1683.03   3
   2   0  -4 210227. 1597.12  31
   2   0  -4 213822. 1592.05  30
  -2   0   4 211455. 1559.87  19
   2   0  -4 213005. 1732.22  11
   2   0  -4 211176. 1575.67  28
  -2   0   4 214458. 1630.61   5
   2   0  -4 216018. 1595.41  27
   2   0  -4 210591. 1575.46  26
   2   0  -4 212454. 1582.35  25
   2   0  -4 213487. 1617.15  35
   2   0  -4 212206. 1599.49  32
  -2   0   4 209765. 1551.20  24
  -2   0   4 213354. 1559.72  22
   2   0  -3 1173.87 169.753   3
  -2   0   3 1333.24 143.412  21
   2   0  -3 1117.50 142.438  30
   2   0  -3 1343.80 145.727  25
  -2   0   3 1277.53 145.612  20
  -2   0   3 1321.67 144.200  22
   2   0  -3 1276.35 156.821  32
  -2   0   3 1349.61 95.4462  12
   2   0  -3 1258.26 102.253  12
   2   0  -3 1271.81 147.043  27
   2   0  -3 1229.53 142.095  28
  -2   0   3 1217.97 166.726   5
   2   0  -3 1384.27 157.643  34
   2   0  -3 1408.83 157.251  31
  -2   0   3 1392.54 150.724  19
   2   0  -3 1286.99 159.878  33
   2   0  -3 1459.43 150.800  26
   2   0  -3 1332.85 159.575  35
  -2   0   3 1178.95 144.139  24
   2   0  -3 1272.81 173.265  11
  -2   0   3 1456.06 187.127   8
  -2   0   2 29295.5 377.606  22
  -2   0   2 29470.4 504.044   8
  -2   0   2 28795.9 392.777  34
  -2   0   2 28583.5 392.281  33
   2   0  -2 29205.3 391.323  33
  -2   0   2 29371.3 380.807  20
  -2   0   2 29626.5 267.013  12
   2   0  -2 29648.4 399.140  29
  -2   0   2 29007.1 375.610  21
   2   0  -2 29679.7 382.237  28
   2   0  -2 29726.0 394.804  31
   2   0  -2 30073.1 385.712  30
   2   0  -2 31291.8 392.472  25
  -2   0   2 29437.3 398.899  26
  -2   0   2 29024.5 378.331  19
  -2   0   2 29122.3 398.272  23
   2   0  -2 29425.6 397.556  20
   2   0  -2 29803.9 409.040  35
   2   0  -2 30965.4 389.551  26
  -2   0   2 29013.8 493.982   5
   2   0  -2 28983.6 488.602  11
   2   0  -2 29621.3 394.273  34
  -2   0   2 28925.0 395.278  32
  -2   0   2 29366.8 399.831  27
   2   0  -2 28840.1 452.297   3
   2   0  -2 29271.8 397.627  19
  -2   0   2 29415.3 401.598  25
   2   0  -2 30155.1 384.689  27
  -2   0   2 29519.1 401.745  30
  -2   0   2 29001.2 377.980  24
   2   0  -2 29073.9 395.931  24
   2   0  -2 29233.2 269.093  12
   2   0  -2 29308.8 395.601  21
   2   0  -2 29878.7 395.412  32
  -2   0   1 3936.77 100.925  35
  -2   0   1 3879.19 173.980   4
  -2   0   1 4099.18 191.067   8
  -2   0   1 4037.91 98.5427  21
   2   0  -1 4134.28 99.1396  22
   2   0  -1 4185.40 103.390  33
   2   0  -1 3973.04 96.8587  29
   2   0  -1 4007.54 100.300  31
  -2   0   1 4134.39 101.571  27
   2   0  -1 4252.77 186.877   2
   2   0  -1 4335.91 143.037  18
   2   0  -1 4044.92 97.8196  28
  -2   0   1 4181.19 101.819  30
  -2   0   1 4367.92 191.256   5
   2   0  -1 4122.12 99.4497  21
  -2   0   1 3995.52 98.8163  30
  -2   0   1 3973.60 98.6151  20
   2   0  -1 3965.98 96.5278  26
   2   0  -1 4402.68 167.065   0
   2   0  -1 4323.25 102.794  19
   2   0  -1 4250.12 101.863  20
  -2   0   1 3885.70 100.303  33
   2   0  -1 4121.66 168.358  11
   2   0  -1 3943.85 99.9970  35
  -2   0   1 4035.42 100.776  28
   2   0  -1 4148.05 98.7990  27
  -2   0   1 4099.17 99.8036  22
  -2   0   1 4202.88 142.463  18
   2   0  -1 4109.76 156.931  10
  -2   0   1 4183.00 101.235  26
   2   0  -1 4090.21 183.451  13
  -2   0   1 4003.66 100.895  25
   2   0  -1 4113.15 101.054  24
   2   0  -1 4104.01 182.710  16
   2   0  -1 4110.96 102.455  34
   2   0  -1 4244.09 103.233  32
   2   0  -1 3914.58 95.5950  24
   2   0  -1 4168.58 155.724   3
  -2   0   1 4042.31 99.0754  23
   2   0   0 45474.7 545.273  16
   2   0   0 46719.6 379.045  19
  -2   0   0 46849.8 379.621  22
  -2   0   0 47371.8 444.285   0
   2   0   0 46846.1 381.205  22
  -2   0   0 46077.4 377.514  35
   2   0   0 47566.6 383.954  21
   2   0   0 46644.5 394.095  34
   2   0   0 46893.3 397.589  33
  -2   0   0 46770.6 378.855  31
   2   0   0 47614.0 399.637  32
   2   0   0 47287.3 400.059  31
   2   0   0 46328.6 397.061  35
  -2   0   0 48001.1 383.869  33
   2   0   0 47409.4 380.982  20
   2   0   0 46887.9 380.973  30
  -2   0   0 47076.4 379.081  25
   2   0   0 46085.7 375.463  29
   2   0   0 46728.4 380.199  23
   2   0   0 47209.0 466.190   0
   2   0   0 46349.8 376.811  28
  -2   0   0 47716.2 382.999  28
  -2   0   0 47415.2 382.058  29
  -2   0   0 48404.8 387.036  19
  -2   0   0 48324.2 385.790  27
   2   0   0 46145.5 378.163  25
   2   0   0 47762.5 444.214  10
  -2   0   0 47097.2 380.551  30
  -2   0   0 49620.5 461.816  10
  -2   0   0 45675.5 516.222  18
   2   0   0 48100.3 563.510  17
  -2   0   0 46288.8 376.048  26
  -2   0   0 47874.8 381.178  32
   2   0   0 45777.5 531.686  18
   2   0   0 46876.7 378.757  24
  -2   0   0 47820.3 383.596  24
  -2   0   0 44669.1 453.538  15
   2   0   0 45578.6 446.422  15
   2   0   0 46689.1 491.490   5
  -2   0   0 46874.1 379.435  23
  -2   0  -1 2346.10 157.719  33
   2   0   1 1567.85 137.163  22
  -2   0  -1 2184.84 158.306  31
   2   0   1 1243.09 132.484  21
   2   0   1 1435.34 142.237  32
  -2   0  -1 1999.03 156.290  29
   2   0   1 1312.96 135.921  33
  -2   0  -1 2126.27 192.597  18
  -2   0  -1 2040.51 155.146  27
  -2   0  -1 2150.40 157.736  32
   2   0   1 1547.34 137.519  19
   2   0   1 1475.80 147.842  35
  -2   0  -1 2106.75 154.574  19
  -2   0  -1 2212.09 155.902  30
   2   0   1 1474.66 135.429  20
  -2   0  -1 2328.80 156.260  20
   2   0   1 1588.77 142.183  29
  -2   0  -1 1798.50 167.862   6
   2   0   1 1484.66 135.995  25
  -2   0  -1 2547.05 164.497  28
   2   0   1 1694.17 136.030  10
  -2   0  -1 1697.65 159.813   9
  -2   0  -1 1922.47 142.336  10
   2   0   1 1532.13 139.869  24
   2   0   1 1302.88 101.635  11
  -2   0  -1 1931.07 151.660  26
   2   0   1 1397.85 136.834  26
  -2   0  -1 2319.30 159.031  35
  -2   0  -1 2325.07 156.758  23
   2   0   1 1888.45 171.731  17
  -2   0  -1 2089.10 153.513  25
   2   0   1 1286.24 137.215  34
   2   0   1 1475.54 142.629  31
  -2   0  -1 2188.03 153.192  24
   2   0   1 1633.81 131.806  15
   2   0   1 1468.56 133.395  23
   2   0   1 1632.74 137.010  30
   2   0   2 327642. 1763.49  24
  -2   0  -2 324985. 1745.43  26
  -2   0  -2 321652. 1773.41  35
  -2   0  -2 322012. 1763.19  32
  -2   0  -2 324623. 1775.48  31
   2   0   2 326866. 1762.21  29
   2   0   2 311460. 4341.07   5
  -2   0  -2 322765. 1765.71  33
   2   0   2 327562. 1758.40  21
  -2   0  -2 325201. 1768.20  34
   2   0   2 327623. 1766.17  19
   2   0   2 316209. 1870.83  12
  -2   0  -2 331206. 5955.77  11
   2   0   2 328222. 1765.62  20
  -2   0  -2 331039. 1888.95   6
  -2   0  -2 321588. 1738.14  25
   2   0   2 321857. 1945.56  17
  -2   0  -2 324179. 1910.14  18
  -2   0  -2 321062. 1733.69  27
   2   0   2 309603. 3865.10   7
  -2   0  -2 330595. 1637.12   9
  -2   0  -2 324784. 1750.13  30
  -2   0  -2 318662. 1735.91  23
   2   0   2 328593. 1765.06  15
  -2   0  -3 21751.8 553.721  34
   2   0   3 19271.1 326.843  14
  -2   0  -3 20837.0 540.217  30
  -2   0  -3 21762.6 555.899  35
  -2   0  -3 19995.9 559.189   6
   2   0   3 20453.8 534.191  21
  -2   0  -3 21771.5 551.987  32
   2   0   3 20297.2 535.194  19
  -2   0  -3 21721.1 555.018  31
   2   0   3 20894.0 542.160  20
  -2   0  -3 21388.3 466.168  11
   2   0   3 21388.4 546.259  29
   2   0   3 19830.8 529.453  24
  -2   0  -3 20274.1 565.885  18
  -2   0  -3 21074.6 540.842  27
   2   0   3 20301.0 558.611  12
  -2   0  -3 21159.3 541.419  26
   2   0   3 20501.9 308.654   5
  -2   0  -3 21137.6 542.962  25
  -2   0  -3 21675.0 552.137  33
  -2   0  -3 20403.5 437.327   9
  -2   0  -3 20886.9 545.314   3
  -2   0  -3 20593.4 533.800  23
   2   0   3 20614.8 584.914  17
   2   0   3 21742.6 545.860  15
  -2   0  -4 175289. 1741.45  23
   2   0   4 169886. 1838.47  17
  -2   0  -4 177721. 1759.44  33
  -2   0  -4 177242. 1756.31  32
  -2   0  -4 177079. 1768.02   3
   2   0   4 177006. 1799.42  12
  -2   0  -4 175210. 1744.91  30
   2   0   4 178258. 1765.08  20
  -2   0  -4 179135. 1769.12  31
   2   0   4 175850. 1757.50  19
   2   0   4 169216. 983.979   5
  -2   0  -4 179298. 1777.26  35
  -2   0  -4 179161. 1828.38  18
   2   0   4 175149. 1746.16  21
  -2   0  -4 176989. 1746.42  27
  -2   0  -4 173304. 1728.43  26
  -2   0  -4 175965. 1742.99  25
   2   0   4 172887. 1743.27  29
   2   0   4 175957. 1758.31  24
  -2   0  -4 175741. 1322.74   9
  -2   0  -4 180510. 1768.45  34
  -2   0  -4 172584. 1504.57  11
   2   0   4 179532. 1765.67  15
  -2   0  -5 498.700 237.564  23
   2   0   5 695.961 239.779  15
  -2   0  -5 248.510 248.501  30
  -2   0  -5 482.660 254.173  31
   2   0   5 387.826 240.140  21
   2   0   5 349.786 228.933  20
  -2   0  -5 557.646 264.164  32
  -2   0  -5 748.576 271.214  33
   2   0   5 512.329 248.376  29
  -2   0  -5 506.467 256.471  27
   2   0   5 515.441 260.635  19
  -2   0  -5 316.867 243.244  26
  -2   0  -5 751.482 263.070  34
   2   0   5 531.882 247.992  17
  -2   0  -5 337.687 254.039  25
   2   0   5 352.127 236.227  24
  -2   0  -5 562.801 236.406   3
   2   0   5 408.703 230.520  12
  -2   0  -5 680.343 249.978  35
  -2   0  -5 553.211 186.453  11
  -2   0  -6 106265. 1721.74  32
   2   0   6 111237. 1770.62  22
   2   0   6 110977. 1852.53  17
   2   0   6 106000. 1726.48  12
  -2   0  -6 106383. 1728.39  25
  -2   0  -6 104429. 1718.42  30
  -2   0  -6 105503. 1742.42   3
   2   0   6 109656. 1771.79  20
  -2   0  -6 111031. 1745.08  34
  -2   0  -6 103512. 1528.53  11
  -2   0  -6 109584. 1746.32  28
  -2   0  -6 105258. 1719.05  27
   2   0   6 109743. 1770.25  19
  -2   0  -6 111294. 1766.46  31
  -2   0  -6 107565. 1737.06  26
  -2   0  -6 109781. 1755.19  35
   2   0   6 108115. 1753.49  24
   2   0   6 111577. 1778.85  21
  -2   0  -6 108907. 1738.57  33
   2   0   6 107245. 1724.00  15
   2   0   7 18156.1 833.340  15
  -2   0  -7 15969.5 703.281  11
  -2   0  -7 18460.8 853.599  35
  -2   0  -7 18765.5 855.421  33
  -2   0  -7 17121.6 826.036  28
  -2   0  -7 16625.7 817.369  31
   2   0   7 18517.6 858.966  22
   2   0   7 16949.8 826.976  20
   2   0   7 17032.6 813.374  12
  -2   0  -7 17386.3 828.538  32
  -2   0  -7 16086.2 811.570   3
  -2   0  -7 17065.1 836.397   6
   2   0   7 17465.4 834.167  19
  -2   0  -7 16493.9 812.431  26
   2   0   7 17825.7 861.597  17
  -2   0  -7 17373.7 828.365  25
  -2   0  -7 16434.4 815.020  27
   2   0   7 17139.5 825.776  24
   2   0   7 16602.2 807.089  21
  -2   0  -7 16593.9 811.907  30
   2   0   8 7004.30 607.691  15
  -2   0  -8 7291.10 637.650  32
   2   0   8 6161.15 559.832  21
  -2   0  -8 6500.45 606.988  27
   2   0   8 6223.04 603.362  19
   2   0   8 6378.42 579.826  12
  -2   0  -8 5957.56 597.096  31
  -2   0  -8 5550.39 579.283  35
  -2   0  -8 5617.30 601.109  33
  -2   0  -8 5512.03 569.128  26
  -2   0  -8 5549.60 577.953  25
   2   0   8 6878.81 617.346  20
   2   0   8 6217.07 606.697  24
   2   0   8 7371.83 640.841  22
  -2   0  -8 6316.50 606.349  30
  -2   1   9 39149.5 1276.02  21
   2  -1  -9 42560.0 1354.56  35
   2   1  -9 42661.5 1354.64  35
  -2   1   9 40744.4 1299.88  22
  -2   1   9 37241.7 1235.13   8
   2  -1  -9 43594.4 1353.16  33
   2  -1  -9 42756.5 1374.96  30
  -2  -1   9 41963.0 1329.31  20
  -2  -1   9 39954.1 1288.71  19
   2   1  -9 39985.0 1339.73  30
   2  -1  -9 41540.3 1319.92  31
   2  -1  -9 41116.2 1380.79   3
  -2   1   9 41073.9 1316.99  20
   2   1  -9 42999.4 1378.50  25
   2   1  -9 39390.4 1328.04  26
  -2  -1   9 41209.6 1312.38  22
   2  -1  -9 41691.9 1351.65  28
   2   1  -9 41556.9 1343.13  11
   2   1  -9 41217.9 1362.88  28
   2  -1  -9 40873.8 1334.42  27
   2   1  -9 41376.1 1361.79  27
  -2  -1   9 40453.3 1297.30  21
   2   1  -9 41578.4 1339.39  31
   2   1  -9 39601.3 1342.34   3
   2  -1  -9 40794.1 1346.41  25
   2   1  -9 42207.1 1343.19  32
  -2   1   9 41999.0 1321.97  19
   2  -1  -9 41461.7 1352.01  26
  -2   1   9 39522.9 1282.64  24
  -2  -1   9 42966.8 1336.08  24
   2  -1  -9 39743.7 1292.44  32
   2  -1  -9 41036.6 1321.86  34
   2  -1  -9 40540.2 1350.11  11
   2   1  -9 40820.2 1325.62  33
   2   1  -8 13866.0 757.982  27
   2   1  -8 13943.3 742.809  34
   2  -1  -8 13039.4 708.934  34
  -2  -1   8 14082.2 729.695  22
  -2   1   8 13557.6 722.637  19
   2  -1  -8 14026.4 761.641  30
  -2   1   8 14083.4 720.110  21
   2   1  -8 14412.7 756.404  31
  -2   1   8 14005.8 730.818  20
   2  -1  -8 13768.1 744.824  28
   2  -1  -8 13100.7 745.296   3
   2   1  -8 13327.4 749.899  30
   2  -1  -8 13739.3 726.690  32
   2   1  -8 14482.0 777.224   3
  -2  -1   8 13991.7 725.128  19
  -2  -1   8 12667.8 646.531   5
  -2  -1   8 13654.3 672.161   8
   2   1  -8 13135.1 741.800  28
   2   1  -8 14271.4 754.908  33
   2  -1  -8 14260.9 738.938  33
   2  -1  -8 13330.7 731.814  26
   2   1  -8 13556.1 754.368  26
   2  -1  -8 12864.4 742.887  11
   2  -1  -8 14211.6 739.023  31
  -2   1   8 13614.8 717.766   8
   2  -1  -8 13561.6 728.266  35
   2   1  -8 13716.3 733.853  11
   2   1  -8 14063.9 738.412  35
   2  -1  -8 14118.3 751.979  25
   2   1  -8 13969.4 745.520  25
   2  -1  -8 13708.4 739.955  27
  -2   1   8 14456.0 739.292  24
  -2  -1   8 12958.1 710.380  24
  -2  -1   8 12886.4 708.526  20
   2   1  -8 14538.6 754.985  32
  -2   1   8 13212.3 709.037  22
  -2  -1   8 13125.9 713.352  21
  -2  -1   7 144377. 1942.00  21
  -2   1   7 142075. 1952.22  20
   2   1  -7 148807. 1994.78  35
   2   1  -7 146774. 1973.98  33
   2  -1  -7 142082. 1936.08  33
   2  -1  -7 146956. 1970.65  32
   2   1  -7 149321. 1985.70  32
   2  -1  -7 141141. 1939.30  31
   2   1  -7 148134. 1987.84  31
   2  -1  -7 149095. 2019.34  27
  -2  -1   7 144021. 1948.47  20
  -2   1   7 141251. 1660.13  12
   2  -1  -7 151749. 2104.12   3
  -2   1   7 140869. 1929.94  19
   2   1  -7 141101. 1996.58  11
  -2  -1   7 148434. 1969.42  19
   2  -1  -7 144871. 1993.16  28
   2   1  -7 143455. 1978.49  28
   2   1  -7 143819. 2049.84   3
  -2   1   7 145969. 1960.79  21
   2  -1  -7 142522. 2028.55  11
  -2  -1   7 141438. 1841.78   5
   2   1  -7 144038. 1988.64  27
  -2  -1   7 145739. 1878.72   8
   2  -1  -7 142802. 1978.79  26
   2   1  -7 145952. 1999.38  26
  -2  -1   7 150233. 1977.22  22
   2  -1  -7 147104. 2005.29  25
  -2   1   7 147409. 1997.76   8
   2  -1  -7 148129. 2014.86  30
   2   1  -7 148676. 2021.42  30
  -2   1   7 143103. 1937.23  24
  -2  -1   7 146736. 1955.09  24
   2  -1  -7 143023. 1941.89  34
   2  -1  -7 147604. 1990.60  35
  -2   1   7 144124. 1949.72  22
   2   1  -7 145297. 1994.58  25
   2   1  -7 143483. 1943.46  34
  -2   1   6 18027.0 538.846  12
   2  -1  -6 19413.7 676.822  35
  -2  -1   6 18645.0 502.719  12
   2  -1  -6 18735.0 661.220  31
  -2   1   6 17170.3 621.447  21
   2   1  -6 19092.2 664.635  34
   2   1  -6 19293.4 694.988  11
  -2   1   6 18236.6 637.440  22
   2   1  -6 18594.8 657.347  33
   2  -1  -6 18119.1 645.442  32
  -2  -1   6 18191.2 623.460   5
  -2   1   6 19583.2 663.970  20
  -2   1   6 19385.7 658.550  24
  -2  -1   6 19518.1 662.378  20
   2  -1  -6 18012.6 653.180  27
   2  -1  -6 20048.8 685.946  28
   2   1  -6 18333.3 657.004  30
  -2  -1   6 19858.1 664.000  22
   2  -1  -6 18405.2 681.879   3
   2  -1  -6 18508.8 688.108  11
   2   1  -6 18997.8 694.673   3
   2  -1  -6 19726.7 669.242  33
   2   1  -6 19449.6 672.040  28
  -2  -1   6 19108.5 500.192  14
   2  -1  -6 18262.9 657.125  30
   2   1  -6 19059.3 673.199  27
   2  -1  -6 19270.1 664.635  34
   2   1  -6 19089.1 666.451  32
  -2   1   6 17258.2 650.368   8
   2  -1  -6 18924.4 666.216  26
   2   1  -6 18342.3 662.471  26
   2  -1  -6 19203.8 667.409  25
   2   1  -6 18740.9 668.156  25
   2   1  -6 20319.6 685.802  35
  -2  -1   6 17993.0 624.693   8
  -2   1   6 18968.0 651.651  19
   2   1  -6 19620.9 554.712   7
  -2  -1   6 19695.5 661.306  24
  -2   1   6 18714.1 603.725   5
  -2  -1   6 18636.7 647.398  19
  -2  -1   6 18671.7 642.825  21
   2   1  -6 19443.8 671.132  31
   2   1  -5 123549. 1428.25  35
  -2   1   5 121172. 1182.46  12
  -2  -1   5 125890. 1404.49  21
   2  -1  -5 124191. 1437.77  30
  -2  -1   5 123438. 1080.65  12
  -2   1   5 121687. 1483.95   8
  -2  -1   5 125447. 1407.02  19
   2   1  -5 124758. 1431.77  31
   2  -1  -5 122053. 1415.52  34
   2   1  -5 128094. 1448.59  25
   2   1  -5 123980. 1422.43  32
   2   1  -5 129496. 1453.56  26
  -2  -1   5 123013. 1393.55  20
   2   1  -5 124824. 1425.86  34
  -2  -1   5 127688. 1215.96  14
  -2   1   5 123051. 1408.66  19
  -2  -1   5 122525. 1384.88  29
   2   1  -5 123639. 1513.09   3
   2   1  -5 124107. 1425.27  33
   2  -1  -5 123570. 1425.01  33
   2  -1  -5 126056. 1498.61   3
   2  -1  -5 125838. 1444.79  31
  -2   1   5 120409. 1347.19   5
   2  -1  -5 123490. 1431.35  28
   2  -1  -5 126129. 1441.35  32
   2   1  -5 125837. 1439.87  30
  -2   1   5 125008. 1428.27  20
   2  -1  -5 123843. 1433.53  27
  -2  -1   5 124382. 1424.52   5
  -2   1   5 123794. 1407.85  21
   2  -1  -5 125263. 1441.69  26
   2  -1  -5 123046. 1429.55  25
   2   1  -5 121046. 1478.64  11
   2  -1  -5 121166. 1504.71  11
   2  -1  -5 127457. 1460.26  35
   2   1  -5 128280. 1447.02  27
  -2  -1   5 127685. 1426.33   8
  -2   1   5 123946. 1412.01  24
  -2  -1   5 122578. 1389.24  24
   2   1  -5 128658. 1449.69  23
  -2   1   5 124140. 1408.38  22
  -2  -1   4 24737.4 549.780  20
  -2   1   4 23743.4 547.795  22
  -2  -1   4 24153.8 515.530  14
   2   1  -4 24360.9 603.181  11
  -2  -1   4 23759.7 536.638  21
  -2  -1   4 24127.1 582.809   5
   2   1  -4 23569.2 551.447  33
  -2  -1   4 24330.6 544.068  29
  -2  -1   4 25826.4 405.938  12
  -2   1   4 22836.6 594.052   8
   2  -1  -4 23956.9 558.849  34
  -2   1   4 24351.7 557.237  20
   2  -1  -4 26118.9 583.308  32
   2   1  -4 22645.4 541.642  32
  -2   1   4 23992.2 464.464  12
  -2  -1   4 25076.3 551.571  24
   2  -1  -4 23912.5 612.051  11
   2  -1  -4 23972.0 559.318  31
   2   1  -4 22852.9 542.932  31
   2  -1  -4 22995.1 569.398   3
   2  -1  -4 22858.3 547.975  30
  -2  -1   4 24380.2 545.398  19
  -2   1   4 23482.7 544.294  19
  -2   1   4 24137.7 557.629   5
   2  -1  -4 22848.1 544.521  28
   2  -1  -4 23331.7 552.833  33
   2  -1  -4 23442.9 550.652  26
   2  -1  -4 22819.3 543.791  27
   2   1  -4 23341.2 600.523   3
   2   1  -4 23989.8 551.334  27
   2   1  -4 25393.2 566.533  26
   2  -1  -4 23447.8 551.589  25
  -2   1   4 23181.3 539.681  21
   2   1  -4 24040.3 552.815  25
  -2  -1   4 23482.3 558.618   8
   2   1  -4 24407.8 557.314  30
  -2   1   4 23147.4 544.874  24
   2   1  -4 23270.8 552.875  35
   2   1  -4 24495.4 556.718  23
   2   1  -4 24688.5 564.934  34
   2   1  -3 270406. 1529.98  35
  -2  -1   3 274830. 1683.43   8
  -2  -1   3 279452. 1744.28   5
  -2  -1   3 276475. 1626.25  14
   2   1  -3 261773. 1702.46  11
  -2   1   3 270263. 1749.69   8
   2   1  -3 271747. 1530.65  31
   2  -1  -3 269656. 1734.22  11
  -2   1   3 262902. 1640.08   5
  -2  -1   3 274684. 1480.11  21
   2  -1  -3 262165. 1546.83  34
   2  -1  -3 277974. 1574.98  26
   2   1  -3 277352. 1514.75  25
   2  -1  -3 275450. 1569.28  30
   2  -1  -3 270219. 1569.47  32
   2   1  -3 272324. 1529.00  32
   2   1  -3 277671. 1512.91  27
  -2  -1   3 278232. 1492.51  20
   2  -1  -3 274499. 1584.43  31
  -2  -1   3 270435. 1472.71  29
  -2   1   3 273141. 1540.26  22
   2   1  -3 279152. 1521.72  30
   2  -1  -3 272528. 1554.42  28
   2  -1  -3 270970. 1554.24  27
  -2   1   3 268024. 1536.86  19
  -2  -1   3 272137. 1481.98  19
   2  -1  -3 263686. 1548.93  33
  -2  -1   3 270427. 3608.78  12
  -2  -1   3 274489. 1157.58  18
   2  -1  -3 274628. 1607.94   3
   2   1  -3 273384. 1717.52   3
   2   1  -3 274198. 1505.45  23
   2  -1  -3 274901. 1567.61  25
  -2   1   3 262920. 1293.08  12
  -2   1   3 268192. 1538.76  20
  -2   1   3 271642. 1542.70  24
  -2  -1   3 273992. 1484.37  24
   2   1  -3 274799. 1535.15  33
  -2   1   3 269474. 1531.42  21
   2   1  -3 270400. 1524.84  34
   2   1  -3 276761. 1511.57  26
  -2   1   2 15927.3 322.096  23
  -2  -1   2 16564.5 299.540  30
   2  -1  -2 15821.2 318.779   3
  -2  -1   2 16378.9 390.564   8
   2  -1  -2 15868.6 330.578  32
  -2  -1   2 15114.0 284.437  32
  -2  -1   2 16266.0 282.536  21
  -2   1   2 15749.5 320.740  19
   2  -1  -2 16057.6 329.949  33
   2  -1  -2 15159.5 320.721  34
   2   1  -2 15397.2 285.861  34
  -2  -1   2 16331.2 296.747  26
   2   1  -2 16153.8 293.909  31
  -2  -1   2 15843.4 291.677  31
   2  -1  -2 15200.6 289.588  12
   2  -1  -2 16099.4 323.906  27
   2   1  -2 15642.8 280.379  30
  -2  -1   2 16045.6 295.467  22
  -2   1   2 16167.7 324.253  21
  -2  -1   2 16057.7 280.968  29
   2   1  -2 15689.9 280.489  27
   2  -1  -2 15981.3 369.109  10
   2   1  -2 15492.0 287.403  33
   2  -1  -2 15507.2 317.481  29
   2  -1  -2 16391.8 376.599  11
   2   1  -2 16421.8 394.251  11
   2  -1  -2 15695.8 320.865  26
   2   1  -2 15560.7 290.476  19
   2   1  -2 15918.8 282.035  25
  -2  -1   2 16113.7 393.089   5
  -2  -1   2 16016.5 281.017  19
  -2  -1   2 15813.4 291.830  25
   2   1  -2 16108.7 283.099  26
   2   1  -2 15978.9 282.931  23
   2  -1  -2 15922.5 322.942  25
  -2   1   2 15754.9 326.241  35
  -2   1   2 15151.2 318.964   3
  -2   1   2 15501.6 287.345  12
  -2   1   2 15564.0 318.262  20
   2   1  -2 15399.8 289.949  28
   2   1  -2 16016.0 292.425  35
  -2   1   2 15882.7 328.154  16
  -2  -1   2 15153.3 285.861  34
   2   1  -2 16165.5 373.520   3
  -2  -1   2 16022.1 280.040  24
   2   1  -2 16306.4 296.714  24
   2  -1  -2 16056.9 323.070  28
  -2   1   2 15430.1 317.510  22
  -2  -1   2 14976.9 284.669  33
   2   1  -2 15739.3 292.576  29
   2   1  -2 16160.3 293.077  32
  -2  -1   2 15696.6 277.540  20
  -2  -1   2 16421.7 297.376  23
   2   1  -2 15485.7 288.539  20
  -2   1   2 14990.3 377.876   8
  -2   1   1 33492.3 309.246   3
  -2   1   1 32737.1 370.154   4
  -2  -1   1 33238.1 499.531   8
   2  -1  -1 32810.5 392.053  21
   2  -1  -1 33273.3 382.206  24
  -2   1   1 32478.9 394.812  13
   2  -1  -1 32379.4 398.724  35
   2  -1  -1 33190.8 395.677  20
   2  -1  -1 32228.2 396.833  31
  -2  -1   1 33115.2 480.464   4
   2  -1  -1 32724.7 380.364  27
  -2   1   1 31665.6 392.815  33
   2  -1  -1 32926.8 392.084  22
  -2   1   1 33209.6 394.856  27
   2  -1  -1 32352.9 409.865  13
   2  -1  -1 32837.1 381.116  28
  -2  -1   1 32673.1 495.131   9
  -2   1   1 33590.8 397.403  26
  -2   1   1 33227.6 384.214  20
   2   1  -1 33397.1 285.989  12
   2  -1  -1 33329.1 396.857  19
  -2   1   1 31401.2 406.559  11
  -2   1   1 33159.6 384.664  30
  -2   1   1 32697.0 394.835  25
   2  -1  -1 33500.4 384.236  29
   2  -1  -1 32550.8 404.584  11
  -2   1   1 32959.9 392.997  28
  -2  -1   1 33541.4 278.465  18
  -2   1   1 33191.7 399.563   2
  -2   1   1 32232.8 380.708  31
  -2   1   1 33337.6 383.606  21
  -2  -1   1 34089.7 483.574   5
   2   1  -1 32845.2 275.857  18
  -2   1   1 33874.0 444.709  18
   2  -1  -1 31866.4 406.893   2
   2  -1  -1 32835.1 380.447  26
   2  -1  -1 32405.3 448.406  18
  -2   1   1 33081.4 394.133  29
  -2   1   1 33918.1 383.327  16
  -2   1   1 31461.1 378.123  35
   2  -1  -1 33357.9 460.683  10
  -2   1   1 33867.5 471.508   8
   2  -1  -1 32464.9 392.444  16
  -2   1   1 32114.2 376.612  22
   2  -1  -1 32818.1 388.963  33
   2  -1  -1 32389.6 308.861   3
   2  -1  -1 33756.2 383.433   4
  -2   1   1 33247.9 382.366  23
   2  -1  -1 33836.3 399.108  23
   2   1   0 2494.39 89.4668  34
   2  -1   0 2745.49 144.614  31
  -2   1   0 2380.67 133.884  35
  -2  -1   0 2524.65 89.9707  35
  -2   1   0 2657.11 131.655   8
   2  -1   0 2498.36 131.934  22
  -2  -1   0 2548.61 91.6446  34
   2   1   0 2615.45 83.4535   0
   2  -1   0 2378.68 131.348  30
   2   1   0 2527.01 86.6652  20
  -2   1   0 2886.03 160.689  13
  -2   1   0 2560.59 139.314  29
   2  -1   0 2403.55 131.789  19
   2  -1   0 2553.05 141.105  35
   2   1   0 2880.58 172.646   7
   2   1   0 2598.57 91.5270  32
  -2  -1   0 2639.30 92.4348  32
  -2  -1   0 2627.59 90.6197  20
   2  -1   0 2386.28 137.236  32
   2  -1   0 2959.88 143.312   8
  -2  -1   0 2608.23 87.7821  28
   2  -1   0 2663.70 136.087  21
   2  -1   0 2616.70 175.133  17
   2   1   0 2510.03 129.505   5
   2   1   0 2714.84 87.4800  21
  -2   1   0 2400.48 133.468  28
   2  -1   0 2459.74 139.548  33
  -2   1   0 2365.83 133.066  31
  -2  -1   0 2432.79 86.0350  30
   2  -1   0 2794.52 135.100   6
   2  -1   0 2779.95 141.984  28
  -2  -1   0 2627.70 76.9811  10
  -2  -1   0 2633.51 91.1352  19
   2   1   0 2865.54 147.365  12
   2   1   0 2593.04 90.9552  26
  -2   1   0 2525.99 138.507  22
  -2   1   0 2479.27 135.673  24
   2   1   0 2751.82 94.9353  30
  -2  -1   0 2685.55 88.4961  27
   2  -1   0 2699.30 139.191  29
   2   1   0 2548.44 86.7592  19
   2  -1   0 2607.99 81.2700  11
  -2   1   0 2450.27 133.929  32
  -2  -1   0 2412.00 89.9188  31
  -2   1   0 2396.24 133.953  19
   2   1   0 2572.53 91.1733  25
   2  -1   0 2589.23 138.456  27
  -2   1   0 2429.11 136.867  27
  -2  -1   0 2508.18 86.5711  25
  -2  -1   0 2517.13 132.507   5
   2   1   0 2601.72 146.584  18
  -2  -1   0 2504.81 91.1618  35
  -2   1   0 2739.70 178.030  18
   2   1   0 2572.29 86.1428  22
   2   1   0 2640.82 92.4251  27
  -2  -1   0 2487.46 75.8664   0
  -2   1   0 2395.58 136.347  21
   2   1   0 2527.45 149.897  17
  -2  -1   0 2506.35 89.7316  33
   2   1   0 2468.01 77.4849  10
   2  -1   0 2490.96 153.662  10
   2   1   0 2373.38 83.5761  24
  -2  -1   0 2775.57 152.748  12
  -2  -1   0 2827.31 94.4057  29
  -2   1   0 2484.26 139.209  25
   2   1   0 2543.37 91.0121  33
  -2  -1   0 2527.14 85.6224  26
  -2  -1   0 3003.02 154.538  18
  -2  -1   0 2477.41 88.8525  24
  -2  -1   0 2889.45 189.016   9
   2  -1   0 2626.70 133.563  16
  -2  -1   0 2663.21 90.9565  21
   2  -1   0 2747.58 137.783  24
   2  -1   0 2656.04 134.336  25
   2  -1   0 2701.12 88.6949  15
   2   1   0 2819.78 94.8235  23
  -2   1   0 2752.85 142.592  30
  -2   1   0 2472.41 135.922  23
   2  -1   0 2774.46 137.495  23
   2  -1   1 298113. 1202.48   8
  -2  -1  -1 292148. 5300.77  35
  -2   1  -1 280522. 1439.39  22
   2   1   1 296189. 1415.26  14
   2  -1   1 287615. 5269.42   3
   2   1   1 292409. 5182.23  20
   2   1   1 292565. 5139.77  22
  -2  -1  -1 278708. 1282.84  34
  -2  -1  -1 285205. 5183.41  33
  -2   1  -1 277152. 1427.23  26
   2   1   1 274723. 1338.32  33
   2   1   1 275720. 1339.70  34
   2   1   1 286366. 5399.93  27
  -2  -1  -1 287503. 1357.64  20
   2   1   1 276495. 1343.54  32
  -2  -1  -1 289987. 1539.85  18
  -2  -1  -1 285275. 5193.52  32
  -2  -1  -1 308545. 5451.00  14
  -2   1  -1 284375. 1467.09  31
  -2   1  -1 287543. 1467.82  32
  -2   1  -1 278912. 1430.67  23
  -2  -1  -1 287220. 5234.65  31
   2  -1   1 278652. 1440.18  19
   2   1   1 303272. 5421.70   7
   2   1   1 293572. 1566.27  12
  -2   1  -1 299772. 5788.55   6
   2   1   1 288174. 1361.96  30
   2  -1   1 278184. 1437.58  20
  -2  -1  -1 288496. 5437.97  29
  -2  -1  -1 290409. 1587.92   6
   2  -1   1 280195. 1442.60  28
  -2  -1  -1 284956. 1271.40  30
  -2   1  -1 278386. 1579.92  18
  -2  -1  -1 287565. 5070.24  28
  -2  -1  -1 287575. 5073.16  27
   2  -1   1 289011. 1497.23  10
  -2  -1  -1 288939. 4474.90  10
  -2  -1  -1 281773. 5027.87  26
   2   1   1 286955. 3514.46   5
   2   1   1 294473. 5188.69  19
   2   1   1 283610. 1343.05  26
   2   1   1 275608. 1344.03  31
   2   1   1 285553. 1351.71  25
   2   1   1 302060. 1610.65  17
  -2  -1  -1 287669. 1272.02  25
   2  -1   1 290681. 1607.45  17
   2   1   1 291272. 5136.48  21
  -2   1  -1 277738. 1429.86  25
  -2  -1  -1 284566. 1349.09  21
   2   1   1 293863. 5175.98  24
  -2  -1  -1 286986. 1357.30  24
  -2   1  -1 278242. 1433.16  30
   2  -1   1 279758. 1441.30  24
   2  -1   1 280612. 1444.43  29
  -2  -1  -1 295204. 1606.34   9
  -2   1  -1 285375. 1467.70  35
   2   1   1 285113. 1498.15  15
   2   1   1 284325. 1352.24  23
  -2   1  -1 283153. 4901.44  15
  -2   1  -1 285389. 1470.20  33
  -2  -1  -1 289032. 1365.90  19
   2  -1   1 303611. 5016.36  15
  -2  -1  -2 26560.9 512.674  34
  -2   1  -2 27485.3 549.409  22
   2  -1   2 25859.0 536.649  10
   2  -1   2 27386.1 550.397  28
  -2  -1  -2 26440.7 510.489  33
  -2  -1  -2 27827.3 516.058  30
   2   1   2 27679.3 514.203  22
   2  -1   2 26231.1 373.476  11
  -2   1  -2 27867.6 555.463  32
   2   1   2 26965.0 401.360  14
  -2   1  -2 26620.0 546.893  31
  -2   1  -2 27737.1 513.805   3
  -2  -1  -2 26918.6 518.330  31
  -2   1  -2 27330.0 544.717   6
   2   1   2 27875.5 387.619   7
   2   1   2 27226.2 513.934  20
  -2   1  -2 27642.2 373.105  11
   2   1   2 26610.9 505.933  21
  -2   1  -2 27166.0 543.851  30
   2  -1   2 27302.2 546.591  29
   2  -1   2 28437.8 448.229   5
   2   1   2 26907.0 510.896  19
   2  -1   2 27329.7 548.127  19
   2  -1   2 27529.0 549.511  20
  -2   1  -2 27600.8 555.585  33
  -2  -1  -2 27016.2 505.714  28
  -2  -1  -2 26958.0 569.442  18
  -2   1  -2 27258.5 580.186  18
   2   1   2 27951.1 577.996  12
  -2  -1  -2 26935.4 507.327  26
  -2   1  -2 26167.4 534.431  26
  -2  -1  -2 27656.0 514.357  25
   2   1   2 27966.3 588.403  17
   2  -1   2 26831.2 581.018  17
  -2  -1  -2 27814.6 524.405  32
  -2   1  -2 28115.0 552.424  25
  -2   1  -2 27446.5 554.834  35
   2   1   2 27340.2 515.638  24
   2  -1   2 27831.9 551.945  24
  -2  -1  -2 28238.4 539.683   9
  -2  -1  -2 26814.8 519.474  35
  -2  -1  -2 26826.9 506.283  27
  -2  -1  -2 27185.0 575.148   6
  -2   1  -2 26485.8 537.579  23
   2   1   2 27589.7 553.161  15
   2  -1   2 28476.3 512.018  15
  -2   1  -3 162158. 1438.48   3
  -2  -1  -3 161209. 1459.34  35
  -2   1  -3 161354. 1149.32  11
   2   1   3 167015. 1464.54  22
   2  -1   3 160124. 1497.65  29
   2  -1   3 160725. 1501.01  20
  -2   1  -3 158456. 1485.13  30
   2   1   3 163969. 1458.25  19
  -2  -1  -3 162780. 1451.29  34
  -2   1  -3 158776. 1542.57  18
   2  -1   3 160203. 1534.36  12
  -2  -1  -3 162472. 1452.13  32
  -2  -1  -3 164396. 1440.56  28
  -2  -1  -3 160829. 1434.64  30
  -2  -1  -3 164238. 1464.84  31
  -2   1  -3 157221. 1470.64  27
  -2  -1  -3 163170. 1441.31  25
  -2  -1  -3 163165. 1439.94  26
  -2  -1  -3 161441. 1556.34   6
  -2  -1  -3 164485. 1459.99  33
   2  -1   3 157706. 1476.77  21
   2  -1   3 159492. 1497.75  19
  -2  -1  -3 161009. 1428.37  27
  -2   1  -3 154619. 1461.35  26
   2  -1   3 161793. 1144.50   5
   2   1   3 161189. 1592.10  17
   2  -1   3 160291. 1585.60  17
  -2   1  -3 159314. 1485.64  25
   2   1   3 164331. 1462.36  20
  -2   1  -3 156755. 1481.83  32
   2   1   3 160779. 1440.61  21
   2   1   3 161732. 1447.62  24
  -2   1  -3 157159. 1490.76  31
  -2  -1  -3 163841. 1343.23   9
  -2   1  -3 159166. 1495.55  33
  -2  -1  -3 159242. 1358.20  11
  -2   1  -3 162113. 1496.96  23
  -2   1  -3 158395. 1501.24  35
   2   1   3 168933. 1577.20  12
   2   1   3 165463. 1517.60  15
   2  -1   3 158296. 1489.19  24
   2  -1   3 167896. 1448.89  15
   2   1   4 21418.7 658.157  12
   2  -1   4 21648.9 654.430  29
   2   1   4 21521.5 630.595  21
   2   1   4 22644.6 644.272  22
  -2  -1  -4 21706.3 631.626  27
  -2   1  -4 23106.1 673.601  35
  -2  -1  -4 22085.1 640.623  32
   2   1   4 22967.3 654.882  19
  -2  -1  -4 22725.1 651.831  31
  -2   1  -4 22812.2 647.132   3
   2  -1   4 22215.2 658.385  19
  -2  -1  -4 21323.0 628.978  30
   2  -1   4 23097.0 638.684  15
   2  -1   4 22274.2 657.951  21
  -2   1  -4 22279.0 659.399  32
   2   1   4 21501.3 636.837  20
  -2  -1  -4 21179.2 630.038  33
   2  -1   4 22340.1 658.361  20
  -2   1  -4 22154.8 660.505  33
  -2   1  -4 20990.7 656.230  18
  -2  -1  -4 21989.8 671.069   6
  -2   1  -4 21965.6 520.222  11
  -2   1  -4 21848.9 654.714  30
  -2  -1  -4 23385.1 651.525  28
  -2  -1  -4 21787.4 636.782  25
  -2  -1  -4 22374.2 643.210  34
  -2   1  -4 21564.4 647.909  27
  -2  -1  -4 21627.0 633.342  26
  -2   1  -4 22599.8 659.507  26
   2   1   4 20954.0 677.927  17
   2  -1   4 22588.3 694.438  17
   2  -1   4 22473.2 470.350   5
   2  -1   4 22043.3 659.212  12
  -2  -1  -4 22496.6 653.125  35
  -2   1  -4 22248.4 657.042  25
  -2  -1  -4 21292.1 579.111  11
   2   1   4 22084.4 640.640  24
   2  -1   4 21176.8 644.122  24
  -2   1  -4 21905.1 659.894  31
  -2  -1  -4 21768.7 529.433   9
  -2   1  -4 22407.9 663.246  23
   2   1   4 23151.8 669.968  15
  -2  -1  -5 154755. 1849.80  31
   2   1   5 155020. 1903.77  12
  -2   1  -5 157215. 1904.48  35
   2   1   5 153276. 1849.98  22
  -2   1  -5 157774. 1896.75  32
  -2   1  -5 159491. 1906.73  33
   2   1   5 153213. 1858.22  20
   2   1   5 157656. 1879.82  19
  -2   1  -5 148717. 1871.47  18
   2  -1   5 154285. 1884.54  21
  -2   1  -5 150619. 1860.43  23
  -2  -1  -5 151575. 1827.70  25
  -2   1  -5 158212. 1907.71  31
  -2  -1  -5 148386. 1893.60   6
  -2  -1  -5 154764. 1727.08  11
  -2  -1  -5 152195. 1834.74  30
  -2   1  -5 156767. 1899.72  30
   2  -1   5 152642. 1877.38  20
  -2   1  -5 148014. 1530.19  11
   2  -1   5 149843. 1863.27  29
  -2   1  -5 149539. 1827.67   3
   2  -1   5 151847. 1877.48  19
  -2  -1  -5 152944. 1833.75  28
   2  -1   5 154982. 1820.47  15
  -2   1  -5 153024. 1869.35  27
  -2  -1  -5 152027. 1829.33  27
  -2  -1  -5 149023. 1812.95  26
   2  -1   5 149742. 1288.92   5
  -2   1  -5 149533. 1847.91  26
   2   1   5 151877. 1968.35  17
   2  -1   5 156523. 1887.54  12
  -2   1  -5 149347. 1851.20  25
  -2  -1  -5 157833. 1877.83  35
   2   1   5 154850. 1866.75  24
   2  -1   5 155575. 1897.36  24
  -2  -1  -5 153953. 1836.96  34
  -2  -1  -5 147001. 1421.02   9
   2  -1   5 157282. 1990.66  17
  -2  -1  -5 155787. 1851.04  32
   2   1   5 157225. 1876.39  21
  -2  -1  -5 155735. 1850.41  33
   2   1   5 154870. 1886.24  15
   2  -1   6 21868.6 796.051  15
  -2   1  -6 22522.8 838.609  33
   2   1   6 21083.1 813.464  20
  -2   1  -6 21785.1 835.547  35
  -2  -1  -6 21399.5 810.897  32
  -2  -1  -6 21150.0 810.162  27
   2   1   6 22272.6 830.548  22
   2  -1   6 21892.7 820.639  12
  -2   1  -6 21272.3 829.459  30
  -2  -1  -6 21377.0 806.389  31
   2  -1   6 23446.8 853.970  21
  -2   1  -6 22673.9 838.913  32
   2  -1   6 23832.6 863.116  29
   2   1   6 21965.8 826.644  12
  -2  -1  -6 21260.5 825.683   6
  -2  -1  -6 20902.8 802.915  30
   2  -1   6 22453.2 847.982  20
  -2  -1  -6 22433.4 821.456  35
   2  -1   6 23059.7 861.847  19
   2   1   6 21899.0 822.810  19
  -2  -1  -6 21433.7 806.622  28
  -2   1  -6 21504.3 817.028   3
  -2   1  -6 21691.1 821.376  27
  -2  -1  -6 23640.1 845.862  33
  -2   1  -6 22083.6 832.592  26
  -2  -1  -6 23455.7 834.311  34
  -2  -1  -6 21651.4 815.424  26
   2  -1   6 22062.9 867.535  17
  -2   1  -6 20923.6 811.624  31
   2   1   6 21629.6 817.783  21
  -2  -1  -6 20702.0 799.568  25
  -2   1  -6 22242.3 841.026  25
  -2  -1  -6 21531.1 749.947  11
   2   1   6 21931.6 822.482  24
   2  -1   6 21582.3 833.850  24
  -2   1  -6 21693.3 689.996  11
  -2   1  -6 20987.0 815.580  23
   2   1   6 22689.1 836.731  15
   2   1   6 22903.9 890.387  17
  -2   1  -7 54457.7 1401.46  27
  -2   1  -7 58956.5 1459.36  31
  -2  -1  -7 56748.4 1417.38  32
  -2  -1  -7 59052.5 1449.31  31
   2   1   7 56699.1 1430.14  22
   2  -1   7 58554.6 1428.18  12
  -2   1  -7 57699.1 1436.97  32
   2   1   7 56688.4 1424.25  12
   2  -1   7 56749.2 1436.28  21
  -2  -1  -7 52369.9 1268.06  11
   2  -1   7 56553.4 1433.91  29
   2   1   7 57792.4 1457.97  20
   2  -1   7 54961.0 1372.50  15
  -2  -1  -7 54853.3 1402.95  30
   2   1   7 58079.4 1451.24  19
  -2   1  -7 56316.2 1431.52  30
   2  -1   7 57071.5 1442.17  19
  -2  -1  -7 57660.4 1422.84  33
  -2  -1  -7 53021.2 1417.43   6
  -2  -1  -7 56675.9 1415.71  28
  -2   1  -7 56333.3 1418.24  33
   2   1   7 58491.7 1449.94  21
  -2  -1  -7 55977.5 1400.20  34
  -2  -1  -7 56435.1 1417.23  27
  -2  -1  -7 54216.8 1391.89  26
  -2   1  -7 55324.5 1412.40  26
  -2   1  -7 59886.1 1471.21  35
   2   1   7 58203.4 1508.53  17
   2  -1   7 56822.2 1496.77  17
   2  -1   7 56284.5 1431.98  24
   2  -1   7 58160.0 1463.49  20
  -2  -1  -7 53286.0 1376.88  25
  -2   1  -7 54197.1 1401.20  25
   2   1   7 59101.0 1464.55  24
  -2   1  -7 57895.1 1443.36  23
  -2   1  -7 53598.1 1397.29   3
  -2  -1  -7 58642.2 1443.89  35
   2   1   7 59597.1 1461.72  15
   2   1   8 17573.7 927.245  15
   2   1   8 17461.6 924.933  20
   2  -1   8 18276.6 911.761  12
   2   1   8 17939.7 945.403  19
  -2  -1  -8 19030.2 944.790  32
  -2   1  -8 16864.2 906.625   3
  -2  -1  -8 18307.0 927.386  34
  -2  -1  -8 19357.6 954.050  31
   2   1   8 19730.1 961.364  22
   2   1   8 18474.7 931.611  21
   2   1   8 19618.1 963.646  24
   2   1   8 17994.5 911.891  12
   2  -2  -9 26977.8 1100.86  35
   2  -2  -9 26295.2 1088.00  31
   2   2  -9 26240.8 1094.19  33
  -2   2   9 25184.7 1078.78   8
  -2  -2   9 26651.2 1075.47  22
   2  -2  -9 26138.1 1096.31  27
   2  -2  -9 26491.6 1136.64   3
  -2  -2   9 28172.8 1106.79  19
  -2   2   9 25053.4 1042.45  21
  -2  -2   9 25130.0 1047.77  21
   2  -2  -9 26172.4 1079.96  32
   2  -2  -9 26875.5 1096.38  33
   2   2  -9 25995.2 1115.28  28
   2   2  -9 25849.5 1091.09  31
   2   2  -9 26108.1 1115.46  30
  -2   2   9 25512.1 1056.74  20
   2  -2  -9 26027.2 1101.17  30
  -2  -2   9 27682.5 1103.84  20
   2  -2  -9 25718.3 1111.61  11
   2  -2  -9 25519.2 1072.77  34
   2   2  -9 25359.5 1056.92  11
   2  -2  -9 27439.0 1118.23  28
  -2   2   9 26014.6 1071.69  19
   2  -2  -9 25681.1 1093.88  26
   2   2  -9 26475.9 1118.84  26
   2   2  -9 26077.9 1108.29  25
   2   2  -9 25199.4 1077.06  32
   2  -2  -9 26949.6 1115.62  25
   2   2  -9 27324.4 1113.23  35
  -2   2   9 26330.4 1071.90  24
  -2   2   9 27128.4 1087.61  22
   2   2  -9 26266.3 1119.00  27
  -2  -2   9 28584.6 1106.22  24
   2  -2  -8 63976.5 1502.21  35
   2   2  -8 63571.2 1515.95  25
  -2   2   8 63962.3 1484.03  21
  -2   2   8 66704.9 1519.99  20
   2  -2  -8 68065.2 1608.50   3
   2  -2  -8 65591.2 1501.49  33
   2   2  -8 65768.0 1544.20  30
   2   2  -8 65924.8 1512.57  33
   2   2  -8 66320.2 1514.10  32
   2  -2  -8 67111.9 1524.26  31
  -2  -2   8 64105.7 1471.43  22
  -2  -2   8 64938.1 1491.89  20
   2  -2  -8 64010.8 1518.93  25
  -2   2   8 65348.4 1498.03  19
   2   2  -8 67225.7 1580.66   3
   2  -2  -8 64346.7 1545.89  11
  -2  -2   8 67770.4 1517.16  19
  -2   2   8 67125.3 1547.79   8
   2  -2  -8 65151.6 1525.17  28
   2  -2  -8 65788.2 1535.43  26
   2  -2  -8 64216.4 1518.62  27
   2   2  -8 63808.6 1518.99  27
   2   2  -8 65711.5 1513.88  31
   2   2  -8 64260.1 1513.15  11
   2  -2  -8 66773.8 1552.89  30
   2   2  -8 64744.3 1529.13  26
  -2  -2   8 64755.2 1481.04  21
  -2  -2   8 62468.0 1337.51   8
  -2   2   8 63096.6 1300.34  12
  -2   2   8 64775.3 1488.57  22
   2   2  -8 64263.6 1502.13  35
   2   2  -8 64793.6 1526.49  28
  -2  -2   8 67056.3 1509.56  24
  -2  -2   8 67623.7 1449.50   5
   2  -2  -8 68434.5 1530.34  34
   2  -2  -8 65059.4 1497.63  32
  -2   2   8 65740.3 1504.17  24
  -2  -2   7 16545.7 713.186  20
  -2   2   7 16014.0 715.752  15
  -2   2   7 16018.3 695.898  22
  -2   2   7 15868.3 612.141  12
  -2   2   7 16460.9 731.420   8
   2  -2  -7 16093.8 736.097   3
   2   2  -7 15215.0 695.063  33
   2  -2  -7 16254.6 711.170  28
   2  -2  -7 16361.5 710.425  35
   2   2  -7 15791.8 724.448  27
  -2  -2   7 15390.5 683.060  21
  -2  -2   7 16830.3 710.474  29
   2   2  -7 15027.7 693.680  32
   2  -2  -7 16472.8 708.747  34
   2   2  -7 16074.7 712.228  31
   2  -2  -7 15773.9 707.770  30
   2   2  -7 16110.6 726.494  30
  -2  -2   7 16962.6 720.600  19
  -2   2   7 17749.0 728.322  19
   2   2  -7 17292.1 736.011  11
   2  -2  -7 16802.8 715.164  31
  -2  -2   7 16372.4 681.419   5
   2  -2  -7 15555.3 702.039  27
   2   2  -7 16204.0 709.052  35
   2  -2  -7 15900.8 713.780  26
  -2  -2   7 16710.0 650.342   8
   2   2  -7 16953.3 740.975  26
   2  -2  -7 16419.7 709.073  32
  -2   2   7 17080.3 721.417  20
   2   2  -7 14729.6 710.283   3
   2  -2  -7 15961.0 708.733  25
   2   2  -7 15967.5 728.687  25
   2  -2  -7 16558.4 707.197  33
  -2   2   7 15870.0 689.963  24
  -2   2   7 15666.2 688.177  21
   2  -2  -7 15158.5 718.848  11
   2   2  -7 17107.5 735.833  23
  -2  -2   7 16471.1 703.503  24
  -2   2   6 102737. 1539.94  15
  -2  -2   6 103358. 1496.24   5
   2   2  -6 101514. 1529.15  11
   2   2  -6 101618. 1501.41  35
  -2  -2   6 98133.5 1442.96  21
   2  -2  -6 100127. 1504.22  28
   2  -2  -6 100175. 1482.94  34
   2  -2  -6 97752.1 1465.37  33
  -2  -2   6 98852.5 1451.80  19
  -2   2   6 97748.6 1466.10  19
   2  -2  -6 101465. 1498.48  31
   2  -2  -6 99804.2 1482.09  32
  -2   2   6 98633.0 1302.03  12
   2   2  -6 103993. 1295.69   7
  -2  -2   6 97360.7 1116.84  12
  -2   2   6 101618. 1498.94  20
  -2   2   6 99996.4 1549.68   8
   2  -2  -6 103025. 1526.87  30
  -2  -2   6 100957. 1465.87  20
   2   2  -6 99632.1 1481.14  31
   2   2  -6 99463.8 1495.03  30
  -2  -2   6 102004. 1397.40   8
  -2  -2   6 103748. 1482.04  29
   2  -2  -6 101990. 1585.49  11
   2   2  -6 100685. 1485.01  32
   2   2  -6 97804.0 1539.09   3
   2  -2  -6 101252. 1503.23  35
   2   2  -6 103393. 1505.24  33
   2  -2  -6 99326.5 1501.01  27
   2   2  -6 101649. 1504.36  27
   2  -2  -6 103195. 1526.58  26
   2   2  -6 99986.3 1494.62  26
  -2   2   6 100797. 1484.95  24
   2  -2  -6 101596. 1516.19  25
  -2  -2   6 105726. 1259.36  14
   2   2  -6 100708. 1503.76  25
   2  -2  -6 101404. 1547.82   3
  -2  -2   6 101429. 1467.59  24
  -2   2   6 101781. 1488.37  21
  -2   2   6 98377.2 1462.46  22
   2   2  -6 103419. 1518.71  23
  -2   2   5 15887.0 563.060  15
  -2  -2   5 16098.2 514.899   8
  -2   2   5 15960.4 540.304  22
  -2  -2   5 16096.0 482.659  14
   2  -2  -5 15885.7 549.017  34
  -2   2   5 15097.3 464.688  12
  -2  -2   5 15594.4 529.635  29
  -2  -2   5 14989.0 521.743  19
  -2  -2   5 15227.6 523.390  20
  -2  -2   5 16604.2 540.007  21
   2  -2  -5 15045.2 568.182  11
   2   2  -5 14970.6 530.240  33
   2  -2  -5 15036.9 543.823   3
   2   2  -5 15096.1 533.105  32
   2   2  -5 16120.4 570.819  11
   2  -2  -5 14964.0 533.053  31
   2   2  -5 15768.5 544.316  31
   2  -2  -5 16035.5 549.884  33
  -2   2   5 16383.6 550.390  20
   2  -2  -5 15737.7 550.298  30
   2   2  -5 16152.7 550.997  23
  -2  -2   5 14982.1 521.415  24
   2   2  -5 15667.4 543.136  27
  -2  -2   5 15850.8 395.740  12
   2  -2  -5 16903.8 566.858  28
   2   2  -5 15635.4 488.787   7
   2   2  -5 15478.3 539.346  35
   2   2  -5 15174.0 576.174   3
   2  -2  -5 15229.3 542.883  27
  -2   2   5 17082.7 557.270  21
  -2  -2   5 14235.5 530.744   5
   2  -2  -5 15532.1 546.432  26
   2   2  -5 15179.4 538.891  30
   2   2  -5 15981.0 545.475  26
   2  -2  -5 15178.9 538.489  25
  -2   2   5 15234.6 568.974   8
  -2   2   5 15840.5 543.122  24
  -2   2   5 15507.5 538.387  19
   2   2  -5 16136.0 555.445  25
   2  -2  -5 14544.5 523.725  32
  -2   2   4 217804. 1736.08  15
  -2   2   4 216497. 1685.08  23
   2   2  -4 227723. 1689.72   7
  -2  -2   4 223783. 1654.66  14
   2   2  -4 213258. 1655.29  33
   2   2  -4 215055. 1660.65  32
   2  -2  -4 218122. 1707.15  29
   2  -2  -4 215084. 1697.03  34
   2  -2  -4 215921. 1704.47  32
  -2   2   4 219686. 1705.40  20
  -2  -2   4 217246. 1171.77  12
   2  -2  -4 216832. 1839.95  11
  -2   2   4 217777. 1691.15  22
   2  -2  -4 217622. 1713.17  30
   2   2  -4 215604. 1656.76  30
   2  -2  -4 209276. 1663.15   3
  -2  -2   4 215185. 1618.59  29
  -2  -2   4 216825. 1807.95   5
   2  -2  -4 219824. 1717.27  28
  -2   2   4 221139. 1532.34  12
  -2  -2   4 217803. 1625.83  20
   2   2  -4 216434. 1654.12  27
   2   2  -4 216521. 1788.01  11
   2  -2  -4 220358. 1721.05  27
   2   2  -4 219296. 1827.00   3
   2   2  -4 217080. 1657.59  26
  -2  -2   4 212568. 1610.07  19
  -2   2   4 216596. 1836.32   8
   2  -2  -4 218297. 1715.40  25
  -2  -2   4 227239. 1685.20   8
   2   2  -4 213215. 1643.14  25
  -2   2   4 218830. 1694.03  21
  -2  -2   4 213973. 1613.56  24
   2  -2  -4 218270. 1708.85  33
   2  -2  -4 222553. 1731.01  26
  -2   2   4 215311. 1685.60  24
  -2  -2   4 214469. 1607.72  21
  -2   2   4 212473. 1676.79  19
   2   2  -4 215990. 1655.70  23
   2   2  -4 210689. 1651.62  31
   2   2  -4 210554. 1654.10  35
   2  -2  -4 214830. 1703.47  31
   2   2  -3 192.514 116.988  23
  -2   2   3 247.682 132.593  23
  -2   2   3 227.704 127.833  15
   2  -2  -3 319.743 129.548   3
   2   2  -3 264.377 152.369   3
   2   2  -3 197.256 128.722  31
  -2  -2   3 230.574 108.221  20
   2  -2  -3 262.034 132.399  33
  -2  -2   3 208.262 112.982  19
   2  -2  -3 246.434 134.066  31
  -2   2   3 457.353 132.849  21
   2   2  -3 252.195 120.392  30
  -2   2   3 426.894 133.125  20
  -2  -2   3 486.829 144.661  14
   2   2  -3 190.732 118.693  33
   2  -2  -3 229.217 138.467  32
   2   2  -3 251.047 155.793  11
  -2   2   3 356.409 177.349   8
   2  -2  -3 307.119 161.048  11
   2  -2  -3 262.751 139.073  28
   2   2  -3 203.824 124.042  32
  -2   2   3 324.385 134.682  19
   2  -2  -3 170.835 134.700  27
   2   2  -3 151.928 114.929  27
  -2  -2   3 195.771 118.032  29
  -2  -2   3 200.011 108.246  21
   2  -2  -3 402.261 145.407  26
   2   2  -3 197.092 114.197  26
   2   2  -3 279.416 129.612  35
   2  -2  -3 214.798 130.746  34
   2  -2  -3 273.471 132.688  25
   2   2  -3 191.694 110.550  25
  -2  -2   3 338.485 59.7031  18
   2  -2  -3 195.496 149.784  10
  -2   2   3 292.933 110.615  12
  -2  -2   3 225.837 133.899   8
   2   2  -3 213.933 138.209   7
  -2  -2   3 109.368 109.129  24
  -2   2   3 276.664 125.239  22
  -2  -2   3 270.920 153.007   5
   2  -2  -3 261.785 135.231  29
   2   2  -2 273164. 5105.87  22
  -2  -2   2 274240. 1577.93   8
  -2  -2   2 272243. 1302.24  22
  -2  -2   2 270509. 1301.68  21
  -2  -2   2 275475. 1462.28   9
  -2  -2   2 256309. 1287.91  34
   2   2  -2 282907. 1302.78  32
   2  -2  -2 265362. 1450.43  28
  -2  -2   2 256315. 1288.76  33
  -2  -2   2 270848. 1257.52  19
  -2   2   2 267746. 1453.23  20
   2   2  -2 272039. 5102.75  30
   2  -2  -2 276974. 4976.89   3
  -2  -2   2 273898. 1261.96  24
  -2  -2   2 256712. 1293.69  31
  -2  -2   2 257579. 1298.63  35
   2  -2  -2 272959. 1541.02  11
   2   2  -2 281891. 1304.80  35
   2   2  -2 266103. 1291.19  27
   2  -2  -2 265602. 1446.40  29
  -2  -2   2 276373. 1268.08  28
  -2   2   2 267029. 1442.19  22
   2   2  -2 284943. 5254.51  33
  -2  -2   2 276236. 3286.50  12
  -2  -2   2 271169. 1304.49  30
  -2   2   2 265875. 1450.00  19
   2   2  -2 263863. 1279.98  19
   2  -2  -2 271398. 1035.84   2
   2   2  -2 268251. 1624.80  11
   2  -2  -2 272353. 1034.66  13
   2  -2  -2 274363. 1475.47  27
  -2   2   2 270178. 1472.77  35
  -2  -2   2 275969. 1312.82  25
  -2   2   2 261806. 1269.04   3
  -2  -2   2 271476. 5025.40  20
   2  -2  -2 264473. 1449.86  26
  -2   2   2 275739. 1513.40  18
  -2  -2   2 273141. 1667.17   5
   2   2  -2 268967. 1266.34  26
   2  -2  -2 269594. 1563.79  10
  -2   2   2 279059. 1437.86  12
   2   2  -2 270697. 5081.60  25
   2  -2  -2 275029. 1499.76  32
   2  -2  -2 271636. 1483.31  33
  -2  -2   2 271277. 1256.65  29
  -2  -2   2 271140. 1434.58   1
   2   2  -2 280153. 1300.70  31
   2  -2  -2 272677. 1469.57  25
   2   2  -2 263238. 1279.11  24
   2   2  -2 275607. 1608.62   3
   2   2  -2 264304. 1280.76  29
  -2   2   2 268673. 1450.18  21
   2   2  -2 264306. 1285.93  28
   2   2  -2 269254. 5055.79  23
  -2  -2   2 273842. 1305.03  23
   2  -2  -2 266390. 1391.12  15
  -2   2   2 271659. 1612.64   8
  -2   2   2 267556. 1443.71  23
  -2   2   2 274775. 5346.41  15
  -2  -2   1 2157.23 101.422  22
  -2  -2   1 2179.44 103.188  30
  -2  -2   1 2251.20 188.832   4
  -2   2   1 1597.30 146.893  30
  -2   2   1 1346.89 158.404  18
  -2  -2   1 1867.47 102.021  35
  -2   2   1 1296.32 138.073  21
   2  -2  -1 1556.65 124.679  11
   2   2  -1 1873.42 100.471  30
  -2  -2   1 1967.41 99.0670  33
  -2   2   1 1491.51 98.7737  13
  -2  -2   1 1787.50 100.989  33
   2   2  -1 2057.81 100.980  31
   2  -2  -1 1350.36 134.566  26
  -2  -2   1 1789.78 101.478  31
  -2   2   1 1564.74 142.780  20
  -2   2   1 1423.01 97.0848   2
  -2   2   1 1562.65 141.133   8
  -2  -2   1 1873.28 110.367  12
   2  -2  -1 1486.15 138.235  29
  -2  -2   1 1872.75 96.0010  20
  -2   2   1 1385.95 142.904  22
  -2  -2   1 1727.22 99.6910  32
  -2   2   1 1412.95 141.908  31
   2   2  -1 1738.57 97.3908  21
   2   2  -1 2000.33 100.611  29
  -2   2   1 1394.34 118.867  11
   2  -2  -1 1207.13 157.882  10
  -2  -2   1 1867.37 98.2878  19
   2   2  -1 1807.68 95.6228  28
   2   2  -1 1845.73 98.6707  22
  -2  -2   1 1767.80 97.2375  27
  -2  -2   1 1801.48 97.3026  28
   2   2  -1 1826.02 85.3791  18
   2   2  -1 1662.52 93.5800  27
   2  -2  -1 1306.83 136.289  27
   2   2  -1 1934.38 100.024  35
  -2   2   1 1436.69 137.731  35
   2   2  -1 1795.08 97.3228  26
  -2  -2   1 2257.45 184.265   5
   2  -2  -1 1429.77 75.5559   4
   2  -2  -1 1306.16 135.236  28
  -2  -2   1 2102.14 98.9885  21
   2   2  -1 2263.28 110.368  12
   2   2  -1 1784.06 100.098  25
  -2  -2   1 1837.46 97.1918  24
  -2   2   1 1476.81 78.7281  16
  -2  -2   1 2573.81 189.079   9
   2  -2  -1 1445.80 137.936  33
   2   2  -1 1874.51 97.2239  24
   2  -2  -1 1415.79 137.669  24
  -2  -2   1 1685.80 95.5742  29
   2  -2  -1 1482.65 78.3046  15
   2   2  -1 1749.48 98.0901  23
  -2  -2   1 1844.45 96.5797  23
  -2   2   1 1460.86 143.565  23
   2   2   0 385585. 4860.95  19
  -2  -2   0 393117. 1797.88  14
  -2   2   0 360676. 6352.32  22
   2   2   0 386337. 4860.39  21
   2  -2   0 370735. 6506.49  19
  -2  -2   0 386756. 7636.48   9
   2   2   0 372940. 5078.97  33
  -2   2   0 365611. 1612.32  30
  -2  -2   0 388861. 5076.74  21
  -2  -2   0 379372. 4882.20  32
   2   2   0 369762. 1815.49   7
   2   2   0 389704. 6294.40  12
   2  -2   0 388019. 5515.61   8
   2   2   0 379140. 5058.41  30
  -2  -2   0 373575. 4958.61  35
   2  -2   0 372156. 1630.32  29
  -2  -2   0 389962. 5105.28  19
  -2  -2   0 383264. 4786.02  29
  -2   2   0 365442. 6423.36  21
  -2  -2   0 371125. 4918.03  31
   2   2   0 386951. 4853.57  22
   2  -2   0 362596. 1613.71  27
   2   2   0 382988. 1560.15  18
  -2  -2   0 385861. 4797.52  27
  -2   2   0 363128. 6915.25  18
  -2   2   0 369838. 5081.68   8
  -2  -2   0 393157. 5133.06  20
   2  -2   0 369396. 6905.33  10
   2   2   0 376437. 5022.90  26
  -2  -2   0 394578. 6124.58   5
   2  -2   0 367106. 1618.78  28
  -2  -2   0 378014. 4864.55  33
   2   2   0 380644. 5053.11  25
   2   2   0 380798. 6403.60   5
  -2  -2   0 388643. 5073.64  22
   2  -2   0 374483. 6788.39  17
  -2  -2   0 380783. 5982.23  17
  -2   2   0 366223. 1609.85  25
   2  -2   0 363862. 1612.07  24
   2   2   0 384604. 4864.76  20
  -2  -2   0 390743. 5096.18  24
  -2  -2   0 384934. 4786.22  28
  -2   2   0 364969. 6378.69  23
   2   2   0 373606. 5823.67  17
   2   2   0 388308. 4857.37  23
  -2   2  -1 795.357 147.369  23
  -2  -2  -1 1081.18 123.445  31
   2   2   1 989.685 115.396  19
  -2  -2  -1 1022.14 125.692  32
  -2  -2  -1 1141.89 135.034  14
   2   2   1 883.814 111.105  22
   2   2   1 900.767 139.428   7
   2  -2   1 1036.81 105.574   3
  -2   2  -1 878.179 149.448  25
   2  -2   1 871.949 144.101  20
  -2   2  -1 1373.69 130.199   6
   2   2   1 867.761 110.917  20
   2  -2   1 803.099 143.621  19
  -2  -2  -1 1016.51 169.749   9
   2  -2   1 796.291 153.190  28
  -2   2  -1 887.672 97.0562   3
   2  -2   1 980.168 67.0113   8
  -2  -2  -1 973.611 122.908  33
  -2  -2  -1 1174.57 127.266  34
  -2   2  -1 797.486 145.817  30
  -2  -2  -1 1189.60 159.479   6
  -2   2  -1 739.885 146.682  22
  -2  -2  -1 861.528 117.534  26
   2  -2   1 940.692 152.770  29
   2   2   1 884.248 110.537  21
   2  -2   1 1054.83 164.291  10
  -2  -2  -1 835.481 65.2810  10
  -2  -2  -1 699.717 110.216  27
  -2  -2  -1 1016.88 121.311  25
  -2  -2  -1 954.840 81.4710   5
  -2   2  -1 865.066 166.199  18
  -2  -2  -1 852.724 118.976  30
   2   2   1 950.676 147.698  12
  -2   2  -1 690.263 141.547  26
   2   2   1 940.339 137.673  17
   2  -2   1 928.494 144.264  17
   2   2   1 897.694 110.563  24
   2   2   1 904.953 83.6793   5
   2  -2   1 1026.85 150.364  24
  -2  -2  -1 883.719 114.535  28
  -2   2  -1 823.936 86.5214  15
   2  -2   2 339599. 1674.21  15
   2  -2   2 310515. 4102.62   8
  -2   2  -2 322739. 1949.70  22
  -2   2  -2 327052. 4386.42  11
   2   2   2 327892. 1792.03  20
   2   2   2 319949. 1761.17  19
  -2  -2  -2 320288. 1745.42  30
  -2  -2  -2 330450. 1987.86   9
  -2  -2  -2 330367. 1788.38  33
  -2   2  -2 318595. 1939.52  30
  -2  -2  -2 329387. 1905.60  13
  -2   2  -2 330590. 1701.99   3
   2  -2   2 320366. 1949.69  20
  -2  -2  -2 327513. 2006.41   6
   2  -2   2 322057. 1956.85  28
  -2  -2  -2 328720. 1786.39  32
  -2  -2  -2 325024. 1753.55  28
   2  -2   2 296402. 4256.84  11
   2  -2   2 324143. 1988.86  10
  -2  -2  -2 326091. 1752.58  27
  -2  -2  -2 328874. 1790.16  31
  -2  -2  -2 322749. 1747.61  26
   2  -2   2 324608. 1968.84  19
  -2   2  -2 324189. 1949.37  26
   2   2   2 325853. 1768.72  21
   2   2   2 334357. 2008.87  12
   2   2   2 322862. 1961.00  17
   2   2   2 324291. 1762.00  22
  -2  -2  -2 321497. 1745.62  25
   2  -2   2 336107. 2026.47  17
  -2   2  -2 319075. 1940.02  25
   2   2   2 327612. 1778.53  24
   2  -2   2 323100. 1962.72  24
  -2  -2  -2 330108. 1788.29  34
  -2   2  -2 320054. 1938.06  23
  -2   2  -2 325931. 2012.53  18
   2  -2   2 325344. 1966.68  29
   2  -2   3 16919.5 463.394  15
  -2   2  -3 16563.6 524.482  22
  -2   2  -3 16561.5 528.851  35
  -2  -2  -3 17303.6 545.583   6
  -2  -2  -3 16912.4 489.856  32
   2   2   3 16360.2 483.224  22
   2   2   3 16688.7 532.530  12
  -2  -2  -3 16809.5 488.739  33
  -2  -2  -3 16395.1 478.438  28
   2  -2   3 14384.9 256.107   7
  -2   2  -3 17660.8 540.210  30
  -2  -2  -3 17252.0 498.274  31
   2   2   3 17597.3 502.501  20
  -2  -2  -3 16623.5 483.751  30
  -2   2  -3 16892.0 476.199   3
   2  -2   3 16910.2 529.173  20
   2  -2   3 16715.0 525.745  29
  -2   2  -3 17285.8 360.043  11
  -2  -2  -3 17090.4 486.865  26
   2  -2   3 16774.8 529.719  28
   2  -2   3 17749.3 544.055  19
   2  -2   3 17164.0 534.481  10
  -2  -2  -3 17345.4 492.759  27
  -2   2  -3 16810.9 536.104  18
  -2   2  -3 17674.2 543.107  33
  -2   2  -3 17376.5 533.988  26
  -2   2  -3 17196.8 534.904  31
   2   2   3 16941.0 526.086  15
   2   2   3 16622.3 533.299  17
   2  -2   3 16607.6 531.319  17
  -2  -2  -3 16438.3 479.911  25
  -2   2  -3 16502.5 520.358  25
  -2  -2  -3 17038.7 498.233  35
  -2   2  -3 16377.8 521.639  32
   2   2   3 16683.2 487.237  24
   2  -2   3 17604.2 455.958   5
   2  -2   3 17880.1 543.186  24
   2   2   3 17054.2 493.231  21
  -2  -2  -3 16755.5 485.100  34
  -2  -2  -3 17511.8 500.603   9
  -2   2  -3 16498.1 521.841  23
   2   2   3 17680.5 502.001  19
   2  -2   4 160812. 1616.14  15
   2  -2   4 158984. 1755.19  29
  -2   2  -4 162248. 1780.76  35
   2   2   4 162831. 1834.73  17
   2   2   4 159649. 1679.73  22
  -2  -2  -4 158333. 1674.33  31
  -2  -2  -4 155488. 1651.44  30
  -2  -2  -4 156859. 1648.39  28
  -2  -2  -4 158940. 1669.62  33
  -2  -2  -4 158500. 1658.88  27
  -2  -2  -4 156906. 1651.98  26
  -2   2  -4 156045. 1293.09  11
  -2   2  -4 159325. 1754.13  32
   2  -2   4 156475. 1732.25  21
   2   2   4 159898. 1687.89  19
   2   2   4 160608. 1773.08  12
  -2   2  -4 158925. 1757.57  31
   2   2   4 165145. 1726.72  20
  -2   2  -4 159867. 1653.34   3
  -2  -2  -4 153557. 1620.42  11
   2  -2   4 164687. 1786.27  20
  -2  -2  -4 159172. 1671.22  32
   2   2   4 156358. 1664.69  21
  -2  -2  -4 159308. 1785.68   6
   2   2   4 159681. 1687.60  24
  -2   2  -4 153395. 1736.34  18
  -2   2  -4 155533. 1728.29  27
  -2   2  -4 153148. 1724.40  30
  -2   2  -4 158164. 1743.72  26
  -2   2  -4 156412. 1736.47  25
  -2   2  -4 159881. 1763.88  33
   2  -2   4 160940. 1437.88   5
  -2  -2  -4 157823. 1680.98  35
   2  -2   4 157193. 1745.51  24
   2  -2   4 157743. 1751.14  19
  -2  -2  -4 155841. 1644.24  25
  -2  -2  -4 163509. 1688.03  34
  -2  -2  -4 162796. 1570.10   9
  -2   2  -4 158272. 1746.04  23
   2   2   4 160755. 1752.52  15
   2  -2   4 157602. 1789.52  17
  -2  -2  -5 13415.8 585.224  28
   2  -2   5 12109.0 584.421  24
  -2   2  -5 10859.5 553.277  25
  -2   2  -5 12398.7 592.601  30
  -2   2  -5 11687.1 577.753  35
  -2   2  -5 12888.1 594.146  31
   2   2   5 12078.4 566.237  22
  -2   2  -5 11720.3 432.126  11
  -2   2  -5 12859.6 587.575  32
  -2  -2  -5 12463.7 563.975  33
  -2  -2  -5 11587.3 552.984  32
   2  -2   5 11913.7 577.132  21
  -2  -2  -5 12080.9 562.694  31
  -2   2  -5 11464.4 563.299  33
   2   2   5 12665.0 593.172  12
  -2   2  -5 12851.0 570.683   3
   2   2   5 12393.8 572.881  20
   2  -2   5 12298.9 576.504  12
   2  -2   5 11995.7 579.800  20
  -2  -2  -5 13605.7 570.812  11
   2  -2   5 12423.1 584.340  19
  -2  -2  -5 12328.2 600.383   6
   2   2   5 12619.6 576.408  19
  -2   2  -5 12147.4 585.225  18
  -2   2  -5 11434.3 568.580  27
  -2  -2  -5 12154.9 559.898  26
  -2  -2  -5 11533.7 549.721  27
  -2  -2  -5 12732.2 582.560  35
  -2   2  -5 11258.9 566.742  23
  -2   2  -5 13063.8 597.302  26
   2   2   5 13216.6 631.614  17
   2  -2   5 12931.8 607.141  17
  -2  -2  -5 11651.0 547.687  25
  -2  -2  -5 12783.2 577.053  30
   2   2   5 12573.9 564.587  21
   2   2   5 12450.1 576.199  24
   2  -2   5 11810.9 580.244  29
  -2  -2  -5 11811.9 473.991   9
  -2  -2  -5 12632.1 571.949  34
   2   2   5 13087.0 602.284  15
   2  -2   5 11313.5 429.596   5
   2  -2   6 92582.4 1670.17  20
   2   2   6 90995.9 1632.85  19
   2  -2   6 91863.5 1658.92  21
  -2  -2  -6 91266.5 1619.60  35
  -2   2  -6 89645.7 1635.26  31
   2  -2   6 88193.3 1599.01  12
  -2  -2  -6 93346.6 1620.19  34
   2   2   6 90954.8 1647.30  12
   2   2   6 89289.2 1611.94  21
   2   2   6 94979.0 1685.10  15
   2   2   6 90394.3 1618.53  22
  -2  -2  -6 91423.3 1610.95  32
  -2   2  -6 91005.6 1642.75  32
  -2   2  -6 92801.9 1659.49  33
  -2  -2  -6 89807.5 1594.62  28
  -2   2  -6 87064.2 1620.47  25
  -2  -2  -6 88836.3 1597.55  30
  -2   2  -6 88119.0 1635.52  30
  -2  -2  -6 89690.4 1597.10  33
   2  -2   6 90719.2 1659.82  29
  -2  -2  -6 90728.7 1680.13   6
  -2   2  -6 89765.4 1642.31  35
  -2  -2  -6 88396.4 1586.75  27
  -2   2  -6 88194.9 1626.13  27
  -2  -2  -6 90646.8 1606.72  26
  -2   2  -6 89672.0 1606.98   3
  -2   2  -6 90974.0 1652.73  26
   2   2   6 92069.6 1738.74  17
   2  -2   6 95655.2 1739.98  17
   2   2   6 93740.2 1664.95  20
  -2  -2  -6 90866.1 1606.57  25
  -2  -2  -6 88348.2 1540.60  11
   2   2   6 92477.4 1639.79  24
   2  -2   6 94767.0 1691.49  24
  -2   2  -6 89088.1 1637.84  18
  -2  -2  -6 93618.5 1633.63  31
  -2   2  -6 90919.6 1662.20  23
   2  -2   6 87661.9 1627.98  19
   2  -2   7 27988.3 1045.16  20
  -2  -2  -7 28051.9 1025.05  34
  -2  -2  -7 25665.4 986.535  30
  -2   2  -7 25255.3 1002.93  30
   2   2   7 27095.1 1010.58  21
  -2  -2  -7 26859.9 969.001  11
   2   2   7 27458.5 1028.10  12
  -2  -2  -7 29513.2 1056.20  35
  -2  -2  -7 27701.4 1020.34  33
  -2   2  -7 26049.0 1001.95  33
   2  -2   7 26111.9 1005.34  21
   2   2   7 29353.7 1066.86  15
  -2  -2  -7 27060.7 1007.28  32
  -2   2  -7 27357.9 1023.98  32
  -2  -2  -7 26567.8 1001.34  31
  -2   2  -7 28202.6 1043.23  31
   2   2   7 28755.6 1046.62  20
   2  -2   7 27008.4 1038.12  29
   2   2   7 27771.6 1092.49  17
   2  -2   7 25956.1 1014.72  19
  -2  -2  -7 26843.8 1044.18   6
  -2  -2  -7 25446.2 974.189  28
  -2  -2  -7 24598.4 959.016  27
  -2   2  -7 26341.9 1022.39  27
  -2   2  -7 26299.5 998.062   3
  -2  -2  -7 26038.0 982.429  26
  -2   2  -7 24477.4 993.253  26
   2   2   7 25864.0 1000.44  19
   2  -2   7 26391.3 1043.52  17
  -2   2  -7 25810.6 1013.23  25
   2  -2   7 26726.3 997.634  12
   2   2   7 25564.2 997.493  22
  -2  -2  -7 25035.9 969.435  25
   2   2   7 28149.7 1034.08  24
   2  -2   7 27598.0 1049.31  24
  -2   2  -7 26940.6 1027.98  35
  -2   2  -7 26462.3 1017.78  23
  -2   2  -8 14947.1 866.819   3
   2  -2   8 14750.2 833.178  12
  -2  -2  -8 12585.1 765.592  11
   2   3  -9 39316.4 1370.90  30
  -2  -3   9 39473.7 1315.39  21
   2   3  -9 39540.2 1342.51  32
   2   3  -9 41155.5 1368.44  31
   2   3  -9 36919.0 1315.92  28
   2   3  -9 38958.1 1356.22  25
  -2  -3   9 39246.0 1317.50  20
  -2  -3   9 38578.4 1303.44  24
   2   3  -9 39454.0 1339.00  35
   2   3  -9 37111.2 1284.69  11
  -2  -3   9 36782.4 1272.35  19
   2   3  -9 39665.6 1349.40  33
   2   3  -9 38711.9 1352.74  27
   2   3  -9 39334.8 1361.89  26
  -2  -3   9 37652.2 1280.19  22
   2  -3  -9 38097.8 1362.91   3
  -2   3   8 36538.1 1185.40  15
  -2   3   8 37040.1 1163.25  23
   2  -3  -8 37705.3 1187.25  35
   2   3  -8 36760.7 1171.61  33
  -2   3   8 35464.7 1146.17  22
   2  -3  -8 38091.9 1175.58  34
  -2   3   8 34029.7 1126.10  24
  -2   3   8 37479.8 1173.41  21
   2  -3  -8 38436.3 1213.89  30
  -2   3   8 37300.2 1206.33   8
  -2  -3   8 38371.8 1170.04  21
   2   3  -8 38827.1 1194.39  32
   2  -3  -8 38284.5 1235.57   3
   2  -3  -8 38607.5 1213.93  28
   2   3  -8 38477.2 1191.06  11
  -2   3   8 37432.7 1061.33  12
  -2  -3   8 35822.5 1143.76  20
   2   3  -8 37062.7 1207.08  30
   2  -3  -8 38030.5 1179.62  31
   2  -3  -8 38203.6 1205.16  29
  -2  -3   8 37754.8 1161.39  29
  -2   3   8 36815.1 1167.92  19
   2  -3  -8 35898.2 1205.18  11
   2   3  -8 37954.8 1228.16   3
   2  -3  -8 39431.0 1193.89  33
   2  -3  -8 36988.7 1161.25  32
  -2  -3   8 34952.2 1104.48   5
   2   3  -8 37479.9 1204.44  27
  -2   3   8 37700.7 1177.21  20
   2  -3  -8 38686.5 1213.74  26
   2   3  -8 37271.2 1198.81  26
  -2  -3   8 37285.3 1160.90  19
   2  -3  -8 37102.1 1197.20  25
   2   3  -8 37686.5 1213.48  25
   2   3  -8 37094.4 1180.59  35
  -2  -3   8 40414.0 1200.09  24
   2   3  -8 36100.7 1157.70  31
   2  -3  -8 38754.2 1219.81  27
   2   3  -8 37592.9 1202.81  23
  -2   3   7 92342.9 1671.90  15
  -2   3   7 90227.6 1612.73  23
   2   3  -7 88823.4 1628.66  27
  -2  -3   7 89000.0 1423.49   8
   2  -3  -7 92393.2 1627.07  31
   2  -3  -7 91652.6 1653.73  26
   2  -3  -7 92850.7 1643.25  35
  -2   3   7 86264.3 1581.65  21
   2   3  -7 92831.2 1648.62  11
   2  -3  -7 89441.3 1598.23  32
  -2  -3   7 93561.4 1630.25  19
   2  -3  -7 94599.7 1641.20  33
   2   3  -7 91905.7 1631.52  31
  -2   3   7 91927.6 1637.10  20
   2  -3  -7 91607.3 1654.99  30
   2   3  -7 92109.6 1639.11  33
  -2  -3   7 91513.4 1604.97  29
   2  -3  -7 88357.6 1683.66  11
  -2   3   7 89544.1 1611.06  19
  -2   3   7 91751.1 1493.42  12
  -2  -3   7 88632.4 1581.70  20
   2  -3  -7 92617.4 1660.56  29
   2   3  -7 90285.1 1682.16   3
   2  -3  -7 88684.6 1628.37  28
   2  -3  -7 92655.6 1687.83   3
   2  -3  -7 93160.2 1668.81  27
  -2  -3   7 90653.4 1611.64   5
  -2   3   7 90475.8 1619.18  22
   2   3  -7 93067.6 1674.98  30
   2   3  -7 91963.0 1656.42  26
   2  -3  -7 92228.6 1659.46  25
   2   3  -7 88632.3 1632.06  25
   2   3  -7 89662.2 1618.73  35
   2   3  -7 87385.0 1585.17  32
  -2  -3   7 90424.4 1593.47  21
  -2   3   7 91528.0 1625.28  24
  -2  -3   7 90966.7 1603.74  24
   2  -3  -7 87460.2 1579.64  34
  -2   3   7 89515.7 1675.63   8
   2   3  -7 87662.7 1622.46  23
  -2   3   6 52501.3 1112.17  23
  -2  -3   6 54289.4 990.447  14
   2  -3  -6 53257.2 1141.42  27
  -2   3   6 53733.9 1132.50  20
   2   3  -6 51484.6 1104.43  33
   2  -3  -6 52734.6 1113.35  31
   2  -3  -6 51345.7 1100.33  32
  -2   3   6 50920.8 1007.55  12
  -2  -3   6 53605.6 1102.07  21
   2  -3  -6 55055.3 1163.84   3
   2   3  -6 51228.8 1102.58  31
  -2  -3   6 53058.7 1105.20  19
   2   3  -6 53821.7 1143.05  27
  -2  -3   6 53718.6 1110.54  29
  -2  -3   6 53089.2 1102.36  20
   2  -3  -6 51985.1 1174.18  11
   2   3  -6 52269.2 1125.40  26
   2   3  -6 54604.0 1147.35  11
   2   3  -6 51792.1 1125.45  30
   2  -3  -6 53474.9 1143.45  28
  -2  -3   6 54194.8 1016.83   8
   2   3  -6 54125.5 990.567   7
   2  -3  -6 53513.2 1123.50  33
  -2  -3   6 53859.5 1152.93   5
   2  -3  -6 51440.4 1118.88  26
  -2   3   6 52540.2 1119.95  19
  -2   3   6 52042.8 1110.10  22
  -2   3   6 55539.7 1145.64  21
   2   3  -6 54441.2 1130.28  32
   2  -3  -6 53222.3 1140.29  25
   2   3  -6 54066.2 1144.17  25
   2  -3  -6 51620.4 1103.37  34
   2  -3  -6 53420.2 1137.13  29
  -2  -3   6 54253.0 1113.70  24
   2   3  -6 55507.5 1200.15   3
   2   3  -6 52524.1 1119.15  35
   2   3  -6 53964.6 1142.39  23
  -2   3   6 55059.0 1162.91  15
  -2   3   5 104270. 1397.31  23
   2   3  -5 105409. 1389.06  32
  -2  -3   5 109699. 1330.98  14
  -2  -3   5 105716. 1281.86   8
   2  -3  -5 105166. 1403.54  34
   2   3  -5 108535. 1320.85   7
   2   3  -5 104657. 1390.19  33
  -2   3   5 103724. 1288.64  12
  -2  -3   5 101527. 1332.69  21
   2  -3  -5 102786. 1381.06   3
  -2   3   5 103688. 1401.29  20
  -2  -3   5 104230. 1026.80  12
   2  -3  -5 106689. 1431.14  29
   2   3  -5 104706. 1386.26  31
  -2  -3   5 105863. 1363.92  29
   2  -3  -5 104984. 1422.65  27
  -2   3   5 105370. 1409.04  19
  -2  -3   5 109352. 1391.53  19
   2  -3  -5 107012. 1433.01  25
   2  -3  -5 105298. 1424.04  28
   2   3  -5 106387. 1438.40  11
   2  -3  -5 107133. 1433.99  26
   2   3  -5 107965. 1498.13   3
   2   3  -5 102704. 1379.02  27
   2  -3  -5 106562. 1505.03  11
   2  -3  -5 106017. 1407.84  33
  -2  -3   5 106193. 1475.16   5
   2  -3  -5 104538. 1404.46  31
  -2  -3   5 107099. 1373.73  20
   2   3  -5 107359. 1409.51  26
   2  -3  -5 103614. 1394.56  32
   2   3  -5 106403. 1404.65  25
   2   3  -5 106023. 1404.75  30
  -2  -3   5 104309. 1435.34  16
  -2   3   5 104656. 1401.23  22
  -2  -3   5 108101. 1378.02  24
  -2   3   5 103749. 1395.35  21
   2   3  -5 103512. 1387.57  23
   2   3  -5 102564. 1376.66  35
  -2   3   5 108407. 1440.69  15
  -2   3   4 11790.9 440.314  23
   2  -3  -4 11663.7 439.785  31
  -2  -3   4 12204.7 442.400  14
  -2  -3   4 10950.6 396.146   8
  -2   3   4 11531.7 438.450  21
   2  -3  -4 11799.5 443.206  33
  -2   3   4 11669.2 438.428  22
   2   3  -4 11474.3 424.713  33
   2   3  -4 10999.3 414.190  32
   2   3  -4 11102.9 416.988  26
   2  -3  -4 11195.5 414.024   3
   2  -3  -4 11448.9 443.220  27
  -2  -3   4 10923.2 401.807  21
   2   3  -4 11337.1 424.799  30
   2  -3  -4 11827.0 442.737  32
   2   3  -4 11809.1 427.558  31
   2  -3  -4 11409.9 465.727  11
  -2  -3   4 11454.7 411.657  29
   2  -3  -4 12341.9 457.889  29
  -2  -3   4 11191.2 409.648  19
   2   3  -4 11951.1 460.680  11
   2  -3  -4 11894.7 448.489  28
   2   3  -4 11297.3 418.029  27
   2  -3  -4 11448.9 441.411  26
  -2  -3   4 12153.4 483.408   5
   2   3  -4 11867.3 473.504   3
   2  -3  -4 11635.7 442.827  25
   2  -3  -4 10904.1 428.689  34
  -2   3   4 12060.4 414.203  12
   2  -3  -4 11459.1 441.385  10
   2   3  -4 11808.5 432.822  25
   2   3  -4 11153.0 419.812  35
  -2  -3   4 11584.7 415.613  20
  -2  -3   4 11470.4 452.864  16
  -2  -3   4 11884.7 418.944  24
   2   3  -4 11962.3 436.791   7
   2   3  -4 11194.3 419.225  23
  -2   3   4 11450.9 439.979  19
  -2   3   4 11114.5 428.726  20
  -2   3   4 11821.8 434.907  15
  -2   3   3 311063. 1921.25  23
  -2  -3   3 318037. 1878.88   8
   2   3  -3 312298. 1836.02  22
  -2  -3   3 313227. 2041.06  14
   2  -3  -3 303944. 1915.14  34
   2   3  -3 314513. 1826.90  31
   2  -3  -3 319965. 1965.72  29
   2  -3  -3 312494. 2030.31  11
  -2   3   3 316640. 1948.95  20
   2  -3  -3 317913. 1958.01  28
   2   3  -3 316507. 2051.94   7
  -2   3   3 313085. 1929.42  21
   2  -3  -3 311581. 1949.04  32
  -2   3   3 306794. 1836.26  12
  -2  -3   3 317549. 1813.93  19
   2   3  -3 312486. 1834.14  30
  -2  -3   3 316673. 1808.99  20
  -2  -3   3 321344. 1821.52  29
  -2  -3   3 318498. 1813.55  28
  -2   3   3 313464. 1926.71  22
   2   3  -3 322271. 2073.19  11
   2   3  -3 313316. 1827.26  35
  -2   3   3 317598. 1950.38  19
   2   3  -3 303237. 4471.70  18
   2  -3  -3 311478. 1941.33  27
  -2  -3   3 315472. 1626.54   9
   2  -3  -3 307957. 1930.52  26
   2  -3  -3 309478. 1936.51  33
  -2  -3   3 303384. 1099.04  18
  -2  -3   3 310912. 2115.55   5
   2   3  -3 319043. 1848.67  26
   2  -3  -3 308476. 1934.29  25
   2  -3  -3 312495. 1977.74  10
   2   3  -3 316027. 1842.14  25
   2   3  -3 312022. 2038.74   3
  -2  -3   3 316566. 1614.89   1
  -2  -3   3 317846. 1811.90  24
   2   3  -3 315967. 1826.08  32
  -2  -3   3 299641. 1333.23  12
   2   3  -3 318297. 1843.89  33
   2   3  -3 307939. 1818.31  23
   2  -3  -3 310701. 1729.18   3
  -2   3   3 310984. 1832.57  15
   2   3  -2 42398.5 582.615  22
  -2  -3   2 43006.0 733.912   5
   2   3  -2 43268.6 582.332  35
  -2   3   2 42796.3 661.889  21
   2  -3  -2 42207.3 658.141  28
   2   3  -2 43523.5 584.948  32
   2   3  -2 43154.0 580.941  31
   2  -3  -2 42312.2 667.564  33
   2   3  -2 42792.0 586.344  30
   2   3  -2 43633.1 520.436  17
  -2  -3   2 42935.7 579.121  20
   2  -3  -2 43291.9 669.068  11
  -2   3   2 44752.7 676.905  19
  -2  -3   2 43945.3 585.823  29
  -2  -3   2 42954.0 491.576  12
  -2  -3   2 43179.5 580.125  28
  -2   3   2 43347.4 684.871  18
  -2  -3   2 42514.9 576.524  19
   2  -3  -2 43512.7 670.516  27
   2   3  -2 41764.7 579.271  26
   2   3  -2 41487.7 339.268  18
  -2   3   2 42558.2 662.958  20
  -2   3   2 43156.1 660.966  12
  -2   3   2 43563.8 665.792  22
   2  -3  -2 44014.0 673.638  26
   2  -3  -2 42431.0 664.037  25
   2  -3  -2 42931.2 675.761  32
  -2   3   2 42391.8 540.334   3
   2   3  -2 42024.1 581.911  25
   2   3  -2 43008.5 700.382   3
  -2   3   2 42806.2 661.755  30
  -2  -3   2 42178.8 573.311  24
  -2  -3   2 43005.2 648.583   9
   2  -3  -2 42641.5 661.900  24
   2  -3  -2 43331.6 667.560  29
   2   3  -2 41993.0 580.578  23
   2  -3  -2 41757.4 680.382  10
  -2   3   2 43301.2 565.029  15
  -2   3   2 44254.0 671.444  23
   2   3  -1 244844. 1252.50  27
  -2  -3   1 255348. 1557.98   4
   2   3  -1 259251. 1246.91  22
  -2   3   1 255414. 1516.95  22
   2   3  -1 260512. 1245.45  35
   2  -3  -1 256167. 1524.79  28
   2   3  -1 255782. 985.719  17
  -2   3   1 257776. 919.922  13
  -2   3   1 255293. 1518.73  21
  -2   3   1 257331. 1435.24   8
   2   3  -1 261897. 1256.99  21
   2   3  -1 245508. 1246.42  28
  -2   3   1 254430. 1519.23  30
  -2   3   1 251832. 1578.54  18
  -2  -3   1 252359. 1201.81  33
  -2   3   1 255612. 915.864   2
  -2   3   1 253940. 1518.14  20
   2   3  -1 261045. 1257.56  30
  -2  -3   1 260911. 1240.23  29
   2  -3  -1 255755. 1523.77  29
   2   3  -1 246066. 1250.33  29
  -2  -3   1 257617. 1238.90  19
   2  -3  -1 259295. 1350.66  11
  -2  -3   1 260108. 1239.96  27
   2  -3  -1 250962. 1522.72  33
  -2  -3   1 252958. 1640.07   9
   2   3  -1 246514. 1119.46  10
   2   3  -1 244297. 1252.04  26
   2  -3  -1 251748. 1580.85  10
  -2  -3   1 257834. 1621.59   5
   2   3  -1 264850. 5048.62  12
   2  -3  -1 257677. 1532.02  26
   2   3  -1 260421. 1257.35  25
   2   3  -1 260749. 1242.47  31
  -2  -3   1 259372. 1239.40  24
   2  -3  -1 253305. 1516.79  24
   2   3  -1 246399. 1258.97  24
   2  -3  -1 235942. 3661.12  15
   2  -3  -1 260399. 1539.50  27
  -2   3   1 241790. 3249.16   3
  -2  -3   1 258187. 1233.47  28
  -2   3   1 248740. 3798.27  15
   2   3  -1 256616. 1240.25  23
  -2   3   1 253072. 1509.00  23
  -2  -3   0 22100.2 484.469   4
  -2  -3   0 22853.2 506.760  14
  -2   3   0 21181.3 463.085  22
  -2  -3   0 21941.1 375.605  33
   2   3   0 22097.3 375.209  21
  -2  -3   0 22190.5 347.238  17
   2   3   0 22523.9 378.663  22
  -2  -3   0 21722.6 374.584  32
   2   3   0 22030.5 430.244  12
   2   3   0 22499.9 381.749  30
   2  -3   0 19997.2 199.309  16
  -2   3   0 22447.2 475.743  30
  -2   3   0 22122.5 330.351  11
   2  -3   0 22030.2 444.681  17
   2  -3   0 22163.5 475.740  29
  -2   3   0 22074.3 469.391  21
  -2   3   0 21502.8 211.172   6
   2  -3   0 22935.9 482.592  28
  -2  -3   0 22471.1 374.106  28
   2  -3   0 22273.0 475.164  19
  -2  -3   0 22033.6 371.560  27
   2   3   0 22840.8 382.787  20
  -2   3   0 21791.0 484.994  18
  -2  -3   0 21265.0 365.545  26
   2  -3   0 21968.9 490.233  10
   2   3   0 22023.3 383.425  35
  -2  -3   0 22303.8 440.472   5
   2   3   0 22306.3 355.167  17
   2  -3   0 21671.3 468.714  27
  -2   3   0 21891.6 469.033  25
   2  -3   0 21694.9 470.012  33
   2  -3   0 22114.2 475.510  24
  -2  -3   0 23099.4 466.895  13
  -2  -3   0 22150.7 371.276  24
  -2  -3   0 22936.4 535.765   9
  -2   3   0 21245.9 334.376   8
  -2   3   0 21253.2 461.998  23
  -2  -3   0 22421.6 374.257  29
   2   3   0 22342.3 376.995  23
   2   3   1 356437. 1680.91  23
  -2  -3  -1 363723. 1864.56  14
  -2   3  -1 354838. 1971.78  22
  -2  -3  -1 363714. 1872.14  13
  -2  -3  -1 347408. 1669.12  34
  -2  -3  -1 364324. 1880.18   2
  -2  -3  -1 343625. 3795.17  10
  -2  -3  -1 327968. 3840.75   0
   2   3   1 357264. 1694.34  20
   2   3   1 351503. 1984.11   7
  -2   3  -1 355459. 1977.12  30
  -2  -3  -1 350531. 1654.34  25
   2   3   1 358964. 1698.27  19
   2  -3   1 361748. 2003.63  29
  -2   3  -1 362434. 1994.44  21
  -2  -3  -1 346888. 1640.91  29
  -2   3  -1 361366. 5506.90   3
   2  -3   1 354613. 1984.22  28
  -2  -3  -1 354281. 1683.73  33
  -2  -3  -1 346218. 1638.91  28
  -2   3  -1 335095. 3730.19  11
   2  -3   1 345105. 2007.09  10
   2  -3   1 354693. 1983.04  27
  -2  -3  -1 350911. 1652.42  27
  -2   3  -1 347263. 2005.27  18
  -2  -3  -1 349254. 1648.46  26
  -2   3  -1 344467. 3961.18  11
   2   3   1 355161. 1681.31  22
   2   3   1 346235. 6862.35  17
  -2  -3  -1 359134. 5983.26   5
  -2   3  -1 359510. 1985.15  25
   2   3   1 359562. 1694.44  21
  -2  -3  -1 352135. 1684.93  32
   2   3   1 363253. 1952.12  12
  -2   3  -1 356435. 1451.64   1
   2  -3   1 353910. 1980.75  24
   2  -3   1 359006. 1995.26  19
  -2  -3  -1 349955. 1676.04  31
  -2  -3  -1 362293. 2162.46   9
  -2   3  -1 360208. 1984.70  23
   2  -3   1 362888. 1898.01  17
  -2   3  -1 347190. 5226.87  15
   2   3   2 5867.09 279.696  23
  -2   3  -2 5255.05 304.971  22
  -2  -3  -2 5593.81 237.324  14
  -2  -3  -2 5183.93 266.184  32
  -2  -3  -2 5577.72 270.514  33
  -2   3  -2 5882.90 161.039  11
  -2  -3  -2 6044.14 277.657  26
   2   3   2 5734.74 272.983  21
   2   3   2 6197.94 322.342  12
  -2  -3  -2 5519.01 265.313  27
   2   3   2 5680.52 273.935  20
  -2   3  -2 4886.68 300.131  30
   2   3   2 5747.49 289.860  17
   2  -3   2 5686.64 313.642  20
   2  -3   2 5671.05 315.942  29
   2   3   2 5844.72 277.313  19
  -2   3  -2 6597.27 258.798   3
  -2  -3  -2 6294.44 282.989  29
  -2  -3  -2 5406.21 305.649   6
   2  -3   2 6581.61 336.850  28
   2  -3   2 5606.87 313.730  19
  -2  -3  -2 5672.88 274.856  31
  -2   3  -2 6211.55 333.293  18
   2  -3   2 5340.93 308.479  10
  -2  -3  -2 5879.82 271.679  28
  -2   3  -2 5448.74 309.377  26
  -2  -3  -2 5660.45 155.249   5
  -2  -3  -2 5835.74 277.225  25
   2  -3   2 5594.51 293.023  17
  -2   3  -2 5950.93 322.762  25
  -2  -3  -2 6030.35 287.145  13
   2   3   2 5616.02 270.932  22
  -2  -3  -2 6256.60 293.597   2
   2  -3   2 6064.60 323.760  24
   2  -3   2 5638.23 294.724   5
  -2  -3  -2 5541.78 315.401   9
  -2   3  -2 5289.07 303.247  23
  -2  -3  -2 5743.96 275.388  34
  -2   3  -3 141695. 1564.89  22
  -2  -3  -3 145361. 1032.94  14
  -2  -3  -3 142613. 1419.53  34
  -2   3  -3 145625. 1580.22  35
  -2   3  -3 145522. 1575.54  33
   2   3   3 142592. 1432.70  21
  -2  -3  -3 143227. 1423.71  32
  -2  -3  -3 143243. 1428.06  31
  -2   3  -3 145612. 1574.54  31
  -2  -3  -3 140220. 1406.73  30
   2  -3   3 141254. 1562.17  20
  -2   3  -3 144216. 1355.72   3
   2  -3   3 143169. 1571.38  29
   2   3   3 140874. 1430.90  19
  -2  -3  -3 145185. 1568.39   6
   2   3   3 142237. 1426.84  22
  -2   3  -3 146984. 1010.06  11
   2  -3   3 139577. 1553.98  28
   2  -3   3 144615. 1579.12  19
  -2  -3  -3 140461. 1399.04  28
   2  -3   3 141663. 1584.16  10
  -2  -3  -3 142288. 1411.21  27
   2   3   3 142497. 1441.59  20
  -2  -3  -3 142599. 1414.81  26
  -2  -3  -3 142357. 1419.05  33
  -2   3  -3 137496. 1535.02  26
  -2  -3  -3 139325. 1390.98  13
   2   3   3 143996. 1527.79  17
  -2   3  -3 139885. 1553.55  30
   2  -3   3 144466. 1534.65  17
  -2  -3  -3 139759. 1402.06  25
  -2   3  -3 140253. 1550.60  25
   2   3   3 143016. 1559.81  12
   2   3   3 141304. 1426.76  24
   2  -3   3 143377. 1432.14   5
   2  -3   3 141547. 1561.62  24
  -2  -3  -3 148176. 1554.43   9
  -2   3  -3 143207. 1555.39  18
  -2   3  -3 143019. 1566.61  23
   2   3   3 142668. 1550.12  15
  -2   3  -3 141944. 1549.33  32
   2   3   4 47024.0 946.864  21
  -2   3  -4 46852.9 1014.95  22
  -2   3  -4 46214.2 998.877  35
  -2  -3  -4 47985.1 962.117  35
  -2   3  -4 47585.7 1010.15  32
  -2   3  -4 49209.0 1027.69  31
  -2  -3  -4 46028.6 928.927  34
   2  -3   4 45808.6 999.045  29
  -2   3  -4 46210.8 695.994  11
  -2  -3  -4 46187.3 932.538  33
   2   3   4 47381.9 950.139  22
  -2  -3  -4 46762.7 940.559  32
   2   3   4 46606.2 950.439  20
  -2  -3  -4 47907.3 954.493  31
   2  -3   4 48096.6 1026.73  28
   2   3   4 44998.1 980.864  12
  -2   3  -4 47353.3 1018.44  30
   2  -3   4 46087.2 1002.85  20
  -2   3  -4 47230.7 917.011   3
   2   3   4 46825.2 995.206  15
  -2   3  -4 47339.7 1011.01  26
  -2  -3  -4 46812.8 935.821  28
   2   3   4 46896.5 954.798  19
   2  -3   4 47190.5 1023.27  10
  -2   3  -4 47370.3 1005.21  18
  -2  -3  -4 46547.6 930.530  27
  -2   3  -4 46908.6 1004.20  27
   2  -3   4 47125.0 1004.26  21
  -2  -3  -4 46855.5 934.797  26
  -2  -3  -4 45999.9 1000.55   6
   2   3   4 48384.3 1025.26  17
  -2  -3  -4 45869.6 930.487  25
  -2   3  -4 44672.8 986.407  25
   2  -3   4 45740.4 872.470   5
   2  -3   4 46508.3 1006.79  19
   2   3   4 45526.3 940.285  24
  -2  -3  -4 47757.2 923.348  13
   2  -3   4 46510.9 1006.76  24
  -2   3  -4 48486.6 1021.19  33
  -2  -3  -4 47739.4 943.701   9
  -2  -3  -4 45789.1 932.629  30
  -2   3  -4 45569.5 996.101  23
   2  -3   4 48109.3 1012.34  17
  -2   3  -5 108465. 1673.15  31
   2   3   5 104184. 1576.08  22
  -2   3  -5 104784. 1642.34  33
  -2   3  -5 103238. 1638.63  30
   2  -3   5 105065. 1653.93  29
  -2  -3  -5 106274. 1603.76  11
  -2  -3  -5 104114. 1553.01  33
   2  -3   5 107568. 1673.42  19
  -2  -3  -5 103504. 1547.87  34
  -2  -3  -5 103720. 1555.58  32
  -2  -3  -5 102526. 1545.07  27
  -2  -3  -5 103337. 1560.02  31
  -2   3  -5 105126. 1645.46  27
   2   3   5 107556. 1609.51  24
  -2  -3  -5 106063. 1582.68  30
  -2   3  -5 104027. 1630.33  18
  -2   3  -5 104045. 1544.59   3
   2  -3   5 100457. 1614.69  20
  -2  -3  -5 104888. 1561.51  28
   2   3   5 110167. 1635.05  20
   2  -3   5 106955. 1664.35  24
   2   3   5 106131. 1605.08  19
  -2   3  -5 99985.7 1609.09  23
   2   3   5 107723. 1715.20  17
  -2  -3  -5 103873. 1556.65  26
  -2   3  -5 103633. 1634.00  26
   2  -3   5 109063. 1684.27  17
   2   3   5 106475. 1593.15  21
  -2  -3  -5 103567. 1558.56  25
   2  -3   5 106577. 1416.62   5
  -2   3  -5 104618. 1643.97  25
  -2  -3  -5 104109. 1577.89  35
  -2  -3  -5 108194. 1688.99   6
   2  -3   5 101698. 1614.06  21
  -2   3  -5 105094. 1640.44  32
   2   3   5 106836. 1656.95  12
  -2   3  -5 107913. 1672.01  35
  -2  -3  -5 103209. 1464.16   9
   2   3   5 104885. 1632.50  15
  -2   3  -6 50653.9 1279.91  35
  -2  -3  -6 49325.8 1216.67  32
   2  -3   6 51790.5 1291.82  21
  -2   3  -6 49611.0 1264.45  32
  -2  -3  -6 47352.2 1192.09  27
  -2  -3  -6 49129.3 1211.26  34
   2   3   6 48928.5 1250.97  12
  -2  -3  -6 49552.2 1224.51  31
  -2   3  -6 51784.9 1294.98  31
   2   3   6 51041.0 1263.50  20
  -2   3  -6 46886.2 1186.47   3
  -2   3  -6 49491.8 1269.49  30
   2  -3   6 49592.4 1264.38  20
  -2  -3  -6 47293.1 1200.71  11
   2  -3   6 50506.5 1282.97  29
   2   3   6 48986.5 1233.30  19
  -2  -3  -6 48612.7 1265.82   6
   2  -3   6 49022.1 1260.82  19
   2  -3   6 48028.4 1217.06  12
  -2   3  -6 50424.0 1277.60  33
   2   3   6 48105.7 1215.38  22
  -2  -3  -6 51319.2 1237.89  28
  -2   3  -6 50977.0 1277.79  18
   2   3   6 50419.1 1245.16  21
  -2   3  -6 49352.3 1264.19  27
  -2   3  -6 48087.7 1249.15  26
  -2  -3  -6 47280.0 1191.67  26
   2   3   6 48755.2 1301.38  17
   2  -3   6 50434.9 1291.11  17
  -2  -3  -6 49800.9 1226.64  25
  -2   3  -6 49886.3 1269.06  25
  -2  -3  -6 47299.0 1192.00  33
  -2  -3  -6 49267.9 1230.28  35
   2  -3   6 52261.6 1299.78  24
   2   3   6 48568.5 1227.66  24
  -2   3  -6 49974.6 1275.96  23
  -2  -3  -6 49317.6 1228.09  30
   2   3   6 49312.6 1251.69  15
  -2   3  -7 61509.7 1538.93  35
  -2   3  -7 62811.7 1552.79  31
  -2  -3  -7 58326.6 1466.21  33
   2   3   7 59636.5 1506.17  19
  -2  -3  -7 60120.7 1486.41  26
  -2   3  -7 60694.0 1522.94  32
   2   3   7 57440.6 1486.45  12
  -2  -3  -7 58487.0 1479.31  31
   2   3   7 58394.6 1481.52  21
  -2  -3  -7 57044.4 1440.43  27
  -2   3  -7 56271.9 1440.64   3
   2  -3   7 56402.7 1433.47  12
   2   3   7 59885.2 1511.38  20
  -2   3  -7 56405.1 1484.52  30
   2  -3   7 59215.8 1512.31  20
   2  -3   7 59932.2 1524.88  29
  -2  -3  -7 56255.7 1507.32   6
   2  -3   7 57057.8 1492.82  19
  -2  -3  -7 56430.0 1430.66  28
  -2   3  -7 62473.2 1549.45  33
  -2   3  -7 56539.0 1478.97  18
  -2  -3  -7 55303.6 1416.12  11
  -2   3  -7 57795.0 1489.96  27
  -2   3  -7 55368.4 1457.31  26
   2   3   7 59407.8 1589.60  17
   2  -3   7 60659.7 1564.55  17
   2  -3   7 59344.8 1511.08  21
  -2  -3  -7 56618.3 1444.54  25
   2   3   7 56619.4 1459.39  22
  -2   3  -7 57896.6 1498.25  25
  -2  -3  -7 61370.7 1521.58  35
   2   3   7 57529.5 1475.25  24
   2  -3   7 59485.2 1519.61  24
  -2  -3  -7 58650.6 1472.37  34
  -2  -3  -7 56091.3 1446.87  30
  -2   3  -7 55990.2 1473.01  23
  -2  -3  -7 57616.7 1463.29  32
   2   3   7 58551.5 1503.18  15
  -2  -3  -8 21660.2 998.301  11
  -2   3  -8 21589.2 1023.97   3
   2  -3   8 24235.6 1051.69  12
   2   4  -9 19794.2 967.545  11
  -2  -4   9 18950.9 939.147   5
  -2   4   8 33306.3 1176.86  15
  -2   4   8 29802.4 1087.28  23
   2   4  -8 31389.7 1123.89  33
   2  -4  -8 31742.2 1104.84  34
   2   4  -8 30170.7 1126.28  30
   2  -4  -8 29976.2 1083.74  33
   2  -4  -8 31332.0 1101.89  32
  -2   4   8 31232.6 1099.50  21
   2   4  -8 30177.1 1115.06  27
  -2   4   8 28191.7 975.378  12
   2  -4  -8 27991.5 1103.46  11
  -2  -4   8 29777.1 1059.21  21
   2   4  -8 32827.8 1138.39  32
  -2   4   8 32135.2 1124.94  22
   2   4  -8 31209.2 1113.55  31
   2  -4  -8 31986.3 1118.57  31
  -2  -4   8 29350.8 1064.66  19
  -2  -4   8 29340.7 1061.54  20
   2  -4  -8 30663.8 1116.42  29
   2   4  -8 32002.1 1100.02  11
   2   4  -8 31544.2 1153.09   3
   2   4  -8 31575.0 1120.58  35
   2  -4  -8 33109.8 1161.18  28
  -2  -4   8 31644.6 1107.27  29
  -2  -4   8 28727.5 1053.16   5
   2  -4  -8 30481.0 1117.06  27
  -2   4   8 31779.2 1161.63   8
   2  -4  -8 31923.0 1134.64  26
   2   4  -8 29377.5 1098.84  26
   2  -4  -8 31299.3 1124.75  25
   2   4  -8 31863.8 1150.57  25
  -2  -4   8 31395.7 1111.51  16
   2  -4  -8 32231.1 1121.03  35
  -2   4   8 29499.1 1075.16  20
  -2  -4   8 27876.3 1035.07  24
  -2   4   8 32337.8 1122.56  19
   2   4  -8 28995.4 1097.15  23
  -2   4   7 42504.8 1159.98  23
   2   4  -7 43382.7 1177.70  35
   2  -4  -7 42335.1 1148.69  33
   2  -4  -7 44675.5 1206.67  26
  -2   4   7 43164.5 1172.34  21
  -2   4   7 41409.8 1075.92  12
   2  -4  -7 41802.2 1141.76  32
   2  -4  -7 43356.4 1194.87   3
  -2  -4   7 44748.8 1172.09  21
   2   4  -7 43304.5 1171.05  32
   2   4  -7 43902.0 1184.00  31
  -2   4   7 40065.6 1134.60  20
   2   4  -7 42949.9 1196.46  30
  -2  -4   7 42307.0 1141.32  20
  -2  -4   7 41370.3 1132.04  19
  -2  -4   7 43070.8 1154.71  29
  -2   4   7 40256.7 1131.10  19
   2  -4  -7 43877.1 1198.12  29
   2   4  -7 43036.6 1156.56  11
   2  -4  -7 42482.5 1150.51  34
   2  -4  -7 41820.6 1169.91  28
   2   4  -7 44242.5 1235.26   3
  -2  -4   7 40116.5 1131.57  16
   2   4  -7 41622.4 1175.61  27
   2  -4  -7 41539.4 1138.44  31
  -2  -4   7 42209.4 1178.54   5
   2   4  -7 41495.7 1169.88  26
   2  -4  -7 41008.4 1164.22  25
   2   4  -7 42924.0 1192.75  25
   2  -4  -7 44176.3 1241.69  11
   2   4  -7 43646.6 1184.15  33
  -2  -4   7 41294.9 1131.77  24
  -2   4   7 42532.8 1160.46  22
   2   4  -7 42859.2 1195.79  23
   2  -4  -7 41021.0 1157.47  27
  -2   4   7 42792.6 1188.88  15
  -2   4   6 73953.3 1372.32  23
  -2  -4   6 75822.8 1361.52  29
  -2  -4   6 74138.7 1184.72   8
  -2  -4   6 77406.8 1282.71  14
   2   4  -6 76432.1 1388.18  35
   2  -4  -6 73982.3 1362.23  34
  -2  -4   6 75414.0 1357.20  21
   2   4  -6 75450.9 1247.25   7
  -2   4   6 75776.3 1390.83  21
   2  -4  -6 74839.1 1377.02   3
   2  -4  -6 74455.4 1367.92  31
   2  -4  -6 73783.6 1390.85  27
  -2   4   6 72219.5 1282.19  12
   2  -4  -6 73556.9 1356.35  32
   2   4  -6 75490.1 1372.73  32
  -2   4   6 75746.0 1392.52  20
   2   4  -6 77382.2 1395.82  31
   2  -4  -6 71316.4 1432.60  11
  -2   4   6 76201.6 1396.07  19
   2  -4  -6 75838.5 1406.34  29
  -2  -4   6 79265.6 1394.32  19
   2   4  -6 77316.5 1392.96  11
   2  -4  -6 73375.7 1387.35  28
   2  -4  -6 72582.3 1348.99  33
   2   4  -6 71860.4 1370.98  30
   2   4  -6 74405.6 1430.95   3
   2   4  -6 74852.4 1393.60  27
   2  -4  -6 74040.2 1390.34  26
  -2  -4   6 75762.5 1439.71   5
   2   4  -6 74757.0 1392.11  26
  -2  -4   6 73562.0 1344.13  20
   2  -4  -6 75149.0 1402.45  25
   2  -4  -6 76529.2 1383.99  10
   2   4  -6 77827.7 1423.26  25
  -2  -4   6 72882.3 1370.83  16
   2   4  -6 74304.7 1370.85  33
  -2  -4   6 75375.7 1357.71  24
  -2   4   6 75877.8 1390.21  22
   2   4  -6 74063.8 1388.82  23
  -2   4   6 75882.9 1401.81  15
  -2   4   5 16099.7 603.920  23
  -2  -4   5 16798.6 530.975   8
  -2  -4   5 17489.6 601.070  14
   2  -4  -5 16783.0 625.238  29
  -2   4   5 16944.3 616.227  20
   2   4  -5 16868.4 612.178  26
  -2  -4   5 17033.5 593.433  21
   2  -4  -5 16764.4 619.175  26
   2   4  -5 16857.8 606.657  32
  -2  -4   5 16411.7 592.219  19
   2  -4  -5 16119.1 599.051  31
   2  -4  -5 17260.7 620.090  32
   2   4  -5 17035.1 608.380  31
   2   4  -5 16579.0 574.882   7
   2  -4  -5 16194.6 613.001  28
   2   4  -5 17537.9 614.120  33
   2   4  -5 16482.7 610.293  30
  -2  -4   5 18065.5 615.342  20
   2  -4  -5 17788.6 673.560  11
   2   4  -5 16588.6 602.353  35
  -2   4   5 15770.5 566.678  12
   2   4  -5 16435.6 613.790  11
   2   4  -5 15490.8 428.605  18
  -2   4   5 16203.3 601.651  21
   2  -4  -5 17003.0 628.641  27
  -2   4   5 15961.9 602.342  22
   2   4  -5 17306.5 620.137  27
   2   4  -5 16508.8 637.487   3
  -2  -4   5 16138.2 642.932   5
   2  -4  -5 16259.1 615.412  25
   2  -4  -5 16801.0 611.759  10
  -2  -4   5 16427.3 417.500   1
   2   4  -5 16437.3 608.348  25
  -2  -4   5 16484.8 618.133  16
  -2  -4   5 17897.1 612.040  29
  -2  -4   5 16006.1 579.762  24
   2   4  -5 17129.6 614.698  23
   2  -4  -5 16976.4 614.401  34
   2  -4  -5 17947.8 629.535  33
  -2   4   5 17090.7 621.704  19
  -2   4   5 16206.6 602.883  15
  -2   4   4 155027. 1625.97  23
  -2  -4   4 157394. 1460.54   8
  -2  -4   4 162895. 1699.76  14
   2   4  -4 160387. 1619.54  22
  -2  -4   4 158601. 1563.00  20
   2   4  -4 158905. 1586.02  33
   2  -4  -4 158059. 1658.53  29
   2  -4  -4 155714. 1723.37  11
   2   4  -4 156953. 1637.37   7
  -2   4   4 155103. 1630.62  21
  -2   4   4 161985. 1603.71  12
  -2   4   4 154478. 1563.63  15
   2  -4  -4 156117. 1633.40  33
  -2   4   4 153538. 1629.52  20
   2   4  -4 156814. 1570.24  31
   2   4  -4 156417. 1586.28  26
  -2   4   4 153141. 1623.79  19
  -2  -4   4 154056. 1544.24  28
   2   4  -4 158677. 1606.06  30
   2   4  -4 160806. 1585.55  32
  -2  -4   4 154820. 1547.27  19
   2  -4  -4 151111. 1620.56  28
   2   4  -4 161961. 1692.09  11
   2   4  -4 153761. 1113.48  18
   2  -4  -4 158054. 1641.37  31
   2   4  -4 157044. 1575.19  35
   2  -4  -4 155074. 1643.57  26
   2  -4  -4 157555. 1643.88  32
  -2  -4   4 155610. 1759.19   5
   2  -4  -4 156715. 1652.42  25
   2   4  -4 160475. 1726.17   3
   2  -4  -4 158945. 1644.94  10
   2   4  -4 159804. 1606.80  25
  -2  -4   4 157642. 1653.03  16
  -2  -4   4 153916. 1177.10   9
  -2  -4   4 153546. 1539.16  24
  -2   4   4 156237. 1633.20  22
   2   4  -4 157849. 1597.50  23
  -2  -4   4 157626. 1179.03   1
   2  -4  -4 157572. 1655.80  27
  -2  -4   4 156659. 1553.52  29
   2  -4  -4 156915. 1636.39  34
   2   4  -3 7969.74 344.906  22
  -2  -4   3 8422.28 396.012  14
   2   4  -3 7805.66 333.776  35
   2   4  -3 8508.27 345.292  32
  -2   4   3 8635.45 378.066  22
   2  -4  -3 8839.32 387.729  26
  -2   4   3 8475.52 364.573  12
   2  -4  -3 8399.22 375.086  34
   2  -4  -3 8421.03 377.163  32
  -2   4   3 8146.56 367.186  20
   2   4  -3 8652.47 343.466  31
  -2   4   3 8205.48 369.910  21
   2  -4  -3 8318.03 383.023  11
  -2   4   3 8048.21 367.528  19
  -2  -4   3 8369.50 342.986  20
  -2  -4   3 8544.31 343.254  29
   2  -4  -3 8215.28 372.625  29
  -2  -4   3 8499.06 346.123  28
   2   4  -3 8058.51 385.734   3
  -2  -4   3 8127.69 338.228  19
   2  -4  -3 8081.35 370.499  28
   2  -4  -3 8484.33 379.955  27
   2   4  -3 8691.38 394.321  11
   2   4  -3 8836.16 360.280  30
   2   4  -3 8036.03 232.290  18
   2   4  -3 7989.45 388.813   7
   2   4  -3 8350.35 351.538  26
  -2  -4   3 7908.75 398.574   5
   2  -4  -3 9189.09 391.393  25
   2  -4  -3 8448.03 371.012  10
   2   4  -3 8161.60 347.543  25
  -2  -4   3 8398.80 378.995  16
   2  -4  -3 8538.76 377.975  33
  -2  -4   3 8428.78 340.506  24
  -2  -4   3 8614.86 319.143   9
   2   4  -3 8702.80 353.782  23
  -2   4   3 7933.17 327.680  15
  -2   4   3 8118.84 369.307  23
   2   4  -2 375355. 1946.14  22
   2  -4  -2 372930. 2166.75  33
  -2   4   2 378971. 2164.93  22
  -2  -4   2 367398. 1892.26  27
   2   4  -2 375291. 1945.50  21
   2   4  -2 366249. 1922.69  25
  -2   4   2 377009. 2168.60  12
   2  -4  -2 371217. 2176.36  32
  -2   4   2 375554. 2165.33  20
   2   4  -2 372955. 1943.07  30
   2  -4  -2 386969. 2129.60  11
  -2   4   2 377279. 2165.25  30
  -2   4   2 382099. 2227.02  18
   2  -4  -2 375001. 2162.14  28
  -2  -4   2 371018. 1900.77  29
   2   4  -2 380226. 1922.63  32
   2  -4  -2 366020. 4791.16   6
  -2  -4   2 370015. 1898.22  28
  -2  -4   2 374361. 1911.76  19
   2   4  -2 381800. 1927.74  31
   2   4  -2 375849. 1394.43  18
   2  -4  -2 371057. 2152.91  26
   2  -4  -2 374173. 2160.92  29
   2   4  -2 390130. 1952.44  35
   2   4  -2 352567. 5279.92  17
   2  -4  -2 367294. 2154.59  10
  -2  -4   2 371193. 2330.36   5
   2  -4  -2 369803. 2153.43  27
  -2  -4   2 397167. 2213.35  16
  -2   4   2 379061. 2171.58  21
  -2  -4   2 372485. 1905.08  24
  -2  -4   2 380047. 2118.82   9
   2  -4  -2 371499. 2153.15  24
   2   4  -2 389982. 2254.53   3
   2   4  -2 363819. 1913.73  23
  -2   4   2 366498. 1754.42  15
  -2   4   2 373752. 2150.75  23
   2  -4  -1 598.391 87.2878  15
   2   4  -1 665.203 127.287  23
  -2   4   1 721.087 163.506  23
  -2   4   1 710.170 63.6944  13
  -2  -4   1 693.148 161.104   4
  -2  -4   1 606.062 124.513  29
   2   4  -1 529.771 118.982  22
  -2  -4   1 770.460 132.068  27
   2   4  -1 572.442 119.526  21
  -2  -4   1 681.976 117.024  33
  -2   4   1 905.551 166.251  20
  -2   4   1 819.516 168.820  22
   2   4  -1 699.598 122.556  31
   2   4  -1 814.102 126.454  12
  -2   4   1 854.632 163.047  30
   2  -4  -1 791.946 167.427  29
  -2  -4   1 689.062 122.344  19
   2  -4  -1 764.022 164.160  28
  -2  -4   1 730.580 102.433  10
   2  -4  -1 710.273 163.928  27
  -2  -4   1 698.166 124.917  24
   2  -4  -1 554.462 156.826  26
   2   4  -1 847.750 54.8200  17
   2   4  -1 565.269 98.7286  10
   2  -4  -1 581.239 161.918  10
   2   4  -1 616.222 120.660  35
   2   4  -1 643.350 129.154  25
   2   4  -1 741.850 107.297   0
  -2   4   1 479.053 157.677  18
  -2  -4   1 663.662 129.133  28
  -2  -4   1 652.118 161.152  16
   2  -4  -1 687.267 156.977  24
  -2   4   1 686.070 80.0778   3
  -2   4   1 810.871 92.2365  15
  -2  -4   1 765.050 165.492   5
  -2   4   1 787.677 162.844  21
   2   4  -1 748.346 130.172  30
  -2  -4   1 767.452 168.860   9
  -2  -4   0 478485. 2506.07  14
  -2  -4   0 469896. 1978.34  29
  -2   4   0 473807. 2369.52  22
  -2   4   0 484691. 2401.18  21
  -2  -4   0 472997. 7933.15  24
  -2   4   0 473303. 6916.42   8
  -2  -4   0 480943. 2310.20   4
  -2  -4   0 469035. 1974.88  28
  -2  -4   0 471431. 1982.54  27
   2  -4   0 465475. 2368.91  29
   2   4   0 477631. 2199.99  12
   2   4   0 482703. 8150.88  30
   2  -4   0 469267. 2378.08  28
   2  -4   0 471474. 2392.57  19
   2  -4   0 469986. 2382.34  27
   2   4   0 481820. 5566.06   0
  -2  -4   0 481066. 5737.72  10
   2   4   0 481643. 8126.52  22
  -2   4   0 484822. 2434.85  18
  -2  -4   0 463466. 1968.64  26
   2  -4   0 472589. 2426.05  10
   2   4   0 450292. 5881.52  17
   2   4   0 448354. 5441.17  10
  -2  -4   0 488140. 8156.07  32
  -2   4   0 463537. 5295.02   3
  -2  -4   0 473433. 9033.07   5
   2  -4   0 474153. 2098.31  17
  -2   4   0 477466. 2393.22  30
   2   4   0 486775. 8275.06  35
  -2  -4   0 491224. 2360.41  16
   2   4   0 479082. 8131.82  21
   2   4   0 486097. 8201.64  20
   2  -4   0 473389. 2391.19  24
  -2  -4   0 481315. 8061.73  33
  -2   4   0 466668. 5317.79  15
  -2  -4   0 465242. 2582.34   9
  -2   4   0 469779. 2360.44  23
   2   4   0 484928. 8146.68  23
  -2   4   0 471568. 2373.93  25
  -2   4  -1 6542.26 210.477  15
  -2  -4  -1 7363.87 326.823  14
   2  -4   1 7008.22 339.071  29
  -2   4  -1 7061.05 336.800  22
   2   4   1 6749.51 281.278  21
  -2  -4  -1 5954.57 171.800   0
   2   4   1 7137.89 293.998  35
   2  -4   1 7505.70 351.409  27
  -2  -4  -1 7245.48 287.607  25
   2  -4   1 6677.75 334.621  19
   2   4   1 6996.14 320.110  12
  -2   4  -1 6433.67 208.648  11
  -2   4  -1 6446.46 322.940  30
   2   4   1 7397.51 294.444  19
  -2  -4  -1 6720.93 278.873  29
   2  -4   1 6471.60 327.458  28
  -2  -4  -1 6567.95 277.475  28
  -2   4  -1 5969.33 112.852   8
  -2  -4  -1 7109.32 296.270   2
  -2   4  -1 7278.88 349.358  18
  -2   4  -1 6535.82 327.554  21
  -2   4  -1 7119.39 224.631   3
  -2  -4  -1 7407.30 290.208  27
   2   4   1 6687.03 280.770  20
  -2  -4  -1 7194.23 297.756  13
   2  -4   1 6911.52 342.457  10
   2   4   1 6674.04 281.798  22
  -2  -4  -1 7305.95 289.709  26
  -2  -4  -1 6791.78 175.664  10
   2   4   1 7331.09 264.973  17
  -2   4  -1 7086.69 217.864   1
  -2  -4  -1 7112.41 289.587  34
   2  -4   1 7453.93 300.448  17
  -2  -4  -1 7065.75 272.010   5
  -2   4  -1 6725.50 335.203  25
  -2  -4  -1 6689.53 281.376  32
   2  -4   1 6995.78 337.689  24
  -2  -4  -1 7154.30 373.236   9
  -2  -4  -1 6802.55 282.443  33
  -2   4  -1 6973.80 334.475  23
   2   4   1 6537.17 280.265  23
   2   4   2 215107. 1639.23  23
  -2  -4  -2 221585. 1588.50  14
  -2   4  -2 219036. 1866.63  22
   2   4   2 213372. 1637.24  21
   2   4   2 214062. 1635.88  22
  -2  -4  -2 218668. 1601.35  13
  -2  -4  -2 220907. 1613.85   2
  -2  -4  -2 213595. 1616.04  33
  -2   4  -2 220396. 1871.38  26
  -2  -4  -2 215057. 1626.24  32
   2   4   2 215716. 1817.95  12
  -2  -4  -2 213005. 1605.34  26
   2   4   2 212955. 1639.77  20
  -2   4  -2 218416. 1864.97  30
  -2  -4  -2 216539. 1795.54   6
  -2  -4  -2 213329. 1254.14   5
   2   4   2 215550. 1648.02  19
   2  -4   2 214351. 1857.39  29
  -2  -4  -2 212325. 1606.37  29
   2  -4   2 222500. 1889.61  28
  -2   4  -2 220464. 1453.12   3
  -2   4  -2 214577. 1083.20  11
   2  -4   2 219257. 1874.58  19
  -2  -4  -2 214187. 1612.74  28
   2  -4   2 220188. 1875.37   5
  -2  -4  -2 214501. 1613.63  27
  -2   4  -2 215882. 1838.35  18
   2  -4   2 216773. 1884.73  10
   2   4   2 217077. 1634.64  17
  -2  -4  -2 211835. 1603.29  25
  -2  -4  -2 220187. 1173.59  10
   2  -4   2 219348. 1700.90  17
  -2   4  -2 217019. 1856.79  25
  -2  -4  -2 212971. 1614.94  34
   2  -4   2 223460. 1890.84  24
  -2  -4  -2 214394. 1941.13   9
  -2   4  -2 220297. 1868.88  23
   2  -4   2 213580. 1851.08  20
  -2  -4  -2 214974. 1624.71  31
   2   4   3 13363.1 485.154  23
  -2   4  -3 12665.8 527.123  22
   2  -4   3 13071.9 530.491  29
  -2  -4  -3 12756.8 373.658  14
  -2  -4  -3 12963.2 449.367   2
   2   4   3 12911.2 516.754  12
  -2  -4  -3 13142.3 477.195  34
  -2  -4  -3 13060.8 475.817  33
  -2   4  -3 13159.6 531.415   0
   2   4   3 13102.2 479.054  21
  -2  -4  -3 12221.4 461.235  32
  -2   4  -3 13151.4 521.297  32
  -2   4  -3 12282.4 312.874  11
  -2  -4  -3 12554.7 466.790  31
   2   4   3 14220.0 500.206  20
  -2  -4  -3 13288.6 517.875   6
  -2   4  -3 12418.7 510.810  18
   2   4   3 13672.6 490.461  19
  -2   4  -3 13101.5 438.691   3
  -2  -4  -3 13187.0 477.248  29
   2  -4   3 13724.7 541.369  28
   2  -4   3 12875.6 526.999  19
  -2  -4  -3 13509.4 482.847  28
  -2  -4  -3 13462.9 480.433  27
   2  -4   3 14014.6 559.107  10
  -2  -4  -3 13069.4 474.532  26
  -2   4  -3 12720.0 521.449  26
   2   4   3 13704.7 500.206  17
   2  -4   3 11994.0 511.430  20
  -2  -4  -3 12357.3 461.454  25
   2  -4   3 12820.4 486.350  17
  -2   4  -3 13061.3 529.678  30
  -2  -4  -3 11222.4 241.867   5
  -2   4  -3 12552.9 526.196  25
   2  -4   3 13284.1 513.093   5
  -2   4  -3 12620.2 519.207  35
  -2  -4  -3 13489.0 457.729  13
   2  -4   3 13236.2 528.506  24
  -2   4  -3 13849.7 536.579  31
   2   4   3 13545.3 490.582  22
  -2  -4  -3 11508.5 501.840   9
   2   4   3 12914.4 515.486  15
  -2   4  -3 12895.1 523.576  23
  -2  -4  -3 13342.4 362.028  10
   2   4   4 117330. 1546.01  23
  -2   4  -4 121761. 1693.62  22
   2   4   4 120656. 1656.42  12
  -2   4  -4 121096. 1668.83  35
   2  -4   4 123931. 1702.13  28
   2  -4   4 120662. 1675.48  20
  -2   4  -4 122095. 1672.81  33
  -2   4  -4 121527. 1682.19  25
  -2  -4  -4 118156. 1528.09  27
  -2  -4  -4 118876. 1538.81  32
   2  -4   4 124145. 1726.44  10
  -2  -4  -4 123167. 1568.04  31
  -2  -4  -4 120470. 1542.15  33
   2   4   4 119914. 1563.58  22
  -2   4  -4 119078. 1671.32  30
   2  -4   4 125239. 1707.47  29
   2   4   4 122691. 1589.55  19
   2   4   4 123958. 1669.27  15
  -2  -4  -4 119106. 1530.36  29
   2  -4   4 122206. 1689.91  19
  -2   4  -4 124592. 1683.22  32
  -2  -4  -4 116759. 1517.51  28
  -2   4  -4 123158. 1658.62  18
  -2  -4  -4 121363. 1457.00   2
  -2  -4  -4 116728. 1519.67  26
  -2  -4  -4 124388. 1675.47   6
  -2   4  -4 125993. 1708.61  26
   2   4   4 123156. 1647.87  17
   2  -4   4 123076. 1623.16  17
   2   4   4 120423. 1569.49  21
  -2  -4  -4 121401. 1553.14  25
  -2  -4  -4 120073. 1540.14  34
   2  -4   4 122601. 1578.17   5
  -2  -4  -4 121434. 1462.38  13
  -2   4  -4 124904. 1691.05  31
  -2   4  -4 118069. 1464.86   3
   2  -4   4 123071. 1694.09  24
   2   4   4 122541. 1588.12  20
  -2  -4  -4 117926. 1608.14   9
  -2   4  -4 122269. 1690.74  23
   2   4   5 35116.2 964.800  23
  -2  -4  -5 33559.7 867.709  13
  -2  -4  -5 33298.1 935.551  35
  -2   4  -5 33270.8 982.175  33
  -2  -4  -5 32324.5 915.343  31
   2   4   5 36057.5 981.925  24
  -2  -4  -5 32880.0 917.184  34
  -2  -4  -5 33617.2 934.175  33
  -2   4  -5 33752.1 987.018  27
[truncated: 642,347 more chars]
