# Supplementary material for: Crystal structure of ruthenocenecarbo­nitrile
Source: Acta Crystallogr E Crystallogr Commun. 2015 Mar 21;71(Pt 4):398–401. doi: 10.1107/S205698901500540X (PMC4438815; doi:10.1107/S205698901500540X)
Supplement: Supplementary file 2 [file e-71-00398-Isup2.hkl]

#
# h,k,l, Fc-squared, Fo-squared, sigma(Fo-squared), status flag
#
data_I
_shelx_title ' FSRCCN in P2(1)/m'
_shelx_refln_list_code          4
_shelx_F_calc_maximum      117.56
_exptl_crystal_F_000       252.00
_reflns_d_resolution_high  0.8107

loop_
 _space_group_symop_operation_xyz
 'x, y, z'
 '-x, y+1/2, -z'
 '-x, -y, -z'
 'x, -y-1/2, z'

_cell_length_a     7.2023
_cell_length_b     8.6802
_cell_length_c     7.2922
_cell_angle_alpha  90.000
_cell_angle_beta  106.497
_cell_angle_gamma  90.000

_shelx_F_squared_multiplier     1.000

loop_
 _refln_index_h
 _refln_index_k
 _refln_index_l
 _refln_F_squared_calc
 _refln_F_squared_meas
 _refln_F_squared_sigma
 _refln_observed_status
   2   0   0        667.55        652.19         1.58 o
   3   0   0       2014.12       1996.90         4.23 o
   4   0   0       3679.71       3761.54        10.80 o
   5   0   0       1677.96       1708.74         3.92 o
   6   0   0       2120.32       2201.41        17.90 o
   7   0   0       1748.33       1797.22        10.51 o
   8   0   0        853.16        844.77         9.24 o
   2   1   0         33.50         35.91         0.19 o
   4   1   0        117.06        121.78         0.82 o
   5   1   0         15.43         15.95         0.26 o
   6   1   0         88.77         92.80         1.37 o
   7   1   0        200.62        204.82         2.32 o
   8   1   0          7.48          7.30         1.23 o
   1   2   0       3575.92       3574.47         7.55 o
   2   2   0       5278.10       5188.76        19.18 o
   3   2   0       2985.79       2901.24         6.62 o
   4   2   0       2193.93       2147.73         6.76 o
   5   2   0       1242.61       1212.48         7.50 o
   6   2   0       2217.35       2235.44         6.33 o
   7   2   0       1799.49       1824.00        10.13 o
   8   2   0        772.54        770.13         7.51 o
   1   3   0          3.65          6.25         0.20 o
   2   3   0        281.85        303.62         1.04 o
   3   3   0          7.03          6.58         0.21 o
   4   3   0         96.66         96.01         0.77 o
   5   3   0         78.55         79.40         0.82 o
   6   3   0          7.21          7.07         0.52 o
   7   3   0          0.46          0.68         0.93 o
   8   3   0         54.92         51.16         1.99 o
   0   4   0       2836.93       2697.38         9.33 o
   1   4   0       2109.02       1995.75         4.33 o
   2   4   0       6630.99       6569.13        16.11 o
   3   4   0       2783.25       2865.94         9.09 o
   4   4   0       1528.09       1480.47         3.66 o
   5   4   0       1151.05       1129.85         4.04 o
   6   4   0       1651.93       1679.10         4.87 o
   7   4   0       1288.53       1281.93         6.97 o
   1   5   0          5.94          7.94         0.30 o
   2   5   0        520.64        525.28         2.05 o
   3   5   0         78.84         74.86         0.66 o
   4   5   0          5.82          6.45         0.32 o
   5   5   0          0.90          1.38         0.50 o
   6   5   0         28.99         26.17         0.81 o
   7   5   0          1.61          0.75         1.35 o
   0   6   0       2909.99       2791.91         7.08 o
   1   6   0       1607.72       1578.05         3.40 o
   2   6   0       2712.93       2784.44         4.65 o
   3   6   0       1528.61       1554.45         3.13 o
   4   6   0       1920.69       1904.14         5.45 o
   5   6   0       1529.17       1552.61         5.67 o
   6   6   0        730.77        719.38         3.59 o
   7   6   0        521.65        489.40         5.55 o
   1   7   0          4.35          3.93         0.43 o
   2   7   0        367.56        363.76         1.62 o
   3   7   0         83.67         85.83         0.95 o
   4   7   0         54.35         52.15         1.12 o
   5   7   0         21.29         18.89         0.98 o
   6   7   0         91.30         83.39         1.57 o
   0   8   0       2849.54       2970.84         8.11 o
   1   8   0       1167.35       1207.00         3.61 o
   2   8   0       1019.31       1022.31         3.40 o
   3   8   0        888.94        898.76         2.98 o
   4   8   0       1536.28       1538.44         5.65 o
   5   8   0       1118.16       1122.84         7.49 o
   1   9   0          0.26          0.00         0.63 o
   2   9   0         75.94         66.99         1.04 o
   3   9   0          7.60          5.85         0.67 o
   4   9   0          0.63          0.00         0.93 o
   0  10   0       1312.96       1393.31         7.79 o
   1  10   0        716.70        746.28         3.20 o
   2  10   0       1039.32       1013.93         3.82 o
   3  10   0        802.65        791.63         4.57 o
  -8   0   1          2.97          3.26         1.98 o
  -7   0   1         64.71         64.07         2.20 o
  -6   0   1         11.95         12.12         0.90 o
  -5   0   1         22.42         23.87         0.36 o
  -4   0   1         10.69          9.72         0.16 o
  -3   0   1          1.81          2.45         0.12 o
  -2   0   1         44.46         56.73         0.25 o
  -1   0   1        169.18        186.13         1.15 o
   1   0   1        501.62        512.95         2.50 o
   3   0   1        449.64        463.09         1.69 o
   4   0   1         13.87         13.33         0.42 o
   5   0   1         11.16         12.55         0.47 o
   6   0   1        236.34        239.36         4.47 o
   7   0   1        447.80        442.72         5.66 o
   8   0   1        120.88        110.91         3.43 o
  -8   1   1        702.97        715.09         5.93 o
  -7   1   1       1711.17       1771.75         6.17 o
  -6   1   1       1672.14       1737.18         7.97 o
  -5   1   1       3112.04       3191.85         8.09 o
  -4   1   1       5167.46       5360.53        13.11 o
  -3   1   1       5502.42       5584.00        15.56 o
  -1   1   1       5574.10       5566.98        31.07 o
   2   1   1       4121.81       3951.29        10.40 o
   3   1   1       4818.89       4714.07         8.71 o
   4   1   1       1787.18       1762.50         3.86 o
   5   1   1       1204.86       1169.41         2.87 o
   6   1   1       1390.56       1416.88         7.49 o
   7   1   1       1318.79       1337.32         6.81 o
   8   1   1        569.57        542.94         4.88 o
  -8   2   1         42.81         41.70         1.98 o
  -7   2   1         13.02         13.31         0.96 o
  -6   2   1          0.05          0.56         0.46 o
  -5   2   1         28.45         30.47         0.44 o
  -4   2   1          1.96          2.42         0.22 o
  -3   2   1          1.63          2.56         0.22 o
  -2   2   1         18.34         24.54         0.45 o
  -1   2   1        157.22        170.12         0.48 o
   0   2   1         28.52         32.26         0.30 o
   1   2   1        392.60        405.71         1.17 o
   3   2   1         63.21         60.16         0.42 o
   4   2   1        138.23        141.04         0.71 o
   5   2   1        130.75        130.05         0.84 o
   6   2   1        138.48        136.83         1.29 o
   7   2   1         44.59         46.26         1.50 o
   8   2   1         97.76         91.20         2.67 o
  -8   3   1        582.14        573.70         6.51 o
  -7   3   1       1718.59       1752.13        10.12 o
  -6   3   1       2222.95       2251.78         8.17 o
  -5   3   1       2043.16       2074.56         6.43 o
  -4   3   1       1157.29       1058.14         7.55 o
  -3   3   1       4598.13       4529.64        20.45 o
  -2   3   1       3697.51       3539.48         9.87 o
  -1   3   1       6672.42       6545.95        18.13 o
   0   3   1       1788.73       1752.22         4.95 o
   1   3   1       3713.36       3607.66        11.54 o
   2   3   1       4972.35       4922.98        13.34 o
   3   3   1       4570.86       4572.52        13.59 o
   4   3   1       1374.22       1348.47         3.44 o
   5   3   1        937.16        901.63         3.15 o
   6   3   1       1303.38       1290.72         4.47 o
   7   3   1       1365.49       1345.92         8.54 o
  -8   4   1         65.42         61.62         2.21 o
  -7   4   1         15.21         13.85         1.17 o
  -6   4   1         29.49         29.94         0.74 o
  -5   4   1          1.99          2.86         0.43 o
  -4   4   1         87.31         98.88         0.61 o
  -3   4   1          0.00          0.51         0.21 o
  -2   4   1          8.01         10.01         0.26 o
  -1   4   1        139.01        139.70         0.81 o
   0   4   1        372.10        410.17         1.24 o
   1   4   1         17.76         18.64         0.37 o
   2   4   1         93.57         94.04         0.72 o
   3   4   1        116.36        114.23         0.69 o
   4   4   1        136.52        136.42         0.84 o
   5   4   1        345.18        353.51         2.03 o
   6   4   1         63.28         62.51         1.06 o
   7   4   1         63.01         63.54         1.81 o
  -7   5   1       1027.09       1021.45         7.38 o
  -6   5   1       1358.98       1376.88         5.70 o
  -5   5   1       1644.49       1634.69         9.07 o
  -4   5   1        861.23        825.03         2.37 o
  -3   5   1       3060.37       3080.19         7.55 o
  -2   5   1       3077.93       3098.24         6.55 o
  -1   5   1       4154.92       4110.19         6.44 o
   1   5   1       2579.46       2434.76         6.50 o
   2   5   1       2543.77       2610.22         4.45 o
   3   5   1       2167.01       2208.26         4.52 o
   4   5   1       1626.19       1594.53         4.36 o
   5   5   1       1437.35       1410.26         5.05 o
   6   5   1        916.33        898.33         3.66 o
   7   5   1        897.06        872.59         9.64 o
  -7   6   1         94.13         90.66         2.69 o
  -6   6   1        185.80        183.12         1.91 o
  -5   6   1          4.84          4.30         0.67 o
  -4   6   1        194.54        199.68         1.35 o
  -3   6   1          0.79          1.22         0.35 o
  -2   6   1          5.41          4.68         0.37 o
  -1   6   1         83.96         81.47         0.67 o
   0   6   1        274.17        273.05         1.19 o
   1   6   1          2.86          2.06         0.32 o
   2   6   1        284.93        277.47         1.19 o
   3   6   1        338.61        337.25         1.57 o
   4   6   1         23.16         23.92         0.58 o
   5   6   1         74.47         75.50         1.28 o
   6   6   1         62.30         59.61         1.31 o
  -6   7   1        527.84        510.12         3.84 o
  -5   7   1       1424.85       1445.34         6.41 o
  -4   7   1       1458.66       1471.18         4.66 o
  -3   7   1       1913.14       1924.44         4.66 o
  -2   7   1        818.18        821.28         2.37 o
  -1   7   1       2088.48       2122.49         3.78 o
   0   7   1       2077.88       2089.65         5.29 o
   1   7   1       2218.57       2215.82         5.72 o
   2   7   1        962.91        985.19         3.55 o
   3   7   1        871.70        866.03         3.02 o
   4   7   1       1613.59       1627.92         6.76 o
   5   7   1       1566.05       1593.70         5.70 o
   6   7   1        602.59        570.63         4.51 o
  -5   8   1          0.35          0.00         0.92 o
  -4   8   1         98.97         94.64         1.52 o
  -3   8   1          0.35          0.00         0.54 o
  -2   8   1          2.91          1.11         0.51 o
  -1   8   1         41.84         43.08         0.77 o
   0   8   1        103.00         98.09         1.03 o
   1   8   1          0.02          0.00         0.50 o
   2   8   1        168.77        162.45         1.38 o
   3   8   1        225.18        218.68         1.58 o
   4   8   1          6.12          6.76         0.90 o
   5   8   1          9.26          7.89         0.93 o
  -4   9   1        939.15        962.04         5.66 o
  -3   9   1       1246.74       1231.74         5.19 o
  -2   9   1        517.94        502.88         2.48 o
  -1   9   1       1262.88       1271.72         3.67 o
   0   9   1       1264.07       1329.96         3.85 o
   1   9   1       1255.63       1286.76         3.89 o
   2   9   1        928.88        953.25         3.35 o
   3   9   1        939.23        943.40         3.42 o
   4   9   1        773.52        767.24         5.83 o
  -3  10   1          0.04          0.00         0.99 o
  -2  10   1          0.23          0.00         0.73 o
  -1  10   1         11.89          9.82         0.77 o
   0  10   1          0.13          0.00         0.71 o
   1  10   1         46.81         42.94         0.98 o
   2  10   1          1.31          0.00         0.71 o
  -8   0   2       1222.94       1286.52        16.86 o
  -7   0   2       1055.28       1118.98        10.38 o
  -6   0   2        671.23        706.43         4.41 o
  -4   0   2      13820.07      13736.71       149.89 o
  -3   0   2       6068.25       6089.63        23.63 o
  -2   0   2        443.70        408.74         0.96 o
  -1   0   2       1932.14       1889.37         8.19 o
   0   0   2       6327.64       6408.09        26.66 o
   1   0   2       3377.26       3329.64        10.63 o
   2   0   2       4558.88       4501.86        11.91 o
   3   0   2       3847.35       3884.90        14.09 o
   4   0   2       2312.86       2276.71         4.34 o
   5   0   2       1162.60       1135.86         3.76 o
   6   0   2       1593.01       1601.83         9.85 o
   7   0   2        282.10        273.40         5.33 o
  -8   1   2         12.66         12.90         1.60 o
  -7   1   2          1.41          0.68         0.84 o
  -6   1   2          1.16          1.04         0.46 o
  -5   1   2          5.30          4.65         0.28 o
  -4   1   2        109.81        116.02         0.68 o
  -3   1   2          9.33         12.46         0.16 o
  -2   1   2        205.64        219.42         0.61 o
  -1   1   2         49.43         55.44         0.40 o
   0   1   2        568.04        596.62         1.68 o
   1   1   2         15.62         17.03         0.34 o
   2   1   2        368.63        378.65         1.05 o
   3   1   2        589.46        586.16         2.00 o
   4   1   2        105.62        107.20         0.73 o
   5   1   2          6.25          6.39         0.35 o
   6   1   2        122.34        124.71         1.70 o
   7   1   2        344.40        341.13         4.19 o
  -8   2   2        778.31        806.47        11.60 o
  -7   2   2       1183.24       1239.90         6.87 o
  -6   2   2       1834.87       1880.25         7.34 o
  -5   2   2       1594.12       1643.37         4.08 o
  -4   2   2       5477.96       5717.91        18.39 o
  -3   2   2       3335.30       3254.15         8.09 o
  -2   2   2       3897.96       3744.43         8.75 o
  -1   2   2       4222.62       4127.20         9.20 o
   0   2   2       3200.20       3144.60         8.48 o
   1   2   2       1911.38       1806.96         4.85 o
   2   2   2       4570.46       4519.63        11.01 o
   3   2   2       4117.48       4201.31         7.97 o
   4   2   2       2044.53       2034.63         3.99 o
   5   2   2        933.74        903.67         2.42 o
   6   2   2       1502.86       1475.15         6.85 o
   7   2   2        378.22        365.40         4.33 o
  -8   3   2         17.66         16.46         1.44 o
  -7   3   2          1.50          0.64         0.89 o
  -6   3   2          6.87          6.50         0.53 o
  -5   3   2          4.30          3.65         0.37 o
  -4   3   2         61.64         59.02         0.56 o
  -3   3   2         23.07         24.86         0.26 o
  -2   3   2        566.74        594.26         1.33 o
  -1   3   2         11.20         11.20         0.32 o
   0   3   2        304.78        310.70         1.36 o
   1   3   2        176.08        181.22         0.89 o
   2   3   2         79.89         80.05         0.64 o
   3   3   2          0.47          1.58         0.21 o
   4   3   2        154.94        156.85         0.96 o
   5   3   2        620.36        619.43         3.58 o
   6   3   2        190.66        193.21         1.81 o
   7   3   2          0.73          0.07         1.16 o
  -8   4   2        568.35        574.48         9.16 o
  -7   4   2       1116.25       1146.63         9.79 o
  -6   4   2       2772.57       2813.74        11.40 o
  -5   4   2       1410.75       1423.23         4.11 o
  -4   4   2       1548.94       1503.63         4.68 o
  -3   4   2       1655.68       1587.29         4.89 o
  -2   4   2       5226.51       5205.35        13.61 o
  -1   4   2       4042.70       4020.76         7.36 o
   0   4   2       2173.56       2013.81         5.76 o
   1   4   2       1779.28       1615.03         4.33 o
   2   4   2       3004.12       3002.89         6.13 o
   3   4   2       2661.39       2751.66         6.73 o
   4   4   2       1679.33       1686.40         3.91 o
   5   4   2        760.61        746.83         3.45 o
   6   4   2       1237.83       1232.99         6.27 o
   7   4   2        572.35        538.82         6.25 o
  -7   5   2         14.02         14.54         1.35 o
  -6   5   2        115.42        118.05         1.66 o
  -5   5   2          1.52          0.66         0.57 o
  -4   5   2         50.78         51.06         0.56 o
  -3   5   2         25.04         26.35         0.43 o
  -2   5   2        672.80        692.24         1.88 o
  -1   5   2        167.13        157.60         0.94 o
   0   5   2          2.69          2.84         0.31 o
   1   5   2          0.99          2.47         0.27 o
   2   5   2        124.87        122.07         0.81 o
   3   5   2         11.12         11.90         0.44 o
   4   5   2        133.27        130.01         1.05 o
   5   5   2        748.52        757.89         3.82 o
   6   5   2        160.94        166.31         1.91 o
  -7   6   2        752.50        753.87         8.16 o
  -6   6   2       1394.66       1379.12         5.32 o
  -5   6   2       1066.11       1073.91         3.80 o
  -4   6   2       1774.16       1732.19         5.70 o
  -3   6   2       1404.89       1394.40         2.84 o
  -2   6   2       2204.85       2251.06         5.78 o
  -1   6   2       1928.77       1980.44         5.28 o
   0   6   2       2379.79       2283.77         5.75 o
   1   6   2       2443.62       2389.89         5.52 o
   2   6   2       1311.63       1327.94         4.34 o
   3   6   2        780.86        782.36         2.40 o
   4   6   2       1419.44       1416.20         5.48 o
   5   6   2       1022.74       1036.34         4.46 o
   6   6   2        958.94        934.81         6.09 o
  -6   7   2        167.89        169.73         1.91 o
  -5   7   2          0.61          0.27         0.75 o
  -4   7   2         43.54         39.88         0.96 o
  -3   7   2         14.67         13.59         0.58 o
  -2   7   2        410.45        413.95         1.76 o
  -1   7   2        159.76        151.57         1.13 o
   0   7   2          7.69          7.05         0.48 o
   1   7   2         48.35         44.90         0.74 o
   2   7   2        165.59        159.66         1.26 o
   3   7   2        158.75        154.49         1.25 o
   4   7   2         75.00         76.39         1.33 o
   5   7   2        199.69        195.38         2.24 o
  -5   8   2        718.85        717.65         3.83 o
  -4   8   2       1940.25       1961.36         7.34 o
  -3   8   2       1203.04       1222.19         4.32 o
  -2   8   2        859.26        857.37         3.44 o
  -1   8   2        951.59        965.93         3.51 o
   0   8   2       1751.38       1795.18         4.59 o
   1   8   2       1726.30       1777.67         5.04 o
   2   8   2        880.14        897.42         3.20 o
   3   8   2        631.52        612.02         2.60 o
   4   8   2        975.46        975.12         4.87 o
  -4   9   2         18.84         18.76         1.12 o
  -3   9   2          2.16          1.85         0.66 o
  -2   9   2        112.24        103.69         1.28 o
  -1   9   2         22.66         21.66         0.76 o
   0   9   2         13.23         14.13         0.68 o
   1   9   2          4.37          5.27         0.65 o
   2   9   2         69.08         66.59         1.10 o
   3   9   2         65.85         59.32         1.04 o
  -2  10   2        894.84        868.99         3.53 o
  -1  10   2        933.82        945.22         4.64 o
   0  10   2        593.58        584.41         2.94 o
   1  10   2        492.02        471.38         2.72 o
  -8   0   3          0.89          0.00         2.06 o
  -7   0   3         19.49         19.66         1.37 o
  -6   0   3         19.19         18.50         1.16 o
  -5   0   3         88.95         89.89         0.68 o
  -4   0   3          8.02          8.37         0.32 o
  -3   0   3        450.60        470.76         1.86 o
  -2   0   3         17.41         18.11         0.44 o
  -1   0   3        812.63        844.63         2.25 o
   0   0   3         39.34         32.16         0.57 o
   1   0   3         28.15         35.06         0.62 o
   2   0   3        294.44        288.07         1.63 o
   3   0   3       1404.55       1401.34         5.97 o
   4   0   3        298.84        306.35         1.97 o
   5   0   3         19.23         19.13         0.77 o
   6   0   3         13.27         12.26         1.81 o
   7   0   3        544.73        529.95         8.30 o
  -8   1   3       1692.77       1732.14        11.88 o
  -7   1   3       1891.25       2003.85        12.44 o
  -6   1   3        166.44        180.21         1.85 o
  -5   1   3       1269.22       1277.76         3.37 o
  -4   1   3       5381.66       5484.54        10.12 o
  -3   1   3       4730.98       4757.83        10.58 o
  -2   1   3       3843.26       3776.69         7.85 o
  -1   1   3       5110.37       4975.51        12.08 o
   0   1   3       2967.52       2887.81         7.38 o
   1   1   3       1844.18       1680.44         5.67 o
   2   1   3       2262.23       2239.53         5.10 o
   3   1   3       2809.36       2858.14         4.84 o
   4   1   3       1098.80       1125.01         2.53 o
   5   1   3       2274.21       2281.52         6.12 o
   6   1   3       1107.15       1096.29         9.07 o
   7   1   3        367.15        350.63         6.11 o
  -8   2   3          1.04          0.32         1.15 o
  -7   2   3         19.06         17.09         1.13 o
  -6   2   3          7.37          7.27         0.54 o
  -5   2   3        106.79        111.44         0.89 o
  -4   2   3          1.27          2.55         0.16 o
  -3   2   3        319.65        333.49         1.06 o
  -2   2   3          3.01          3.63         0.27 o
  -1   2   3        154.71        146.42         0.77 o
   0   2   3        205.87        203.67         1.01 o
   1   2   3        437.22        419.53         2.32 o
   2   2   3        239.88        233.22         1.04 o
   3   2   3        226.94        238.41         1.11 o
   4   2   3        147.10        149.90         1.01 o
   5   2   3        335.07        330.49         1.63 o
   6   2   3         97.76         94.01         1.34 o
   7   2   3        253.53        249.93         4.17 o
  -8   3   3        501.42        520.23         6.46 o
  -7   3   3       1425.74       1476.79         7.10 o
  -6   3   3       1628.01       1647.35         6.12 o
  -5   3   3       2250.57       2305.01         8.49 o
  -4   3   3       1644.42       1661.75         3.65 o
  -3   3   3       1910.89       1845.19         5.78 o
  -2   3   3       4399.84       4339.48         8.56 o
  -1   3   3       5172.43       5163.09         7.70 o
   0   3   3       2192.69       2060.53         5.76 o
   2   3   3       1983.82       1981.29         3.69 o
   3   3   3       2898.17       2956.35         6.64 o
   4   3   3       1037.79       1069.32         3.29 o
   5   3   3       1502.65       1507.40         6.18 o
   6   3   3        824.81        808.99         4.82 o
  -8   4   3         17.21         15.77         1.43 o
  -7   4   3         16.58         16.77         1.27 o
  -6   4   3          4.74          3.90         0.60 o
  -5   4   3        133.34        134.90         1.31 o
  -4   4   3         78.62         82.29         0.68 o
  -3   4   3         26.25         26.91         0.43 o
  -2   4   3        113.23        115.84         0.80 o
  -1   4   3        286.36        280.07         1.12 o
   0   4   3        168.51        167.30         0.92 o
   1   4   3        716.44        689.13         2.01 o
   2   4   3        175.97        178.95         0.98 o
   3   4   3         19.09         18.29         0.51 o
   4   4   3         47.41         44.65         0.71 o
   5   4   3        932.60        931.67         4.87 o
   6   4   3        217.49        211.61         2.10 o
  -7   5   3       1093.02       1091.69         6.52 o
  -6   5   3       1631.51       1656.22         7.12 o
  -5   5   3       1946.37       1986.24         6.65 o
  -4   5   3       1216.74       1183.34         3.12 o
  -3   5   3       1490.70       1422.77         4.35 o
  -2   5   3       2422.22       2471.16         4.53 o
  -1   5   3       2217.82       2298.61         4.28 o
   0   5   3       2154.99       2108.02         4.69 o
   1   5   3       2097.74       2030.26         3.95 o
   2   5   3       1419.17       1429.56         3.51 o
   3   5   3       1671.38       1706.10         4.49 o
   4   5   3        859.35        872.47         3.15 o
   5   5   3        981.05        984.21         4.29 o
   6   5   3        525.13        511.59         3.90 o
  -7   6   3         13.45         11.95         1.29 o
  -6   6   3         11.46          9.64         0.81 o
  -5   6   3        113.39        111.10         1.47 o
  -4   6   3         97.83         99.88         1.09 o
  -3   6   3          1.58          2.02         0.42 o
  -2   6   3        231.92        242.68         1.34 o
  -1   6   3        567.99        558.03         2.10 o
   0   6   3         55.28         56.02         0.72 o
   1   6   3        161.06        161.98         1.07 o
   2   6   3        129.35        127.93         1.06 o
   3   6   3          1.05          1.73         0.47 o
   4   6   3         64.63         61.63         0.94 o
   5   6   3        440.60        431.30         3.12 o
  -6   7   3        559.52        539.01         4.29 o
  -5   7   3       1027.17       1020.67         4.33 o
  -4   7   3       1652.99       1674.20         5.84 o
  -3   7   3       1666.43       1667.26         4.29 o
  -2   7   3       1036.80       1047.76         3.05 o
  -1   7   3        745.79        752.90         2.57 o
   0   7   3       1806.84       1823.16         4.41 o
   1   7   3       2303.29       2396.88         6.26 o
   2   7   3        963.06        966.34         3.20 o
   3   7   3        813.95        788.34         3.11 o
   4   7   3        621.35        614.56         3.99 o
  -5   8   3         65.59         61.24         1.38 o
  -4   8   3         34.31         33.47         1.15 o
  -3   8   3          0.10          0.28         0.57 o
  -2   8   3        137.05        139.92         1.32 o
  -1   8   3        356.11        345.20         1.90 o
   0   8   3         29.66         30.04         0.76 o
   1   8   3         23.52         26.04         0.80 o
   2   8   3        100.19         98.66         1.24 o
   3   8   3         81.13         73.72         1.16 o
   4   8   3         84.17         78.95         1.71 o
  -4   9   3       1048.38       1052.08         6.08 o
  -3   9   3        989.75        981.36         4.90 o
  -2   9   3        952.00        951.03         3.59 o
  -1   9   3        887.02        919.30         3.48 o
   0   9   3        891.68        906.49         3.60 o
   1   9   3        779.75        803.05         3.38 o
   2   9   3        725.34        711.21         3.26 o
  -1  10   3         18.39         15.59         0.89 o
   0  10   3         52.78         48.93         1.11 o
  -8   0   4       3110.39       3082.95        20.92 o
  -7   0   4       2517.73       2605.51        23.86 o
  -6   0   4        360.86        392.08         4.49 o
  -5   0   4       1037.33       1044.04         3.56 o
  -4   0   4       2369.02       2431.04         8.67 o
  -3   0   4       2562.44       2552.51         5.63 o
  -2   0   4       3022.43       2954.08         5.28 o
  -1   0   4       4205.14       4179.71        10.89 o
   0   0   4       3137.95       3044.55         8.14 o
   1   0   4       1738.55       1616.92         5.65 o
   2   0   4       2503.87       2434.00         6.90 o
   3   0   4        658.61        685.37         3.90 o
   4   0   4        789.51        789.09         3.68 o
   5   0   4       1585.16       1577.74         8.77 o
   6   0   4       1069.10       1025.09        10.33 o
  -8   1   4         69.04         62.70         2.49 o
  -7   1   4          1.84          2.74         0.97 o
  -6   1   4         73.22         77.68         1.42 o
  -5   1   4          0.51          1.35         0.23 o
  -4   1   4        218.73        222.88         0.94 o
  -3   1   4         60.10         62.31         0.53 o
  -2   1   4        332.17        332.22         1.42 o
  -1   1   4        710.60        714.37         2.41 o
   0   1   4        392.51        385.49         1.64 o
   1   1   4          0.47          2.03         0.29 o
   2   1   4        316.30        306.50         1.36 o
   3   1   4        464.60        470.58         1.78 o
   4   1   4        768.39        770.36         2.79 o
   5   1   4         36.89         38.85         0.78 o
   6   1   4        211.13        203.35         3.30 o
  -8   2   4       1548.98       1557.47        13.88 o
  -7   2   4       1562.70       1611.24        12.55 o
  -6   2   4       1078.23       1127.56         7.67 o
  -5   2   4       1905.35       1973.30         5.43 o
  -4   2   4       1549.16       1569.16         4.49 o
  -3   2   4       1528.51       1488.41         4.73 o
  -2   2   4       3008.25       3010.29         5.95 o
  -1   2   4       4717.63       4737.50        10.58 o
   0   2   4       2810.24       2703.53         7.00 o
   1   2   4       1274.86       1194.10         4.17 o
   2   2   4       2254.92       2201.58         4.79 o
   3   2   4        790.19        809.08         2.39 o
   4   2   4        841.46        836.67         2.62 o
   5   2   4       1295.95       1275.22         5.04 o
   6   2   4        938.38        910.75         5.89 o
  -8   3   4         41.85         37.15         1.78 o
  -7   3   4          0.74          0.00         1.21 o
  -6   3   4        167.76        163.60         1.39 o
  -5   3   4         36.95         36.74         0.70 o
  -4   3   4        131.24        134.83         0.83 o
  -3   3   4        128.36        133.19         0.85 o
  -2   3   4        164.67        160.19         0.95 o
  -1   3   4          5.10          9.31         0.43 o
   0   3   4        271.58        273.81         1.37 o
   1   3   4        788.22        753.90         2.16 o
   2   3   4        652.58        649.46         2.04 o
   3   3   4          0.32          1.19         0.44 o
   4   3   4        213.17        213.33         1.42 o
   5   3   4        237.62        232.18         1.87 o
   6   3   4        419.23        395.75         2.91 o
  -8   4   4        498.01        504.62         7.58 o
  -7   4   4        763.17        784.56         7.00 o
  -6   4   4       1702.25       1724.23         8.74 o
  -5   4   4       2297.03       2342.99         9.62 o
  -4   4   4       1146.25       1126.91         2.53 o
  -3   4   4       1312.31       1261.33         2.76 o
  -2   4   4       2163.99       2176.12         4.36 o
  -1   4   4       2977.83       3067.14         9.78 o
   0   4   4       2161.44       2166.41         4.90 o
   1   4   4        943.65        924.64         2.40 o
   2   4   4       1667.21       1683.91         4.35 o
   3   4   4       1118.00       1140.02         3.04 o
   4   4   4       1045.82       1037.74         3.64 o
   5   4   4        738.20        746.24         3.88 o
  -7   5   4          5.74          3.99         1.30 o
  -6   5   4        254.61        245.37         2.07 o
  -5   5   4        166.46        172.47         1.64 o
  -4   5   4         15.55         14.16         0.48 o
  -3   5   4          0.17          1.45         0.38 o
  -2   5   4        157.13        155.28         1.05 o
  -1   5   4         30.15         32.94         0.59 o
   0   5   4        191.53        198.19         1.20 o
   1   5   4        918.31        916.49         2.58 o
   2   5   4        580.04        598.49         2.24 o
   3   5   4          9.55          7.45         0.56 o
   4   5   4        162.71        165.11         1.39 o
   5   5   4        155.21        146.83         1.98 o
  -7   6   4        770.45        759.88         8.07 o
  -6   6   4        862.30        858.85         4.76 o
  -5   6   4       1184.81       1178.36         6.13 o
  -4   6   4       1354.27       1356.89         4.41 o
  -3   6   4       2012.99       2009.21         4.50 o
  -2   6   4       1169.20       1187.09         3.16 o
  -1   6   4        771.47        781.44         2.63 o
   0   6   4       1503.83       1531.04         3.55 o
   1   6   4       1379.04       1448.06         3.55 o
   2   6   4       1328.43       1373.14         3.53 o
   3   6   4        827.06        834.76         3.01 o
   4   6   4        926.34        918.21         6.02 o
  -6   7   4        193.44        183.08         2.07 o
  -5   7   4        179.84        180.38         2.00 o
  -4   7   4          1.28          0.83         0.72 o
  -3   7   4         29.63         29.49         0.72 o
  -2   7   4        141.54        144.68         1.29 o
  -1   7   4        208.28        201.75         1.49 o
   0   7   4        144.37        147.23         1.26 o
   1   7   4        246.82        253.16         1.74 o
   2   7   4        262.43        263.35         1.90 o
   3   7   4         51.16         51.52         1.02 o
   4   7   4        306.33        314.24         3.08 o
  -5   8   4        603.27        585.31         3.68 o
  -4   8   4       1054.85       1062.00         5.03 o
  -3   8   4       1544.98       1540.52         4.62 o
  -2   8   4        840.24        849.30         3.37 o
  -1   8   4        594.40        582.13         2.67 o
   0   8   4       1001.26       1045.96         3.89 o
   1   8   4        914.93        996.69         3.70 o
   2   8   4        959.95        987.64         3.77 o
   3   8   4        549.82        505.02         3.66 o
  -3   9   4          7.27          5.79         0.92 o
  -2   9   4         73.02         70.83         1.17 o
  -1   9   4         94.30         88.75         1.27 o
   0   9   4         88.45         86.37         1.33 o
   1   9   4        113.74        122.63         1.53 o
  -8   0   5         23.90         24.77         2.57 o
  -7   0   5        143.17        146.05         3.36 o
  -6   0   5         47.91         51.33         2.08 o
  -5   0   5        201.23        196.47         1.91 o
  -4   0   5        121.59        126.81         1.23 o
  -3   0   5          2.86          2.45         0.45 o
  -2   0   5        150.32        148.23         1.36 o
  -1   0   5       1690.01       1708.15         7.61 o
   0   0   5        481.39        488.84         2.21 o
   1   0   5        127.56        119.50         1.27 o
   2   0   5          4.35          6.91         0.75 o
   3   0   5        914.55        914.16         4.11 o
   4   0   5        397.73        398.30         2.89 o
   5   0   5        284.34        286.50         2.73 o
  -8   1   5       1831.62       1763.18        11.19 o
  -7   1   5       1541.43       1574.72         7.59 o
  -6   1   5       1458.37       1517.51         7.55 o
  -5   1   5       1678.94       1699.31         4.59 o
  -4   1   5       1749.48       1750.63         3.51 o
  -3   1   5       1085.03       1056.47         2.47 o
  -2   1   5       1729.30       1726.79         3.85 o
  -1   1   5       2518.81       2590.86         4.92 o
   0   1   5       1484.00       1495.66         3.18 o
   1   1   5       2526.84       2488.07         6.14 o
   2   1   5       2113.31       2125.46         6.00 o
   3   1   5        486.82        508.09         2.13 o
   4   1   5        498.90        493.47         2.33 o
   5   1   5        665.18        637.16         2.85 o
  -8   2   5          7.22          6.65         1.48 o
  -7   2   5         91.70         90.44         2.27 o
  -6   2   5         49.45         49.72         1.42 o
  -5   2   5         97.85         97.53         1.05 o
  -4   2   5        151.39        152.77         0.96 o
  -3   2   5        284.37        287.12         1.34 o
  -2   2   5        212.71        216.64         1.17 o
  -1   2   5        380.73        391.52         1.71 o
   0   2   5        154.99        167.26         1.02 o
   1   2   5        679.89        664.66         2.31 o
   2   2   5        163.70        170.00         1.22 o
   3   2   5        479.19        480.72         2.13 o
   4   2   5        160.27        158.64         1.38 o
   5   2   5        338.91        334.94         2.08 o
  -8   3   5        783.31        776.15         7.61 o
  -7   3   5        600.34        619.21         5.65 o
  -6   3   5       1717.20       1728.89         9.20 o
  -5   3   5       2114.15       2160.02         7.69 o
  -4   3   5       1463.01       1459.39         3.62 o
  -3   3   5        702.09        682.31         2.15 o
  -2   3   5       1463.77       1463.91         3.45 o
  -1   3   5       2756.09       2785.32         5.34 o
   0   3   5       1474.70       1497.08         3.20 o
   1   3   5       1568.76       1585.49         3.47 o
   2   3   5       1420.05       1457.86         4.05 o
   3   3   5        707.78        721.87         2.69 o
   4   3   5        668.92        651.30         2.68 o
   5   3   5        533.67        530.74         3.93 o
  -7   4   5          6.61          7.43         1.39 o
  -6   4   5         96.29         94.68         1.28 o
  -5   4   5        169.62        166.40         1.56 o
  -4   4   5        133.76        134.61         1.00 o
  -3   4   5        489.17        488.88         1.90 o
  -2   4   5        234.49        231.76         1.28 o
  -1   4   5          0.91          2.84         0.42 o
   0   4   5         11.34         14.80         0.54 o
   1   4   5       1373.82       1369.58         3.27 o
   2   4   5        451.36        461.78         2.06 o
   3   4   5        222.44        234.17         1.57 o
   4   4   5         75.38         76.87         1.10 o
  -7   5   5        530.18        533.98         7.78 o
  -6   5   5       1167.58       1151.74         5.04 o
  -5   5   5       1074.01       1094.48         4.65 o
  -4   5   5       1341.80       1323.31         3.91 o
  -3   5   5       1367.52       1366.06         4.60 o
  -2   5   5       1220.66       1231.80         5.13 o
  -1   5   5       1541.64       1560.17         4.97 o
   0   5   5       1129.20       1148.00         3.20 o
   1   5   5       1005.58       1050.82         3.10 o
   2   5   5        822.48        863.27         3.00 o
   3   5   5        814.38        818.79         2.98 o
   4   5   5        844.78        819.54         4.83 o
  -6   6   5        137.98        136.80         1.80 o
  -5   6   5        372.51        371.33         2.65 o
  -4   6   5         84.56         79.89         1.30 o
  -3   6   5        132.86        132.67         1.19 o
  -2   6   5        157.47        156.36         1.33 o
  -1   6   5         21.86         23.14         0.69 o
   0   6   5         29.66         31.45         0.76 o
   1   6   5        688.68        704.00         2.85 o
   2   6   5        163.26        160.51         1.49 o
   3   6   5        386.41        401.46         2.36 o
  -5   7   5        337.23        329.25         2.68 o
  -4   7   5       1081.42       1073.56         6.73 o
  -3   7   5       1729.18       1763.39         5.38 o
  -2   7   5        966.57        973.57         3.27 o
  -1   7   5        710.61        693.32         2.91 o
   0   7   5        711.04        710.79         2.91 o
   1   7   5        866.90        925.54         3.52 o
   2   7   5        636.43        660.54         3.45 o
  -4   8   5         62.04         56.28         1.39 o
  -3   8   5         28.19         28.55         0.88 o
  -2   8   5         93.42         90.22         1.24 o
  -1   8   5        134.02        125.40         1.41 o
   0   8   5         80.93         80.59         1.25 o
   1   8   5        241.04        254.99         2.11 o
  -8   0   6        778.89        767.70         9.04 o
  -7   0   6       1042.97       1037.94         8.87 o
  -6   0   6       1061.83       1119.04         9.48 o
  -5   0   6       1814.68       1829.11         5.68 o
  -4   0   6       1586.64       1617.71         4.74 o
  -3   0   6       1266.10       1236.86         4.70 o
  -2   0   6       1645.19       1651.72         4.93 o
  -1   0   6        851.73        871.50         3.53 o
   0   0   6        511.94        527.82         2.86 o
   1   0   6       2061.20       2072.55         8.80 o
   2   0   6       1445.60       1500.01         6.92 o
   3   0   6        815.42        838.49         4.83 o
   4   0   6        530.85        551.75         4.07 o
  -7   1   6         76.15         75.74         2.16 o
  -6   1   6        109.53        110.53         2.24 o
  -5   1   6        358.84        352.89         1.73 o
  -4   1   6        321.56        326.67         1.54 o
  -3   1   6         11.22          9.83         0.48 o
  -2   1   6        260.26        261.82         1.37 o
  -1   1   6        430.61        444.70         1.76 o
   0   1   6       1019.67       1006.12         2.76 o
   1   1   6        113.52        119.78         1.17 o
   2   1   6        286.48        304.71         1.82 o
   3   1   6        289.71        286.77         1.91 o
   4   1   6        375.86        380.74         2.33 o
  -7   2   6        632.57        644.44         8.96 o
  -6   2   6       1045.79       1067.15         9.10 o
  -5   2   6       2111.16       2116.18         8.53 o
  -4   2   6       1551.24       1574.00         4.69 o
  -3   2   6        902.17        881.57         3.04 o
  -2   2   6       1407.66       1400.18         3.46 o
  -1   2   6       1022.68       1039.77         3.04 o
   0   2   6        617.62        627.81         2.52 o
   1   2   6       1705.64       1722.81         4.78 o
   2   2   6       1188.93       1259.36         3.72 o
   3   2   6        819.33        828.02         3.22 o
   4   2   6        432.37        423.17         2.60 o
  -7   3   6         75.29         72.54         2.29 o
  -6   3   6         89.95         89.56         1.94 o
  -5   3   6         39.12         37.94         0.89 o
  -4   3   6        163.21        162.18         1.18 o
  -3   3   6        528.28        530.89         2.19 o
  -2   3   6        735.37        738.67         2.51 o
  -1   3   6          6.05          8.34         0.52 o
   0   3   6        208.63        215.67         1.44 o
   1   3   6        343.78        346.51         1.84 o
   2   3   6        659.50        685.44         2.81 o
   3   3   6        213.75        209.42         1.69 o
   4   3   6        234.59        219.67         1.92 o
  -7   4   6        520.45        522.04         6.75 o
  -6   4   6        870.37        857.98         6.56 o
  -5   4   6       1523.57       1502.13         7.09 o
  -4   4   6       1284.51       1274.47         3.64 o
  -3   4   6        707.24        699.42         2.44 o
  -2   4   6       1029.38       1040.21         3.00 o
  -1   4   6       1294.48       1295.84         4.20 o
   0   4   6        948.34        957.27         3.15 o
   1   4   6       1020.87       1055.28         3.21 o
   2   4   6        601.29        655.63         2.90 o
   3   4   6        781.04        785.96         3.83 o
  -6   5   6         77.19         74.04         1.38 o
  -5   5   6         49.30         44.52         1.12 o
  -4   5   6        113.97        112.08         1.25 o
  -3   5   6        637.63        640.48         2.52 o
  -2   5   6        745.21        751.59         2.77 o
  -1   5   6          0.47          1.69         0.55 o
   0   5   6        137.23        146.08         1.34 o
   1   5   6        225.01        221.77         1.66 o
   2   5   6        322.05        319.07         2.10 o
   3   5   6        248.65        247.66         2.10 o
  -5   6   6        439.34        425.14         3.01 o
  -4   6   6        832.04        818.08         3.76 o
  -3   6   6       1049.43       1052.45         3.44 o
  -2   6   6        964.87        984.43         3.43 o
  -1   6   6        902.50        900.52         3.42 o
   0   6   6        818.26        819.45         3.07 o
   1   6   6        734.30        754.92         3.23 o
   2   6   6        351.86        349.09         2.32 o
  -4   7   6        125.39        120.77         1.74 o
  -3   7   6        193.19        189.84         1.63 o
  -2   7   6        328.98        327.19         2.09 o
  -1   7   6         63.19         61.33         1.09 o
   0   7   6        334.99        349.30         2.36 o
   1   7   6         58.24         57.55         1.16 o
  -7   0   7         10.44         13.01         1.92 o
  -6   0   7         63.89         60.08         2.93 o
  -5   0   7        743.45        739.71         4.60 o
  -4   0   7        432.26        429.21         2.83 o
  -3   0   7        137.82        134.07         1.75 o
  -2   0   7         14.75         14.63         0.91 o
  -1   0   7        684.12        693.79         3.55 o
   0   0   7        611.49        600.73         3.44 o
   1   0   7        352.49        373.10         2.96 o
   2   0   7        243.77        238.46         2.55 o
   3   0   7        294.03        289.26         3.09 o
  -7   1   7        425.71        433.31         4.90 o
  -6   1   7        681.81        684.17         5.78 o
  -5   1   7       1098.25       1095.70         5.35 o
  -4   1   7        948.80        939.92         2.95 o
  -3   1   7       1326.73       1326.35         3.56 o
  -2   1   7       2000.16       2014.90         5.67 o
  -1   1   7        397.32        406.12         1.97 o
   0   1   7        476.37        478.65         2.19 o
   1   1   7        599.33        611.20         2.71 o
   2   1   7        778.19        785.80         3.43 o
   3   1   7        400.82        398.49         2.43 o
  -7   2   7        101.45        102.57         2.88 o
  -6   2   7        123.17        125.59         2.61 o
  -5   2   7        227.63        225.02         1.94 o
  -4   2   7        137.10        133.83         1.25 o
  -3   2   7        471.01        465.39         2.15 o
  -2   2   7        226.93        224.95         1.59 o
  -1   2   7        407.00        413.15         2.06 o
   0   2   7        251.38        241.58         1.68 o
   1   2   7        373.37        392.78         2.22 o
   2   2   7        352.62        371.31         2.32 o
   3   2   7        282.02        285.18         2.25 o
  -6   3   7        578.04        589.62         5.61 o
  -5   3   7       1294.94       1276.17         5.30 o
  -4   3   7       1064.71       1044.00         3.31 o
  -3   3   7        806.53        802.90         2.97 o
  -2   3   7       1239.97       1258.90         3.70 o
  -1   3   7        556.34        553.37         2.49 o
   0   3   7        741.40        712.69         3.07 o
   1   3   7        503.05        518.90         3.43 o
   2   3   7        764.88        808.56         3.74 o
  -6   4   7        185.32        175.75         2.64 o
  -5   4   7          6.91          6.67         0.78 o
  -4   4   7          3.14          2.91         0.56 o
  -3   4   7        882.86        881.23         3.14 o
  -2   4   7        596.71        589.11         2.70 o
  -1   4   7        237.36        242.66         1.81 o
   0   4   7        112.19        114.64         1.30 o
   1   4   7        311.38        327.80         2.09 o
   2   4   7        267.77        275.08         2.05 o
  -5   5   7        781.37        740.01         3.88 o
  -4   5   7        821.65        796.92         4.72 o
  -3   5   7        577.98        576.89         2.67 o
  -2   5   7        723.07        739.55         3.12 o
  -1   5   7        598.26        600.21         2.73 o
   0   5   7        946.34        937.40         3.78 o
   1   5   7        421.43        423.32         2.46 o
  -4   6   7         15.14         14.58         0.96 o
  -3   6   7        484.86        475.44         2.59 o
  -2   6   7        245.36        233.49         1.94 o
  -1   6   7        343.20        343.38         2.26 o
   0   6   7        421.61        439.91         2.63 o
  -6   0   8        689.67        648.11        10.07 o
  -5   0   8        504.42        493.00         5.30 o
  -4   0   8        173.58        167.32         2.08 o
  -3   0   8       1294.92       1277.04         6.74 o
  -2   0   8       1187.48       1184.49         5.35 o
  -1   0   8        807.73        797.82         4.39 o
   0   0   8        431.77        441.61         3.39 o
   1   0   8        616.77        621.25         5.18 o
  -6   1   8         98.09         97.72         2.89 o
  -5   1   8        276.51        262.89         2.30 o
  -4   1   8        581.63        567.83         2.62 o
  -3   1   8        199.67        192.14         1.66 o
  -2   1   8        186.92        190.17         1.67 o
  -1   1   8        358.52        348.99         2.17 o
   0   1   8        370.76        375.98         2.27 o
   1   1   8        377.69        379.09         2.89 o
  -5   2   8        645.53        621.99         4.15 o
  -4   2   8        292.37        277.11         1.93 o
  -3   2   8       1087.97       1068.84         3.74 o
  -2   2   8        909.05        907.02         3.43 o
  -1   2   8        786.16        783.57         3.18 o
   0   2   8        376.50        367.63         2.29 o
   1   2   8        534.99        543.44         2.90 o
  -5   3   8         30.32         27.45         1.05 o
  -4   3   8         81.76         79.03         1.15 o
  -3   3   8        320.85        310.55         2.04 o
  -2   3   8        516.87        519.63         2.62 o
  -1   3   8        320.12        306.86         2.14 o
   0   3   8        216.55        204.48         1.86 o
  -4   4   8        544.76        508.76         3.48 o
  -3   4   8        742.79        723.99         3.69 o
  -2   4   8        418.44        427.31         2.84 o
  -1   4   8        685.26        679.88         3.22 o
   0   4   8        355.99        330.90         2.39 o
                                                
